# Supplementary material for: Computational Identification of Natural Inhibitors Targeting Fiber Proteins of FAdV-1 and FAdV-4 Through Integrated Virtual Screening and Molecular Dynamics Simulations
Source: Vet Sci. 2026 Feb 26;13(3):223. doi: 10.3390/vetsci13030223 (PMC13030654; doi:10.3390/vetsci13030223)
Supplement: Supplementary file 1 [file vetsci-13-00223-s001.zip]

Archive with 2 entries (2 files):
- Supplementary data S1.pdf
- Supplementary data S2.xls
