# Supplementary material for: Computational Identification of Natural Inhibitors Targeting Fiber Proteins of FAdV-1 and FAdV-4 Through Integrated Virtual Screening and Molecular Dynamics Simulations
Source: Vet Sci. 2026 Feb 26;13(3):223. doi: 10.3390/vetsci13030223 (PMC13030654; doi:10.3390/vetsci13030223)
Supplement: Supplementary file 1 [file vetsci-13-00223-s001.zip › Supplementary data S2.xls]

## Sheet: stero1_fiber1
Receptor	Fiber	Ligand	Binding_Affinity_kcal_mol
FAdV_serotype1	Fiber1	mol_ANPDB_6449	-10.3
FAdV_serotype1	Fiber1	mol_ANPDB_6447	-10.3
FAdV_serotype1	Fiber1	mol_ANPDB_4695	-10
FAdV_serotype1	Fiber1	mol_SANCDB_388	-10
FAdV_serotype1	Fiber1	mol_ANPDB_198	-9.7
FAdV_serotype1	Fiber1	mol_ANPDB_1929	-9.6
FAdV_serotype1	Fiber1	mol_ANPDB_3941	-9.6
FAdV_serotype1	Fiber1	mol_ANPDB_5143	-9.6
FAdV_serotype1	Fiber1	mol_SANCDB_389	-9.6
FAdV_serotype1	Fiber1	mol_ANPDB_2230	-9.5
FAdV_serotype1	Fiber1	mol_ANPDB_3443	-9.4
FAdV_serotype1	Fiber1	mol_ANPDB_5717	-9.4
FAdV_serotype1	Fiber1	mol_ANPDB_747	-9.4
FAdV_serotype1	Fiber1	mol_SANCDB_668	-9.4
FAdV_serotype1	Fiber1	mol_SANCDB_718	-9.4
FAdV_serotype1	Fiber1	mol_ANPDB_5078	-9.3
FAdV_serotype1	Fiber1	mol_ANPDB_5205	-9.3
FAdV_serotype1	Fiber1	mol_ANPDB_5765	-9.3
FAdV_serotype1	Fiber1	mol_SANCDB_385	-9.3
FAdV_serotype1	Fiber1	mol_ANPDB_1701	-9.2
FAdV_serotype1	Fiber1	mol_ANPDB_3442	-9.2
FAdV_serotype1	Fiber1	mol_ANPDB_3452	-9.2
FAdV_serotype1	Fiber1	mol_ANPDB_5053	-9.2
FAdV_serotype1	Fiber1	mol_ANPDB_6440	-9.2
FAdV_serotype1	Fiber1	mol_ANPDB_2863	-9.1
FAdV_serotype1	Fiber1	mol_ANPDB_2854	-9.1
FAdV_serotype1	Fiber1	mol_ANPDB_2893	-9.1
FAdV_serotype1	Fiber1	mol_ANPDB_3047	-9.1
FAdV_serotype1	Fiber1	mol_ANPDB_4696	-9.1
FAdV_serotype1	Fiber1	mol_ANPDB_5181	-9.1
FAdV_serotype1	Fiber1	mol_ANPDB_5204	-9.1
FAdV_serotype1	Fiber1	mol_ANPDB_5203	-9.1
FAdV_serotype1	Fiber1	mol_ANPDB_5488	-9.1
FAdV_serotype1	Fiber1	mol_ANPDB_5773	-9.1
FAdV_serotype1	Fiber1	mol_ANPDB_6115	-9.1
FAdV_serotype1	Fiber1	mol_ANPDB_6377	-9.1
FAdV_serotype1	Fiber1	mol_SANCDB_386	-9.1
FAdV_serotype1	Fiber1	mol_SANCDB_551	-9.1
FAdV_serotype1	Fiber1	mol_SANCDB_924	-9.1
FAdV_serotype1	Fiber1	mol_ANPDB_1573	-9
FAdV_serotype1	Fiber1	mol_ANPDB_2908	-9
FAdV_serotype1	Fiber1	mol_ANPDB_3034	-9
FAdV_serotype1	Fiber1	mol_ANPDB_343	-9
FAdV_serotype1	Fiber1	mol_ANPDB_348	-9
FAdV_serotype1	Fiber1	mol_ANPDB_4231	-9
FAdV_serotype1	Fiber1	mol_ANPDB_4970	-9
FAdV_serotype1	Fiber1	mol_ANPDB_5108	-9
FAdV_serotype1	Fiber1	mol_ANPDB_5144	-9
FAdV_serotype1	Fiber1	mol_ANPDB_5159	-9
FAdV_serotype1	Fiber1	mol_ANPDB_5182	-9
FAdV_serotype1	Fiber1	mol_ANPDB_6228	-9
FAdV_serotype1	Fiber1	mol_ANPDB_6332	-9
FAdV_serotype1	Fiber1	mol_ANPDB_6376	-9
FAdV_serotype1	Fiber1	mol_ANPDB_6378	-9
FAdV_serotype1	Fiber1	mol_SANCDB_764	-9
FAdV_serotype1	Fiber1	mol_ANPDB_1090	-8.9
FAdV_serotype1	Fiber1	mol_ANPDB_1708	-8.9
FAdV_serotype1	Fiber1	mol_ANPDB_172	-8.9
FAdV_serotype1	Fiber1	mol_ANPDB_1789	-8.9
FAdV_serotype1	Fiber1	mol_ANPDB_2141	-8.9
FAdV_serotype1	Fiber1	mol_ANPDB_218	-8.9
FAdV_serotype1	Fiber1	mol_ANPDB_2757	-8.9
FAdV_serotype1	Fiber1	mol_ANPDB_1958	-8.9
FAdV_serotype1	Fiber1	mol_ANPDB_3072	-8.9
FAdV_serotype1	Fiber1	mol_ANPDB_3991	-8.9
FAdV_serotype1	Fiber1	mol_ANPDB_4156	-8.9
FAdV_serotype1	Fiber1	mol_ANPDB_4584	-8.9
FAdV_serotype1	Fiber1	mol_ANPDB_5124	-8.9
FAdV_serotype1	Fiber1	mol_ANPDB_5135	-8.9
FAdV_serotype1	Fiber1	mol_ANPDB_5142	-8.9
FAdV_serotype1	Fiber1	mol_ANPDB_5192	-8.9
FAdV_serotype1	Fiber1	mol_ANPDB_5208	-8.9
FAdV_serotype1	Fiber1	mol_ANPDB_5761	-8.9
FAdV_serotype1	Fiber1	mol_ANPDB_6176	-8.9
FAdV_serotype1	Fiber1	mol_ANPDB_6172	-8.9
FAdV_serotype1	Fiber1	mol_ANPDB_6267	-8.9
FAdV_serotype1	Fiber1	mol_ANPDB_6375	-8.9
FAdV_serotype1	Fiber1	mol_ANPDB_6402	-8.9
FAdV_serotype1	Fiber1	mol_ANPDB_6450	-8.9
FAdV_serotype1	Fiber1	mol_SANCDB_313	-8.9
FAdV_serotype1	Fiber1	mol_ANPDB_2144	-8.8
FAdV_serotype1	Fiber1	mol_ANPDB_2338	-8.8
FAdV_serotype1	Fiber1	mol_ANPDB_3096	-8.8
FAdV_serotype1	Fiber1	mol_ANPDB_3103	-8.8
FAdV_serotype1	Fiber1	mol_ANPDB_3245	-8.8
FAdV_serotype1	Fiber1	mol_ANPDB_3397	-8.8
FAdV_serotype1	Fiber1	mol_ANPDB_3997	-8.8
FAdV_serotype1	Fiber1	mol_ANPDB_4163	-8.8
FAdV_serotype1	Fiber1	mol_ANPDB_4581	-8.8
FAdV_serotype1	Fiber1	mol_ANPDB_5134	-8.8
FAdV_serotype1	Fiber1	mol_ANPDB_5146	-8.8
FAdV_serotype1	Fiber1	mol_ANPDB_5145	-8.8
FAdV_serotype1	Fiber1	mol_ANPDB_5161	-8.8
FAdV_serotype1	Fiber1	mol_ANPDB_548	-8.8
FAdV_serotype1	Fiber1	mol_ANPDB_5768	-8.8
FAdV_serotype1	Fiber1	mol_ANPDB_6134	-8.8
FAdV_serotype1	Fiber1	mol_ANPDB_6190	-8.8
FAdV_serotype1	Fiber1	mol_ANPDB_6202	-8.8
FAdV_serotype1	Fiber1	mol_ANPDB_6262	-8.8
FAdV_serotype1	Fiber1	mol_ANPDB_997	-8.8
FAdV_serotype1	Fiber1	mol_SANCDB_245	-8.8
FAdV_serotype1	Fiber1	mol_SANCDB_240	-8.8
FAdV_serotype1	Fiber1	mol_SANCDB_346	-8.8
FAdV_serotype1	Fiber1	mol_SANCDB_782	-8.8
FAdV_serotype1	Fiber1	mol_ANPDB_1422	-8.7
FAdV_serotype1	Fiber1	mol_ANPDB_1803	-8.7
FAdV_serotype1	Fiber1	mol_ANPDB_1869	-8.7
FAdV_serotype1	Fiber1	mol_ANPDB_1897	-8.7
FAdV_serotype1	Fiber1	mol_ANPDB_2231	-8.7
FAdV_serotype1	Fiber1	mol_ANPDB_2251	-8.7
FAdV_serotype1	Fiber1	mol_ANPDB_3206	-8.7
FAdV_serotype1	Fiber1	mol_ANPDB_3212	-8.7
FAdV_serotype1	Fiber1	mol_ANPDB_3364	-8.7
FAdV_serotype1	Fiber1	mol_ANPDB_3439	-8.7
FAdV_serotype1	Fiber1	mol_ANPDB_3490	-8.7
FAdV_serotype1	Fiber1	mol_ANPDB_3567	-8.7
FAdV_serotype1	Fiber1	mol_ANPDB_3983	-8.7
FAdV_serotype1	Fiber1	mol_ANPDB_4550	-8.7
FAdV_serotype1	Fiber1	mol_ANPDB_4565	-8.7
FAdV_serotype1	Fiber1	mol_ANPDB_5122	-8.7
FAdV_serotype1	Fiber1	mol_ANPDB_5123	-8.7
FAdV_serotype1	Fiber1	mol_ANPDB_5160	-8.7
FAdV_serotype1	Fiber1	mol_ANPDB_5191	-8.7
FAdV_serotype1	Fiber1	mol_ANPDB_5232	-8.7
FAdV_serotype1	Fiber1	mol_ANPDB_5371	-8.7
FAdV_serotype1	Fiber1	mol_ANPDB_5605	-8.7
FAdV_serotype1	Fiber1	mol_ANPDB_5716	-8.7
FAdV_serotype1	Fiber1	mol_ANPDB_5774	-8.7
FAdV_serotype1	Fiber1	mol_ANPDB_5818	-8.7
FAdV_serotype1	Fiber1	mol_ANPDB_5956	-8.7
FAdV_serotype1	Fiber1	mol_ANPDB_6001	-8.7
FAdV_serotype1	Fiber1	mol_ANPDB_6175	-8.7
FAdV_serotype1	Fiber1	mol_ANPDB_6361	-8.7
FAdV_serotype1	Fiber1	mol_ANPDB_6431	-8.7
FAdV_serotype1	Fiber1	mol_ANPDB_6448	-8.7
FAdV_serotype1	Fiber1	mol_ANPDB_871	-8.7
FAdV_serotype1	Fiber1	mol_SANCDB_312	-8.7
FAdV_serotype1	Fiber1	mol_SANCDB_314	-8.7
FAdV_serotype1	Fiber1	mol_SANCDB_33	-8.7
FAdV_serotype1	Fiber1	mol_SANCDB_41	-8.7
FAdV_serotype1	Fiber1	mol_SANCDB_981	-8.7
FAdV_serotype1	Fiber1	mol_ANPDB_1605	-8.6
FAdV_serotype1	Fiber1	mol_ANPDB_219	-8.6
FAdV_serotype1	Fiber1	mol_ANPDB_221	-8.6
FAdV_serotype1	Fiber1	mol_ANPDB_2553	-8.6
FAdV_serotype1	Fiber1	mol_ANPDB_2929	-8.6
FAdV_serotype1	Fiber1	mol_ANPDB_2940	-8.6
FAdV_serotype1	Fiber1	mol_ANPDB_2960	-8.6
FAdV_serotype1	Fiber1	mol_ANPDB_2992	-8.6
FAdV_serotype1	Fiber1	mol_ANPDB_3333	-8.6
FAdV_serotype1	Fiber1	mol_ANPDB_382	-8.6
FAdV_serotype1	Fiber1	mol_ANPDB_3982	-8.6
FAdV_serotype1	Fiber1	mol_ANPDB_4364	-8.6
FAdV_serotype1	Fiber1	mol_ANPDB_434	-8.6
FAdV_serotype1	Fiber1	mol_ANPDB_5033	-8.6
FAdV_serotype1	Fiber1	mol_ANPDB_5039	-8.6
FAdV_serotype1	Fiber1	mol_ANPDB_5163	-8.6
FAdV_serotype1	Fiber1	mol_ANPDB_5178	-8.6
FAdV_serotype1	Fiber1	mol_ANPDB_5349	-8.6
FAdV_serotype1	Fiber1	mol_ANPDB_558	-8.6
FAdV_serotype1	Fiber1	mol_ANPDB_5672	-8.6
FAdV_serotype1	Fiber1	mol_ANPDB_5760	-8.6
FAdV_serotype1	Fiber1	mol_ANPDB_5762	-8.6
FAdV_serotype1	Fiber1	mol_ANPDB_6168	-8.6
FAdV_serotype1	Fiber1	mol_ANPDB_6256	-8.6
FAdV_serotype1	Fiber1	mol_ANPDB_6317	-8.6
FAdV_serotype1	Fiber1	mol_ANPDB_6352	-8.6
FAdV_serotype1	Fiber1	mol_ANPDB_811	-8.6
FAdV_serotype1	Fiber1	mol_SANCDB_250	-8.6
FAdV_serotype1	Fiber1	mol_SANCDB_666	-8.6
FAdV_serotype1	Fiber1	mol_ANPDB_1112	-8.5
FAdV_serotype1	Fiber1	mol_ANPDB_1146	-8.5
FAdV_serotype1	Fiber1	mol_ANPDB_1218	-8.5
FAdV_serotype1	Fiber1	mol_ANPDB_1810	-8.5
FAdV_serotype1	Fiber1	mol_ANPDB_1867	-8.5
FAdV_serotype1	Fiber1	mol_ANPDB_1892	-8.5
FAdV_serotype1	Fiber1	mol_ANPDB_1977	-8.5
FAdV_serotype1	Fiber1	mol_ANPDB_1981	-8.5
FAdV_serotype1	Fiber1	mol_ANPDB_1972	-8.5
FAdV_serotype1	Fiber1	mol_ANPDB_2214	-8.5
FAdV_serotype1	Fiber1	mol_ANPDB_1793	-8.5
FAdV_serotype1	Fiber1	mol_ANPDB_2656	-8.5
FAdV_serotype1	Fiber1	mol_ANPDB_2950	-8.5
FAdV_serotype1	Fiber1	mol_ANPDB_3101	-8.5
FAdV_serotype1	Fiber1	mol_ANPDB_3207	-8.5
FAdV_serotype1	Fiber1	mol_ANPDB_3440	-8.5
FAdV_serotype1	Fiber1	mol_ANPDB_3994	-8.5
FAdV_serotype1	Fiber1	mol_ANPDB_4388	-8.5
FAdV_serotype1	Fiber1	mol_ANPDB_4585	-8.5
FAdV_serotype1	Fiber1	mol_ANPDB_4692	-8.5
FAdV_serotype1	Fiber1	mol_ANPDB_4923	-8.5
FAdV_serotype1	Fiber1	mol_ANPDB_4937	-8.5
FAdV_serotype1	Fiber1	mol_ANPDB_4922	-8.5
FAdV_serotype1	Fiber1	mol_ANPDB_5202	-8.5
FAdV_serotype1	Fiber1	mol_ANPDB_5385	-8.5
FAdV_serotype1	Fiber1	mol_ANPDB_5433	-8.5
FAdV_serotype1	Fiber1	mol_ANPDB_5694	-8.5
FAdV_serotype1	Fiber1	mol_ANPDB_5766	-8.5
FAdV_serotype1	Fiber1	mol_ANPDB_5863	-8.5
FAdV_serotype1	Fiber1	mol_ANPDB_589	-8.5
FAdV_serotype1	Fiber1	mol_ANPDB_6131	-8.5
FAdV_serotype1	Fiber1	mol_ANPDB_6166	-8.5
FAdV_serotype1	Fiber1	mol_ANPDB_6165	-8.5
FAdV_serotype1	Fiber1	mol_ANPDB_835	-8.5
FAdV_serotype1	Fiber1	mol_ANPDB_978	-8.5
FAdV_serotype1	Fiber1	mol_ANPDB_2948	-8.5
FAdV_serotype1	Fiber1	mol_SANCDB_319	-8.5
FAdV_serotype1	Fiber1	mol_SANCDB_317	-8.5
FAdV_serotype1	Fiber1	mol_SANCDB_297	-8.5
FAdV_serotype1	Fiber1	mol_SANCDB_46	-8.5
FAdV_serotype1	Fiber1	mol_SANCDB_608	-8.5
FAdV_serotype1	Fiber1	mol_SANCDB_582	-8.5
FAdV_serotype1	Fiber1	mol_SANCDB_787	-8.5
FAdV_serotype1	Fiber1	mol_SANCDB_78	-8.5
FAdV_serotype1	Fiber1	mol_SANCDB_842	-8.5
FAdV_serotype1	Fiber1	mol_ANPDB_1043	-8.4
FAdV_serotype1	Fiber1	mol_ANPDB_1107	-8.4
FAdV_serotype1	Fiber1	mol_ANPDB_1451	-8.4
FAdV_serotype1	Fiber1	mol_ANPDB_1643	-8.4
FAdV_serotype1	Fiber1	mol_ANPDB_1799	-8.4
FAdV_serotype1	Fiber1	mol_ANPDB_1866	-8.4
FAdV_serotype1	Fiber1	mol_ANPDB_1973	-8.4
FAdV_serotype1	Fiber1	mol_ANPDB_2034	-8.4
FAdV_serotype1	Fiber1	mol_ANPDB_215	-8.4
FAdV_serotype1	Fiber1	mol_ANPDB_216	-8.4
FAdV_serotype1	Fiber1	mol_ANPDB_2625	-8.4
FAdV_serotype1	Fiber1	mol_ANPDB_25	-8.4
FAdV_serotype1	Fiber1	mol_ANPDB_26	-8.4
FAdV_serotype1	Fiber1	mol_ANPDB_2887	-8.4
FAdV_serotype1	Fiber1	mol_ANPDB_2923	-8.4
FAdV_serotype1	Fiber1	mol_ANPDB_3007	-8.4
FAdV_serotype1	Fiber1	mol_ANPDB_3040	-8.4
FAdV_serotype1	Fiber1	mol_ANPDB_3071	-8.4
FAdV_serotype1	Fiber1	mol_ANPDB_314	-8.4
FAdV_serotype1	Fiber1	mol_ANPDB_3185	-8.4
FAdV_serotype1	Fiber1	mol_ANPDB_3186	-8.4
FAdV_serotype1	Fiber1	mol_ANPDB_3357	-8.4
FAdV_serotype1	Fiber1	mol_ANPDB_3394	-8.4
FAdV_serotype1	Fiber1	mol_ANPDB_341	-8.4
FAdV_serotype1	Fiber1	mol_ANPDB_3478	-8.4
FAdV_serotype1	Fiber1	mol_ANPDB_3486	-8.4
FAdV_serotype1	Fiber1	mol_ANPDB_397	-8.4
FAdV_serotype1	Fiber1	mol_ANPDB_420	-8.4
FAdV_serotype1	Fiber1	mol_ANPDB_4363	-8.4
FAdV_serotype1	Fiber1	mol_ANPDB_4439	-8.4
FAdV_serotype1	Fiber1	mol_ANPDB_4544	-8.4
FAdV_serotype1	Fiber1	mol_ANPDB_4497	-8.4
FAdV_serotype1	Fiber1	mol_ANPDB_471	-8.4
FAdV_serotype1	Fiber1	mol_ANPDB_4989	-8.4
FAdV_serotype1	Fiber1	mol_ANPDB_499	-8.4
FAdV_serotype1	Fiber1	mol_ANPDB_5090	-8.4
FAdV_serotype1	Fiber1	mol_ANPDB_5101	-8.4
FAdV_serotype1	Fiber1	mol_ANPDB_5141	-8.4
FAdV_serotype1	Fiber1	mol_ANPDB_5162	-8.4
FAdV_serotype1	Fiber1	mol_ANPDB_5173	-8.4
FAdV_serotype1	Fiber1	mol_ANPDB_5231	-8.4
FAdV_serotype1	Fiber1	mol_ANPDB_5461	-8.4
FAdV_serotype1	Fiber1	mol_ANPDB_5650	-8.4
FAdV_serotype1	Fiber1	mol_ANPDB_561	-8.4
FAdV_serotype1	Fiber1	mol_ANPDB_5720	-8.4
FAdV_serotype1	Fiber1	mol_ANPDB_5736	-8.4
FAdV_serotype1	Fiber1	mol_ANPDB_5775	-8.4
FAdV_serotype1	Fiber1	mol_ANPDB_6014	-8.4
FAdV_serotype1	Fiber1	mol_ANPDB_6125	-8.4
FAdV_serotype1	Fiber1	mol_ANPDB_6167	-8.4
FAdV_serotype1	Fiber1	mol_ANPDB_6194	-8.4
FAdV_serotype1	Fiber1	mol_ANPDB_6433	-8.4
FAdV_serotype1	Fiber1	mol_ANPDB_6435	-8.4
FAdV_serotype1	Fiber1	mol_ANPDB_6471	-8.4
FAdV_serotype1	Fiber1	mol_ANPDB_6506	-8.4
FAdV_serotype1	Fiber1	mol_SANCDB_331	-8.4
FAdV_serotype1	Fiber1	mol_SANCDB_332	-8.4
FAdV_serotype1	Fiber1	mol_SANCDB_387	-8.4
FAdV_serotype1	Fiber1	mol_SANCDB_383	-8.4
FAdV_serotype1	Fiber1	mol_SANCDB_487	-8.4
FAdV_serotype1	Fiber1	mol_SANCDB_534	-8.4
FAdV_serotype1	Fiber1	mol_SANCDB_538	-8.4
FAdV_serotype1	Fiber1	mol_SANCDB_609	-8.4
FAdV_serotype1	Fiber1	mol_SANCDB_884	-8.4
FAdV_serotype1	Fiber1	mol_SANCDB_888	-8.4
FAdV_serotype1	Fiber1	mol_ANPDB_1222	-8.3
FAdV_serotype1	Fiber1	mol_ANPDB_1120	-8.3
FAdV_serotype1	Fiber1	mol_ANPDB_1790	-8.3
FAdV_serotype1	Fiber1	mol_ANPDB_1903	-8.3
FAdV_serotype1	Fiber1	mol_ANPDB_201	-8.3
FAdV_serotype1	Fiber1	mol_ANPDB_2038	-8.3
FAdV_serotype1	Fiber1	mol_ANPDB_2090	-8.3
FAdV_serotype1	Fiber1	mol_ANPDB_2075	-8.3
FAdV_serotype1	Fiber1	mol_ANPDB_2229	-8.3
FAdV_serotype1	Fiber1	mol_ANPDB_2262	-8.3
FAdV_serotype1	Fiber1	mol_ANPDB_2443	-8.3
FAdV_serotype1	Fiber1	mol_ANPDB_2496	-8.3
FAdV_serotype1	Fiber1	mol_ANPDB_2541	-8.3
FAdV_serotype1	Fiber1	mol_ANPDB_3190	-8.3
FAdV_serotype1	Fiber1	mol_ANPDB_3248	-8.3
FAdV_serotype1	Fiber1	mol_ANPDB_3249	-8.3
FAdV_serotype1	Fiber1	mol_ANPDB_3344	-8.3
FAdV_serotype1	Fiber1	mol_ANPDB_345	-8.3
FAdV_serotype1	Fiber1	mol_ANPDB_3462	-8.3
FAdV_serotype1	Fiber1	mol_ANPDB_3731	-8.3
FAdV_serotype1	Fiber1	mol_ANPDB_4053	-8.3
FAdV_serotype1	Fiber1	mol_ANPDB_4119	-8.3
FAdV_serotype1	Fiber1	mol_ANPDB_4449	-8.3
FAdV_serotype1	Fiber1	mol_ANPDB_4434	-8.3
FAdV_serotype1	Fiber1	mol_ANPDB_4545	-8.3
FAdV_serotype1	Fiber1	mol_ANPDB_4546	-8.3
FAdV_serotype1	Fiber1	mol_ANPDB_4928	-8.3
FAdV_serotype1	Fiber1	mol_ANPDB_496	-8.3
FAdV_serotype1	Fiber1	mol_ANPDB_5126	-8.3
FAdV_serotype1	Fiber1	mol_ANPDB_502	-8.3
FAdV_serotype1	Fiber1	mol_ANPDB_5344	-8.3
FAdV_serotype1	Fiber1	mol_ANPDB_5370	-8.3
FAdV_serotype1	Fiber1	mol_ANPDB_5462	-8.3
FAdV_serotype1	Fiber1	mol_ANPDB_536	-8.3
FAdV_serotype1	Fiber1	mol_ANPDB_538	-8.3
FAdV_serotype1	Fiber1	mol_ANPDB_5597	-8.3
FAdV_serotype1	Fiber1	mol_ANPDB_5625	-8.3
FAdV_serotype1	Fiber1	mol_ANPDB_5660	-8.3
FAdV_serotype1	Fiber1	mol_ANPDB_5701	-8.3
FAdV_serotype1	Fiber1	mol_ANPDB_5723	-8.3
FAdV_serotype1	Fiber1	mol_ANPDB_5763	-8.3
FAdV_serotype1	Fiber1	mol_ANPDB_5770	-8.3
FAdV_serotype1	Fiber1	mol_ANPDB_5801	-8.3
FAdV_serotype1	Fiber1	mol_ANPDB_5874	-8.3
FAdV_serotype1	Fiber1	mol_ANPDB_582	-8.3
FAdV_serotype1	Fiber1	mol_ANPDB_5999	-8.3
FAdV_serotype1	Fiber1	mol_ANPDB_6013	-8.3
FAdV_serotype1	Fiber1	mol_ANPDB_6113	-8.3
FAdV_serotype1	Fiber1	mol_ANPDB_6114	-8.3
FAdV_serotype1	Fiber1	mol_ANPDB_6129	-8.3
FAdV_serotype1	Fiber1	mol_ANPDB_6133	-8.3
FAdV_serotype1	Fiber1	mol_ANPDB_6170	-8.3
FAdV_serotype1	Fiber1	mol_ANPDB_6187	-8.3
FAdV_serotype1	Fiber1	mol_ANPDB_6319	-8.3
FAdV_serotype1	Fiber1	mol_ANPDB_6406	-8.3
FAdV_serotype1	Fiber1	mol_ANPDB_6410	-8.3
FAdV_serotype1	Fiber1	mol_ANPDB_6432	-8.3
FAdV_serotype1	Fiber1	mol_ANPDB_6426	-8.3
FAdV_serotype1	Fiber1	mol_ANPDB_6474	-8.3
FAdV_serotype1	Fiber1	mol_SANCDB_113	-8.3
FAdV_serotype1	Fiber1	mol_SANCDB_227	-8.3
FAdV_serotype1	Fiber1	mol_SANCDB_311	-8.3
FAdV_serotype1	Fiber1	mol_SANCDB_334	-8.3
FAdV_serotype1	Fiber1	mol_SANCDB_336	-8.3
FAdV_serotype1	Fiber1	mol_SANCDB_377	-8.3
FAdV_serotype1	Fiber1	mol_SANCDB_380	-8.3
FAdV_serotype1	Fiber1	mol_SANCDB_480	-8.3
FAdV_serotype1	Fiber1	mol_SANCDB_454	-8.3
FAdV_serotype1	Fiber1	mol_SANCDB_771	-8.3
FAdV_serotype1	Fiber1	mol_SANCDB_980	-8.3
FAdV_serotype1	Fiber1	mol_ANPDB_1015	-8.2
FAdV_serotype1	Fiber1	mol_ANPDB_1435	-8.2
FAdV_serotype1	Fiber1	mol_ANPDB_1450	-8.2
FAdV_serotype1	Fiber1	mol_ANPDB_14	-8.2
FAdV_serotype1	Fiber1	mol_ANPDB_1788	-8.2
FAdV_serotype1	Fiber1	mol_ANPDB_186	-8.2
FAdV_serotype1	Fiber1	mol_ANPDB_1917	-8.2
FAdV_serotype1	Fiber1	mol_ANPDB_196	-8.2
FAdV_serotype1	Fiber1	mol_ANPDB_2103	-8.2
FAdV_serotype1	Fiber1	mol_ANPDB_2053	-8.2
FAdV_serotype1	Fiber1	mol_ANPDB_2259	-8.2
FAdV_serotype1	Fiber1	mol_ANPDB_2147	-8.2
FAdV_serotype1	Fiber1	mol_ANPDB_2316	-8.2
FAdV_serotype1	Fiber1	mol_ANPDB_2302	-8.2
FAdV_serotype1	Fiber1	mol_ANPDB_2478	-8.2
FAdV_serotype1	Fiber1	mol_ANPDB_2499	-8.2
FAdV_serotype1	Fiber1	mol_ANPDB_2687	-8.2
FAdV_serotype1	Fiber1	mol_ANPDB_2750	-8.2
FAdV_serotype1	Fiber1	mol_ANPDB_2848	-8.2
FAdV_serotype1	Fiber1	mol_ANPDB_2853	-8.2
FAdV_serotype1	Fiber1	mol_ANPDB_2912	-8.2
FAdV_serotype1	Fiber1	mol_ANPDB_2922	-8.2
FAdV_serotype1	Fiber1	mol_ANPDB_2995	-8.2
FAdV_serotype1	Fiber1	mol_ANPDB_3057	-8.2
FAdV_serotype1	Fiber1	mol_ANPDB_3085	-8.2
FAdV_serotype1	Fiber1	mol_ANPDB_3114	-8.2
FAdV_serotype1	Fiber1	mol_ANPDB_3187	-8.2
FAdV_serotype1	Fiber1	mol_ANPDB_3247	-8.2
FAdV_serotype1	Fiber1	mol_ANPDB_3309	-8.2
FAdV_serotype1	Fiber1	mol_ANPDB_3358	-8.2
FAdV_serotype1	Fiber1	mol_ANPDB_3464	-8.2
FAdV_serotype1	Fiber1	mol_ANPDB_352	-8.2
FAdV_serotype1	Fiber1	mol_ANPDB_3773	-8.2
FAdV_serotype1	Fiber1	mol_ANPDB_3783	-8.2
FAdV_serotype1	Fiber1	mol_ANPDB_404	-8.2
FAdV_serotype1	Fiber1	mol_ANPDB_430	-8.2
FAdV_serotype1	Fiber1	mol_ANPDB_417	-8.2
FAdV_serotype1	Fiber1	mol_ANPDB_4385	-8.2
FAdV_serotype1	Fiber1	mol_ANPDB_4428	-8.2
FAdV_serotype1	Fiber1	mol_ANPDB_4510	-8.2
FAdV_serotype1	Fiber1	mol_ANPDB_443	-8.2
FAdV_serotype1	Fiber1	mol_ANPDB_45	-8.2
FAdV_serotype1	Fiber1	mol_ANPDB_4583	-8.2
FAdV_serotype1	Fiber1	mol_ANPDB_4775	-8.2
FAdV_serotype1	Fiber1	mol_ANPDB_4888	-8.2
FAdV_serotype1	Fiber1	mol_ANPDB_4921	-8.2
FAdV_serotype1	Fiber1	mol_ANPDB_5067	-8.2
FAdV_serotype1	Fiber1	mol_ANPDB_5070	-8.2
FAdV_serotype1	Fiber1	mol_ANPDB_503	-8.2
FAdV_serotype1	Fiber1	mol_ANPDB_5138	-8.2
FAdV_serotype1	Fiber1	mol_ANPDB_5176	-8.2
FAdV_serotype1	Fiber1	mol_ANPDB_5302	-8.2
FAdV_serotype1	Fiber1	mol_ANPDB_5494	-8.2
FAdV_serotype1	Fiber1	mol_ANPDB_541	-8.2
FAdV_serotype1	Fiber1	mol_ANPDB_5719	-8.2
FAdV_serotype1	Fiber1	mol_ANPDB_5757	-8.2
FAdV_serotype1	Fiber1	mol_ANPDB_5769	-8.2
FAdV_serotype1	Fiber1	mol_ANPDB_5855	-8.2
FAdV_serotype1	Fiber1	mol_ANPDB_5938	-8.2
FAdV_serotype1	Fiber1	mol_ANPDB_5849	-8.2
FAdV_serotype1	Fiber1	mol_ANPDB_6264	-8.2
FAdV_serotype1	Fiber1	mol_ANPDB_630	-8.2
FAdV_serotype1	Fiber1	mol_ANPDB_6360	-8.2
FAdV_serotype1	Fiber1	mol_ANPDB_6382	-8.2
FAdV_serotype1	Fiber1	mol_ANPDB_903	-8.2
FAdV_serotype1	Fiber1	mol_ANPDB_933	-8.2
FAdV_serotype1	Fiber1	mol_ANPDB_948	-8.2
FAdV_serotype1	Fiber1	mol_SANCDB_1010	-8.2
FAdV_serotype1	Fiber1	mol_SANCDB_131	-8.2
FAdV_serotype1	Fiber1	mol_SANCDB_18	-8.2
FAdV_serotype1	Fiber1	mol_SANCDB_31	-8.2
FAdV_serotype1	Fiber1	mol_SANCDB_32	-8.2
FAdV_serotype1	Fiber1	mol_SANCDB_345	-8.2
FAdV_serotype1	Fiber1	mol_SANCDB_379	-8.2
FAdV_serotype1	Fiber1	mol_SANCDB_327	-8.2
FAdV_serotype1	Fiber1	mol_SANCDB_449	-8.2
FAdV_serotype1	Fiber1	mol_SANCDB_450	-8.2
FAdV_serotype1	Fiber1	mol_SANCDB_481	-8.2
FAdV_serotype1	Fiber1	mol_SANCDB_455	-8.2
FAdV_serotype1	Fiber1	mol_SANCDB_540	-8.2
FAdV_serotype1	Fiber1	mol_SANCDB_640	-8.2
FAdV_serotype1	Fiber1	mol_SANCDB_657	-8.2
FAdV_serotype1	Fiber1	mol_SANCDB_581	-8.2
FAdV_serotype1	Fiber1	mol_SANCDB_84	-8.2
FAdV_serotype1	Fiber1	mol_SANCDB_89	-8.2
FAdV_serotype1	Fiber1	mol_SANCDB_916	-8.2
FAdV_serotype1	Fiber1	mol_SANCDB_989	-8.2
FAdV_serotype1	Fiber1	mol_ANPDB_1040	-8.1
FAdV_serotype1	Fiber1	mol_ANPDB_1140	-8.1
FAdV_serotype1	Fiber1	mol_ANPDB_1223	-8.1
FAdV_serotype1	Fiber1	mol_ANPDB_1340	-8.1
FAdV_serotype1	Fiber1	mol_ANPDB_1460	-8.1
FAdV_serotype1	Fiber1	mol_ANPDB_1473	-8.1
FAdV_serotype1	Fiber1	mol_ANPDB_1477	-8.1
FAdV_serotype1	Fiber1	mol_ANPDB_159	-8.1
FAdV_serotype1	Fiber1	mol_ANPDB_1651	-8.1
FAdV_serotype1	Fiber1	mol_ANPDB_1650	-8.1
FAdV_serotype1	Fiber1	mol_ANPDB_1671	-8.1
FAdV_serotype1	Fiber1	mol_ANPDB_1783	-8.1
FAdV_serotype1	Fiber1	mol_ANPDB_1843	-8.1
FAdV_serotype1	Fiber1	mol_ANPDB_1838	-8.1
FAdV_serotype1	Fiber1	mol_ANPDB_1979	-8.1
FAdV_serotype1	Fiber1	mol_ANPDB_197	-8.1
FAdV_serotype1	Fiber1	mol_ANPDB_2037	-8.1
FAdV_serotype1	Fiber1	mol_ANPDB_205	-8.1
FAdV_serotype1	Fiber1	mol_ANPDB_2060	-8.1
FAdV_serotype1	Fiber1	mol_ANPDB_1966	-8.1
FAdV_serotype1	Fiber1	mol_ANPDB_2143	-8.1
FAdV_serotype1	Fiber1	mol_ANPDB_2168	-8.1
FAdV_serotype1	Fiber1	mol_ANPDB_2287	-8.1
FAdV_serotype1	Fiber1	mol_ANPDB_2355	-8.1
FAdV_serotype1	Fiber1	mol_ANPDB_2353	-8.1
FAdV_serotype1	Fiber1	mol_ANPDB_2416	-8.1
FAdV_serotype1	Fiber1	mol_ANPDB_2433	-8.1
FAdV_serotype1	Fiber1	mol_ANPDB_2519	-8.1
FAdV_serotype1	Fiber1	mol_ANPDB_2694	-8.1
FAdV_serotype1	Fiber1	mol_ANPDB_2814	-8.1
FAdV_serotype1	Fiber1	mol_ANPDB_2866	-8.1
FAdV_serotype1	Fiber1	mol_ANPDB_2898	-8.1
FAdV_serotype1	Fiber1	mol_ANPDB_2890	-8.1
FAdV_serotype1	Fiber1	mol_ANPDB_2973	-8.1
FAdV_serotype1	Fiber1	mol_ANPDB_3044	-8.1
FAdV_serotype1	Fiber1	mol_ANPDB_3048	-8.1
FAdV_serotype1	Fiber1	mol_ANPDB_3060	-8.1
FAdV_serotype1	Fiber1	mol_ANPDB_313	-8.1
FAdV_serotype1	Fiber1	mol_ANPDB_3155	-8.1
FAdV_serotype1	Fiber1	mol_ANPDB_3237	-8.1
FAdV_serotype1	Fiber1	mol_ANPDB_3244	-8.1
FAdV_serotype1	Fiber1	mol_ANPDB_3022	-8.1
FAdV_serotype1	Fiber1	mol_ANPDB_3393	-8.1
FAdV_serotype1	Fiber1	mol_ANPDB_3459	-8.1
FAdV_serotype1	Fiber1	mol_ANPDB_3471	-8.1
FAdV_serotype1	Fiber1	mol_ANPDB_347	-8.1
FAdV_serotype1	Fiber1	mol_ANPDB_3551	-8.1
FAdV_serotype1	Fiber1	mol_ANPDB_3550	-8.1
FAdV_serotype1	Fiber1	mol_ANPDB_3648	-8.1
FAdV_serotype1	Fiber1	mol_ANPDB_3665	-8.1
FAdV_serotype1	Fiber1	mol_ANPDB_3784	-8.1
FAdV_serotype1	Fiber1	mol_ANPDB_3886	-8.1
FAdV_serotype1	Fiber1	mol_ANPDB_3966	-8.1
FAdV_serotype1	Fiber1	mol_ANPDB_4002	-8.1
FAdV_serotype1	Fiber1	mol_ANPDB_4028	-8.1
FAdV_serotype1	Fiber1	mol_ANPDB_4130	-8.1
FAdV_serotype1	Fiber1	mol_ANPDB_4153	-8.1
FAdV_serotype1	Fiber1	mol_ANPDB_4303	-8.1
FAdV_serotype1	Fiber1	mol_ANPDB_418	-8.1
FAdV_serotype1	Fiber1	mol_ANPDB_4420	-8.1
FAdV_serotype1	Fiber1	mol_ANPDB_440	-8.1
FAdV_serotype1	Fiber1	mol_ANPDB_4462	-8.1
FAdV_serotype1	Fiber1	mol_ANPDB_447	-8.1
FAdV_serotype1	Fiber1	mol_ANPDB_450	-8.1
FAdV_serotype1	Fiber1	mol_ANPDB_4574	-8.1
FAdV_serotype1	Fiber1	mol_ANPDB_4702	-8.1
FAdV_serotype1	Fiber1	mol_ANPDB_4711	-8.1
FAdV_serotype1	Fiber1	mol_ANPDB_4728	-8.1
FAdV_serotype1	Fiber1	mol_ANPDB_4883	-8.1
FAdV_serotype1	Fiber1	mol_ANPDB_478	-8.1
FAdV_serotype1	Fiber1	mol_ANPDB_4902	-8.1
FAdV_serotype1	Fiber1	mol_ANPDB_497	-8.1
FAdV_serotype1	Fiber1	mol_ANPDB_5072	-8.1
FAdV_serotype1	Fiber1	mol_ANPDB_5121	-8.1
FAdV_serotype1	Fiber1	mol_ANPDB_5136	-8.1
FAdV_serotype1	Fiber1	mol_ANPDB_5169	-8.1
FAdV_serotype1	Fiber1	mol_ANPDB_5196	-8.1
FAdV_serotype1	Fiber1	mol_ANPDB_5199	-8.1
FAdV_serotype1	Fiber1	mol_ANPDB_5233	-8.1
FAdV_serotype1	Fiber1	mol_ANPDB_5366	-8.1
FAdV_serotype1	Fiber1	mol_ANPDB_5378	-8.1
FAdV_serotype1	Fiber1	mol_ANPDB_5387	-8.1
FAdV_serotype1	Fiber1	mol_ANPDB_5395	-8.1
FAdV_serotype1	Fiber1	mol_ANPDB_5430	-8.1
FAdV_serotype1	Fiber1	mol_ANPDB_5453	-8.1
FAdV_serotype1	Fiber1	mol_ANPDB_5537	-8.1
FAdV_serotype1	Fiber1	mol_ANPDB_5629	-8.1
FAdV_serotype1	Fiber1	mol_ANPDB_5722	-8.1
FAdV_serotype1	Fiber1	mol_ANPDB_5756	-8.1
FAdV_serotype1	Fiber1	mol_ANPDB_5759	-8.1
FAdV_serotype1	Fiber1	mol_ANPDB_5777	-8.1
FAdV_serotype1	Fiber1	mol_ANPDB_5819	-8.1
FAdV_serotype1	Fiber1	mol_ANPDB_5873	-8.1
FAdV_serotype1	Fiber1	mol_ANPDB_5883	-8.1
FAdV_serotype1	Fiber1	mol_ANPDB_6011	-8.1
FAdV_serotype1	Fiber1	mol_ANPDB_6029	-8.1
FAdV_serotype1	Fiber1	mol_ANPDB_6130	-8.1
FAdV_serotype1	Fiber1	mol_ANPDB_6234	-8.1
FAdV_serotype1	Fiber1	mol_ANPDB_6347	-8.1
FAdV_serotype1	Fiber1	mol_ANPDB_6370	-8.1
FAdV_serotype1	Fiber1	mol_ANPDB_6472	-8.1
FAdV_serotype1	Fiber1	mol_ANPDB_620	-8.1
FAdV_serotype1	Fiber1	mol_ANPDB_670	-8.1
FAdV_serotype1	Fiber1	mol_ANPDB_75	-8.1
FAdV_serotype1	Fiber1	mol_ANPDB_838	-8.1
FAdV_serotype1	Fiber1	mol_ANPDB_869	-8.1
FAdV_serotype1	Fiber1	mol_ANPDB_876	-8.1
FAdV_serotype1	Fiber1	mol_ANPDB_934	-8.1
FAdV_serotype1	Fiber1	mol_ANPDB_945	-8.1
FAdV_serotype1	Fiber1	mol_SANCDB_272	-8.1
FAdV_serotype1	Fiber1	mol_SANCDB_376	-8.1
FAdV_serotype1	Fiber1	mol_SANCDB_378	-8.1
FAdV_serotype1	Fiber1	mol_SANCDB_392	-8.1
FAdV_serotype1	Fiber1	mol_SANCDB_486	-8.1
FAdV_serotype1	Fiber1	mol_SANCDB_600	-8.1
FAdV_serotype1	Fiber1	mol_SANCDB_728	-8.1
FAdV_serotype1	Fiber1	mol_SANCDB_769	-8.1
FAdV_serotype1	Fiber1	mol_SANCDB_866	-8.1
FAdV_serotype1	Fiber1	mol_SANCDB_792	-8.1
FAdV_serotype1	Fiber1	mol_SANCDB_875	-8.1
FAdV_serotype1	Fiber1	mol_ANPDB_1106	-8
FAdV_serotype1	Fiber1	mol_ANPDB_1141	-8
FAdV_serotype1	Fiber1	mol_ANPDB_1202	-8
FAdV_serotype1	Fiber1	mol_ANPDB_1261	-8
FAdV_serotype1	Fiber1	mol_ANPDB_1266	-8
FAdV_serotype1	Fiber1	mol_ANPDB_1155	-8
FAdV_serotype1	Fiber1	mol_ANPDB_1662	-8
FAdV_serotype1	Fiber1	mol_ANPDB_1720	-8
FAdV_serotype1	Fiber1	mol_ANPDB_1844	-8
FAdV_serotype1	Fiber1	mol_ANPDB_1845	-8
FAdV_serotype1	Fiber1	mol_ANPDB_1978	-8
FAdV_serotype1	Fiber1	mol_ANPDB_2033	-8
FAdV_serotype1	Fiber1	mol_ANPDB_2069	-8
FAdV_serotype1	Fiber1	mol_ANPDB_2056	-8
FAdV_serotype1	Fiber1	mol_ANPDB_2124	-8
FAdV_serotype1	Fiber1	mol_ANPDB_2179	-8
FAdV_serotype1	Fiber1	mol_ANPDB_2216	-8
FAdV_serotype1	Fiber1	mol_ANPDB_2146	-8
FAdV_serotype1	Fiber1	mol_ANPDB_2309	-8
FAdV_serotype1	Fiber1	mol_ANPDB_2317	-8
FAdV_serotype1	Fiber1	mol_ANPDB_2397	-8
FAdV_serotype1	Fiber1	mol_ANPDB_2488	-8
FAdV_serotype1	Fiber1	mol_ANPDB_2551	-8
FAdV_serotype1	Fiber1	mol_ANPDB_2571	-8
FAdV_serotype1	Fiber1	mol_ANPDB_2672	-8
FAdV_serotype1	Fiber1	mol_ANPDB_2805	-8
FAdV_serotype1	Fiber1	mol_ANPDB_2834	-8
FAdV_serotype1	Fiber1	mol_ANPDB_2869	-8
FAdV_serotype1	Fiber1	mol_ANPDB_2964	-8
FAdV_serotype1	Fiber1	mol_ANPDB_2972	-8
FAdV_serotype1	Fiber1	mol_ANPDB_2986	-8
FAdV_serotype1	Fiber1	mol_ANPDB_3042	-8
FAdV_serotype1	Fiber1	mol_ANPDB_3076	-8
FAdV_serotype1	Fiber1	mol_ANPDB_3080	-8
FAdV_serotype1	Fiber1	mol_ANPDB_3095	-8
FAdV_serotype1	Fiber1	mol_ANPDB_310	-8
FAdV_serotype1	Fiber1	mol_ANPDB_3242	-8
FAdV_serotype1	Fiber1	mol_ANPDB_3304	-8
FAdV_serotype1	Fiber1	mol_ANPDB_3345	-8
FAdV_serotype1	Fiber1	mol_ANPDB_3448	-8
FAdV_serotype1	Fiber1	mol_ANPDB_346	-8
FAdV_serotype1	Fiber1	mol_ANPDB_3666	-8
FAdV_serotype1	Fiber1	mol_ANPDB_3670	-8
FAdV_serotype1	Fiber1	mol_ANPDB_3781	-8
FAdV_serotype1	Fiber1	mol_ANPDB_3782	-8
FAdV_serotype1	Fiber1	mol_ANPDB_3956	-8
FAdV_serotype1	Fiber1	mol_ANPDB_3986	-8
FAdV_serotype1	Fiber1	mol_ANPDB_4106	-8
FAdV_serotype1	Fiber1	mol_ANPDB_4111	-8
FAdV_serotype1	Fiber1	mol_ANPDB_4140	-8
FAdV_serotype1	Fiber1	mol_ANPDB_4162	-8
FAdV_serotype1	Fiber1	mol_ANPDB_4280	-8
FAdV_serotype1	Fiber1	mol_ANPDB_428	-8
FAdV_serotype1	Fiber1	mol_ANPDB_436	-8
FAdV_serotype1	Fiber1	mol_ANPDB_4433	-8
FAdV_serotype1	Fiber1	mol_ANPDB_448	-8
FAdV_serotype1	Fiber1	mol_ANPDB_4548	-8
FAdV_serotype1	Fiber1	mol_ANPDB_4590	-8
FAdV_serotype1	Fiber1	mol_ANPDB_4758	-8
FAdV_serotype1	Fiber1	mol_ANPDB_4798	-8
FAdV_serotype1	Fiber1	mol_ANPDB_485	-8
FAdV_serotype1	Fiber1	mol_ANPDB_479	-8
FAdV_serotype1	Fiber1	mol_ANPDB_4886	-8
FAdV_serotype1	Fiber1	mol_ANPDB_4892	-8
FAdV_serotype1	Fiber1	mol_ANPDB_4924	-8
FAdV_serotype1	Fiber1	mol_ANPDB_5030	-8
FAdV_serotype1	Fiber1	mol_ANPDB_5032	-8
FAdV_serotype1	Fiber1	mol_ANPDB_5096	-8
FAdV_serotype1	Fiber1	mol_ANPDB_5097	-8
FAdV_serotype1	Fiber1	mol_ANPDB_5098	-8
FAdV_serotype1	Fiber1	mol_ANPDB_5117	-8
FAdV_serotype1	Fiber1	mol_ANPDB_5125	-8
FAdV_serotype1	Fiber1	mol_ANPDB_5133	-8
FAdV_serotype1	Fiber1	mol_ANPDB_507	-8
FAdV_serotype1	Fiber1	mol_ANPDB_5194	-8
FAdV_serotype1	Fiber1	mol_ANPDB_5197	-8
FAdV_serotype1	Fiber1	mol_ANPDB_5207	-8
FAdV_serotype1	Fiber1	mol_ANPDB_5252	-8
FAdV_serotype1	Fiber1	mol_ANPDB_5459	-8
FAdV_serotype1	Fiber1	mol_ANPDB_5479	-8
FAdV_serotype1	Fiber1	mol_ANPDB_5536	-8
FAdV_serotype1	Fiber1	mol_ANPDB_5627	-8
FAdV_serotype1	Fiber1	mol_ANPDB_559	-8
FAdV_serotype1	Fiber1	mol_ANPDB_550	-8
FAdV_serotype1	Fiber1	mol_ANPDB_5696	-8
FAdV_serotype1	Fiber1	mol_ANPDB_5750	-8
FAdV_serotype1	Fiber1	mol_ANPDB_565	-8
FAdV_serotype1	Fiber1	mol_ANPDB_5800	-8
FAdV_serotype1	Fiber1	mol_ANPDB_5912	-8
FAdV_serotype1	Fiber1	mol_ANPDB_5967	-8
FAdV_serotype1	Fiber1	mol_ANPDB_59	-8
FAdV_serotype1	Fiber1	mol_ANPDB_6126	-8
FAdV_serotype1	Fiber1	mol_ANPDB_6216	-8
FAdV_serotype1	Fiber1	mol_ANPDB_6276	-8
FAdV_serotype1	Fiber1	mol_ANPDB_1961	-8
FAdV_serotype1	Fiber1	mol_ANPDB_6350	-8
FAdV_serotype1	Fiber1	mol_ANPDB_6355	-8
FAdV_serotype1	Fiber1	mol_ANPDB_6362	-8
FAdV_serotype1	Fiber1	mol_ANPDB_6470	-8
FAdV_serotype1	Fiber1	mol_ANPDB_656	-8
FAdV_serotype1	Fiber1	mol_ANPDB_798	-8
FAdV_serotype1	Fiber1	mol_ANPDB_745	-8
FAdV_serotype1	Fiber1	mol_ANPDB_908	-8
FAdV_serotype1	Fiber1	mol_SANCDB_129	-8
FAdV_serotype1	Fiber1	mol_ANPDB_79	-8
FAdV_serotype1	Fiber1	mol_SANCDB_135	-8
FAdV_serotype1	Fiber1	mol_SANCDB_157	-8
FAdV_serotype1	Fiber1	mol_SANCDB_189	-8
FAdV_serotype1	Fiber1	mol_SANCDB_190	-8
FAdV_serotype1	Fiber1	mol_SANCDB_188	-8
FAdV_serotype1	Fiber1	mol_SANCDB_207	-8
FAdV_serotype1	Fiber1	mol_ANPDB_977	-8
FAdV_serotype1	Fiber1	mol_SANCDB_279	-8
FAdV_serotype1	Fiber1	mol_SANCDB_284	-8
FAdV_serotype1	Fiber1	mol_SANCDB_268	-8
FAdV_serotype1	Fiber1	mol_SANCDB_333	-8
FAdV_serotype1	Fiber1	mol_SANCDB_315	-8
FAdV_serotype1	Fiber1	mol_SANCDB_375	-8
FAdV_serotype1	Fiber1	mol_SANCDB_384	-8
FAdV_serotype1	Fiber1	mol_SANCDB_414	-8
FAdV_serotype1	Fiber1	mol_SANCDB_599	-8
FAdV_serotype1	Fiber1	mol_SANCDB_580	-8
FAdV_serotype1	Fiber1	mol_SANCDB_567	-8
FAdV_serotype1	Fiber1	mol_SANCDB_67	-8
FAdV_serotype1	Fiber1	mol_SANCDB_825	-8
FAdV_serotype1	Fiber1	mol_SANCDB_826	-8
FAdV_serotype1	Fiber1	mol_SANCDB_758	-8
FAdV_serotype1	Fiber1	mol_ANPDB_2946	-8
FAdV_serotype1	Fiber1	mol_ANPDB_1060	-7.9
FAdV_serotype1	Fiber1	mol_ANPDB_1102	-7.9
FAdV_serotype1	Fiber1	mol_ANPDB_1085	-7.9
FAdV_serotype1	Fiber1	mol_ANPDB_1113	-7.9
FAdV_serotype1	Fiber1	mol_ANPDB_1138	-7.9
FAdV_serotype1	Fiber1	mol_ANPDB_1178	-7.9
FAdV_serotype1	Fiber1	mol_ANPDB_1220	-7.9
FAdV_serotype1	Fiber1	mol_ANPDB_1267	-7.9
FAdV_serotype1	Fiber1	mol_ANPDB_1341	-7.9
FAdV_serotype1	Fiber1	mol_ANPDB_1625	-7.9
FAdV_serotype1	Fiber1	mol_ANPDB_1629	-7.9
FAdV_serotype1	Fiber1	mol_ANPDB_1658	-7.9
FAdV_serotype1	Fiber1	mol_ANPDB_1686	-7.9
FAdV_serotype1	Fiber1	mol_ANPDB_1674	-7.9
FAdV_serotype1	Fiber1	mol_ANPDB_1785	-7.9
FAdV_serotype1	Fiber1	mol_ANPDB_1988	-7.9
FAdV_serotype1	Fiber1	mol_ANPDB_2052	-7.9
FAdV_serotype1	Fiber1	mol_ANPDB_2063	-7.9
FAdV_serotype1	Fiber1	mol_ANPDB_220	-7.9
FAdV_serotype1	Fiber1	mol_ANPDB_2211	-7.9
FAdV_serotype1	Fiber1	mol_ANPDB_2213	-7.9
FAdV_serotype1	Fiber1	mol_ANPDB_2282	-7.9
FAdV_serotype1	Fiber1	mol_ANPDB_2304	-7.9
FAdV_serotype1	Fiber1	mol_ANPDB_2396	-7.9
FAdV_serotype1	Fiber1	mol_ANPDB_2474	-7.9
FAdV_serotype1	Fiber1	mol_ANPDB_2508	-7.9
FAdV_serotype1	Fiber1	mol_ANPDB_2543	-7.9
FAdV_serotype1	Fiber1	mol_ANPDB_2563	-7.9
FAdV_serotype1	Fiber1	mol_ANPDB_2626	-7.9
FAdV_serotype1	Fiber1	mol_ANPDB_2630	-7.9
FAdV_serotype1	Fiber1	mol_ANPDB_267	-7.9
FAdV_serotype1	Fiber1	mol_ANPDB_2677	-7.9
FAdV_serotype1	Fiber1	mol_ANPDB_2680	-7.9
FAdV_serotype1	Fiber1	mol_ANPDB_2670	-7.9
FAdV_serotype1	Fiber1	mol_ANPDB_2671	-7.9
FAdV_serotype1	Fiber1	mol_ANPDB_2817	-7.9
FAdV_serotype1	Fiber1	mol_ANPDB_2772	-7.9
FAdV_serotype1	Fiber1	mol_ANPDB_2867	-7.9
FAdV_serotype1	Fiber1	mol_ANPDB_2899	-7.9
FAdV_serotype1	Fiber1	mol_ANPDB_2966	-7.9
FAdV_serotype1	Fiber1	mol_ANPDB_3011	-7.9
FAdV_serotype1	Fiber1	mol_ANPDB_3029	-7.9
FAdV_serotype1	Fiber1	mol_ANPDB_3043	-7.9
FAdV_serotype1	Fiber1	mol_ANPDB_3046	-7.9
FAdV_serotype1	Fiber1	mol_ANPDB_3053	-7.9
FAdV_serotype1	Fiber1	mol_ANPDB_3055	-7.9
FAdV_serotype1	Fiber1	mol_ANPDB_3090	-7.9
FAdV_serotype1	Fiber1	mol_ANPDB_3127	-7.9
FAdV_serotype1	Fiber1	mol_ANPDB_3174	-7.9
FAdV_serotype1	Fiber1	mol_ANPDB_3209	-7.9
FAdV_serotype1	Fiber1	mol_ANPDB_3213	-7.9
FAdV_serotype1	Fiber1	mol_ANPDB_3234	-7.9
FAdV_serotype1	Fiber1	mol_ANPDB_3312	-7.9
FAdV_serotype1	Fiber1	mol_ANPDB_3386	-7.9
FAdV_serotype1	Fiber1	mol_ANPDB_3411	-7.9
FAdV_serotype1	Fiber1	mol_ANPDB_3496	-7.9
FAdV_serotype1	Fiber1	mol_ANPDB_3441	-7.9
FAdV_serotype1	Fiber1	mol_ANPDB_2924	-7.9
FAdV_serotype1	Fiber1	mol_ANPDB_3523	-7.9
FAdV_serotype1	Fiber1	mol_ANPDB_3642	-7.9
FAdV_serotype1	Fiber1	mol_ANPDB_3672	-7.9
FAdV_serotype1	Fiber1	mol_ANPDB_3754	-7.9
FAdV_serotype1	Fiber1	mol_ANPDB_377	-7.9
FAdV_serotype1	Fiber1	mol_ANPDB_372	-7.9
FAdV_serotype1	Fiber1	mol_ANPDB_3810	-7.9
FAdV_serotype1	Fiber1	mol_ANPDB_3954	-7.9
FAdV_serotype1	Fiber1	mol_ANPDB_3	-7.9
FAdV_serotype1	Fiber1	mol_ANPDB_4030	-7.9
FAdV_serotype1	Fiber1	mol_ANPDB_4122	-7.9
FAdV_serotype1	Fiber1	mol_ANPDB_4169	-7.9
FAdV_serotype1	Fiber1	mol_ANPDB_4171	-7.9
FAdV_serotype1	Fiber1	mol_ANPDB_4109	-7.9
FAdV_serotype1	Fiber1	mol_ANPDB_419	-7.9
FAdV_serotype1	Fiber1	mol_ANPDB_4315	-7.9
FAdV_serotype1	Fiber1	mol_ANPDB_4336	-7.9
FAdV_serotype1	Fiber1	mol_ANPDB_4350	-7.9
FAdV_serotype1	Fiber1	mol_ANPDB_4326	-7.9
FAdV_serotype1	Fiber1	mol_ANPDB_438	-7.9
FAdV_serotype1	Fiber1	mol_ANPDB_4499	-7.9
FAdV_serotype1	Fiber1	mol_ANPDB_4547	-7.9
FAdV_serotype1	Fiber1	mol_ANPDB_458	-7.9
FAdV_serotype1	Fiber1	mol_ANPDB_4621	-7.9
FAdV_serotype1	Fiber1	mol_ANPDB_4623	-7.9
FAdV_serotype1	Fiber1	mol_ANPDB_4645	-7.9
FAdV_serotype1	Fiber1	mol_ANPDB_4670	-7.9
FAdV_serotype1	Fiber1	mol_ANPDB_4682	-7.9
FAdV_serotype1	Fiber1	mol_ANPDB_469	-7.9
FAdV_serotype1	Fiber1	mol_ANPDB_4724	-7.9
FAdV_serotype1	Fiber1	mol_ANPDB_4725	-7.9
FAdV_serotype1	Fiber1	mol_ANPDB_4718	-7.9
FAdV_serotype1	Fiber1	mol_ANPDB_4706	-7.9
FAdV_serotype1	Fiber1	mol_ANPDB_4744	-7.9
FAdV_serotype1	Fiber1	mol_ANPDB_4708	-7.9
FAdV_serotype1	Fiber1	mol_ANPDB_4787	-7.9
FAdV_serotype1	Fiber1	mol_ANPDB_475	-7.9
FAdV_serotype1	Fiber1	mol_ANPDB_4870	-7.9
FAdV_serotype1	Fiber1	mol_ANPDB_4759	-7.9
FAdV_serotype1	Fiber1	mol_ANPDB_4895	-7.9
FAdV_serotype1	Fiber1	mol_ANPDB_4945	-7.9
FAdV_serotype1	Fiber1	mol_ANPDB_4961	-7.9
FAdV_serotype1	Fiber1	mol_ANPDB_5010	-7.9
FAdV_serotype1	Fiber1	mol_ANPDB_5025	-7.9
FAdV_serotype1	Fiber1	mol_ANPDB_5063	-7.9
FAdV_serotype1	Fiber1	mol_ANPDB_5139	-7.9
FAdV_serotype1	Fiber1	mol_ANPDB_5153	-7.9
FAdV_serotype1	Fiber1	mol_ANPDB_5246	-7.9
FAdV_serotype1	Fiber1	mol_ANPDB_5255	-7.9
FAdV_serotype1	Fiber1	mol_ANPDB_5286	-7.9
FAdV_serotype1	Fiber1	mol_ANPDB_5350	-7.9
FAdV_serotype1	Fiber1	mol_ANPDB_5368	-7.9
FAdV_serotype1	Fiber1	mol_ANPDB_5376	-7.9
FAdV_serotype1	Fiber1	mol_ANPDB_5384	-7.9
FAdV_serotype1	Fiber1	mol_ANPDB_5499	-7.9
FAdV_serotype1	Fiber1	mol_ANPDB_5535	-7.9
FAdV_serotype1	Fiber1	mol_ANPDB_5572	-7.9
FAdV_serotype1	Fiber1	mol_ANPDB_5590	-7.9
FAdV_serotype1	Fiber1	mol_ANPDB_5603	-7.9
FAdV_serotype1	Fiber1	mol_ANPDB_542	-7.9
FAdV_serotype1	Fiber1	mol_ANPDB_5661	-7.9
FAdV_serotype1	Fiber1	mol_ANPDB_5690	-7.9
FAdV_serotype1	Fiber1	mol_ANPDB_5703	-7.9
FAdV_serotype1	Fiber1	mol_ANPDB_5706	-7.9
FAdV_serotype1	Fiber1	mol_ANPDB_5728	-7.9
FAdV_serotype1	Fiber1	mol_ANPDB_5835	-7.9
FAdV_serotype1	Fiber1	mol_ANPDB_5916	-7.9
FAdV_serotype1	Fiber1	mol_ANPDB_5965	-7.9
FAdV_serotype1	Fiber1	mol_ANPDB_6018	-7.9
FAdV_serotype1	Fiber1	mol_ANPDB_6073	-7.9
FAdV_serotype1	Fiber1	mol_ANPDB_6193	-7.9
FAdV_serotype1	Fiber1	mol_ANPDB_6185	-7.9
FAdV_serotype1	Fiber1	mol_ANPDB_6214	-7.9
FAdV_serotype1	Fiber1	mol_ANPDB_6229	-7.9
FAdV_serotype1	Fiber1	mol_ANPDB_6331	-7.9
FAdV_serotype1	Fiber1	mol_ANPDB_6381	-7.9
FAdV_serotype1	Fiber1	mol_ANPDB_6425	-7.9
FAdV_serotype1	Fiber1	mol_ANPDB_6494	-7.9
FAdV_serotype1	Fiber1	mol_ANPDB_762	-7.9
FAdV_serotype1	Fiber1	mol_ANPDB_778	-7.9
FAdV_serotype1	Fiber1	mol_ANPDB_875	-7.9
FAdV_serotype1	Fiber1	mol_ANPDB_941	-7.9
FAdV_serotype1	Fiber1	mol_SANCDB_121	-7.9
FAdV_serotype1	Fiber1	mol_SANCDB_119	-7.9
FAdV_serotype1	Fiber1	mol_SANCDB_166	-7.9
FAdV_serotype1	Fiber1	mol_SANCDB_20	-7.9
FAdV_serotype1	Fiber1	mol_SANCDB_25	-7.9
FAdV_serotype1	Fiber1	mol_SANCDB_281	-7.9
FAdV_serotype1	Fiber1	mol_SANCDB_299	-7.9
FAdV_serotype1	Fiber1	mol_SANCDB_347	-7.9
FAdV_serotype1	Fiber1	mol_SANCDB_415	-7.9
FAdV_serotype1	Fiber1	mol_SANCDB_504	-7.9
FAdV_serotype1	Fiber1	mol_SANCDB_617	-7.9
FAdV_serotype1	Fiber1	mol_SANCDB_692	-7.9
FAdV_serotype1	Fiber1	mol_SANCDB_696	-7.9
FAdV_serotype1	Fiber1	mol_SANCDB_720	-7.9
FAdV_serotype1	Fiber1	mol_SANCDB_719	-7.9
FAdV_serotype1	Fiber1	mol_SANCDB_753	-7.9
FAdV_serotype1	Fiber1	mol_SANCDB_772	-7.9
FAdV_serotype1	Fiber1	mol_SANCDB_839	-7.9
FAdV_serotype1	Fiber1	mol_SANCDB_874	-7.9
FAdV_serotype1	Fiber1	mol_SANCDB_876	-7.9
FAdV_serotype1	Fiber1	mol_SANCDB_945	-7.9
FAdV_serotype1	Fiber1	mol_SANCDB_915	-7.9
FAdV_serotype1	Fiber1	mol_SANCDB_958	-7.9
FAdV_serotype1	Fiber1	mol_SANCDB_986	-7.9
FAdV_serotype1	Fiber1	mol_ANPDB_1047	-7.8
FAdV_serotype1	Fiber1	mol_ANPDB_1049	-7.8
FAdV_serotype1	Fiber1	mol_ANPDB_1147	-7.8
FAdV_serotype1	Fiber1	mol_ANPDB_1176	-7.8
FAdV_serotype1	Fiber1	mol_ANPDB_1199	-7.8
FAdV_serotype1	Fiber1	mol_ANPDB_1197	-7.8
FAdV_serotype1	Fiber1	mol_ANPDB_1300	-7.8
FAdV_serotype1	Fiber1	mol_ANPDB_1346	-7.8
FAdV_serotype1	Fiber1	mol_ANPDB_1408	-7.8
FAdV_serotype1	Fiber1	mol_ANPDB_1372	-7.8
FAdV_serotype1	Fiber1	mol_ANPDB_1442	-7.8
FAdV_serotype1	Fiber1	mol_ANPDB_151	-7.8
FAdV_serotype1	Fiber1	mol_ANPDB_164	-7.8
FAdV_serotype1	Fiber1	mol_ANPDB_166	-7.8
FAdV_serotype1	Fiber1	mol_ANPDB_1649	-7.8
FAdV_serotype1	Fiber1	mol_ANPDB_1638	-7.8
FAdV_serotype1	Fiber1	mol_ANPDB_171	-7.8
FAdV_serotype1	Fiber1	mol_ANPDB_174	-7.8
FAdV_serotype1	Fiber1	mol_ANPDB_1744	-7.8
FAdV_serotype1	Fiber1	mol_ANPDB_1757	-7.8
FAdV_serotype1	Fiber1	mol_ANPDB_1812	-7.8
FAdV_serotype1	Fiber1	mol_ANPDB_1842	-7.8
FAdV_serotype1	Fiber1	mol_ANPDB_1873	-7.8
FAdV_serotype1	Fiber1	mol_ANPDB_1982	-7.8
FAdV_serotype1	Fiber1	mol_ANPDB_1985	-7.8
FAdV_serotype1	Fiber1	mol_ANPDB_2005	-7.8
FAdV_serotype1	Fiber1	mol_ANPDB_2035	-7.8
FAdV_serotype1	Fiber1	mol_ANPDB_2051	-7.8
FAdV_serotype1	Fiber1	mol_ANPDB_2070	-7.8
FAdV_serotype1	Fiber1	mol_ANPDB_217	-7.8
FAdV_serotype1	Fiber1	mol_ANPDB_2186	-7.8
FAdV_serotype1	Fiber1	mol_ANPDB_2212	-7.8
FAdV_serotype1	Fiber1	mol_ANPDB_2272	-7.8
FAdV_serotype1	Fiber1	mol_ANPDB_2281	-7.8
FAdV_serotype1	Fiber1	mol_ANPDB_2395	-7.8
FAdV_serotype1	Fiber1	mol_ANPDB_2412	-7.8
FAdV_serotype1	Fiber1	mol_ANPDB_2498	-7.8
FAdV_serotype1	Fiber1	mol_ANPDB_2482	-7.8
FAdV_serotype1	Fiber1	mol_ANPDB_2509	-7.8
FAdV_serotype1	Fiber1	mol_ANPDB_2574	-7.8
FAdV_serotype1	Fiber1	mol_ANPDB_2597	-7.8
FAdV_serotype1	Fiber1	mol_ANPDB_2623	-7.8
FAdV_serotype1	Fiber1	mol_ANPDB_2624	-7.8
FAdV_serotype1	Fiber1	mol_ANPDB_2628	-7.8
FAdV_serotype1	Fiber1	mol_ANPDB_2610	-7.8
FAdV_serotype1	Fiber1	mol_ANPDB_2646	-7.8
FAdV_serotype1	Fiber1	mol_ANPDB_2702	-7.8
FAdV_serotype1	Fiber1	mol_ANPDB_2705	-7.8
FAdV_serotype1	Fiber1	mol_ANPDB_2673	-7.8
FAdV_serotype1	Fiber1	mol_ANPDB_2831	-7.8
FAdV_serotype1	Fiber1	mol_ANPDB_2860	-7.8
FAdV_serotype1	Fiber1	mol_ANPDB_2862	-7.8
FAdV_serotype1	Fiber1	mol_ANPDB_2902	-7.8
FAdV_serotype1	Fiber1	mol_ANPDB_2759	-7.8
FAdV_serotype1	Fiber1	mol_ANPDB_2878	-7.8
FAdV_serotype1	Fiber1	mol_ANPDB_2920	-7.8
FAdV_serotype1	Fiber1	mol_ANPDB_1737	-7.8
FAdV_serotype1	Fiber1	mol_ANPDB_3135	-7.8
FAdV_serotype1	Fiber1	mol_ANPDB_3136	-7.8
FAdV_serotype1	Fiber1	mol_ANPDB_3146	-7.8
FAdV_serotype1	Fiber1	mol_ANPDB_2911	-7.8
FAdV_serotype1	Fiber1	mol_ANPDB_3164	-7.8
FAdV_serotype1	Fiber1	mol_ANPDB_3166	-7.8
FAdV_serotype1	Fiber1	mol_ANPDB_31	-7.8
FAdV_serotype1	Fiber1	mol_ANPDB_3250	-7.8
FAdV_serotype1	Fiber1	mol_ANPDB_3023	-7.8
FAdV_serotype1	Fiber1	mol_ANPDB_2926	-7.8
FAdV_serotype1	Fiber1	mol_ANPDB_3468	-7.8
FAdV_serotype1	Fiber1	mol_ANPDB_3706	-7.8
FAdV_serotype1	Fiber1	mol_ANPDB_3734	-7.8
FAdV_serotype1	Fiber1	mol_ANPDB_376	-7.8
FAdV_serotype1	Fiber1	mol_ANPDB_3806	-7.8
FAdV_serotype1	Fiber1	mol_ANPDB_3927	-7.8
FAdV_serotype1	Fiber1	mol_ANPDB_3959	-7.8
FAdV_serotype1	Fiber1	mol_ANPDB_3979	-7.8
FAdV_serotype1	Fiber1	mol_ANPDB_4104	-7.8
FAdV_serotype1	Fiber1	mol_ANPDB_4112	-7.8
FAdV_serotype1	Fiber1	mol_ANPDB_4168	-7.8
FAdV_serotype1	Fiber1	mol_ANPDB_4230	-7.8
FAdV_serotype1	Fiber1	mol_ANPDB_4278	-7.8
FAdV_serotype1	Fiber1	mol_ANPDB_4337	-7.8
FAdV_serotype1	Fiber1	mol_ANPDB_4339	-7.8
FAdV_serotype1	Fiber1	mol_ANPDB_4375	-7.8
FAdV_serotype1	Fiber1	mol_ANPDB_4376	-7.8
FAdV_serotype1	Fiber1	mol_ANPDB_4373	-7.8
FAdV_serotype1	Fiber1	mol_ANPDB_437	-7.8
FAdV_serotype1	Fiber1	mol_ANPDB_4435	-7.8
FAdV_serotype1	Fiber1	mol_ANPDB_4437	-7.8
FAdV_serotype1	Fiber1	mol_ANPDB_4418	-7.8
FAdV_serotype1	Fiber1	mol_ANPDB_4587	-7.8
FAdV_serotype1	Fiber1	mol_ANPDB_461	-7.8
FAdV_serotype1	Fiber1	mol_ANPDB_465	-7.8
FAdV_serotype1	Fiber1	mol_ANPDB_4617	-7.8
FAdV_serotype1	Fiber1	mol_ANPDB_4618	-7.8
FAdV_serotype1	Fiber1	mol_ANPDB_466	-7.8
FAdV_serotype1	Fiber1	mol_ANPDB_4693	-7.8
FAdV_serotype1	Fiber1	mol_ANPDB_4699	-7.8
FAdV_serotype1	Fiber1	mol_ANPDB_4676	-7.8
FAdV_serotype1	Fiber1	mol_ANPDB_459	-7.8
FAdV_serotype1	Fiber1	mol_ANPDB_4733	-7.8
FAdV_serotype1	Fiber1	mol_ANPDB_4786	-7.8
FAdV_serotype1	Fiber1	mol_ANPDB_4823	-7.8
FAdV_serotype1	Fiber1	mol_ANPDB_483	-7.8
FAdV_serotype1	Fiber1	mol_ANPDB_4890	-7.8
FAdV_serotype1	Fiber1	mol_ANPDB_5000	-7.8
FAdV_serotype1	Fiber1	mol_ANPDB_5005	-7.8
FAdV_serotype1	Fiber1	mol_ANPDB_5003	-7.8
FAdV_serotype1	Fiber1	mol_ANPDB_5035	-7.8
FAdV_serotype1	Fiber1	mol_ANPDB_5056	-7.8
FAdV_serotype1	Fiber1	mol_ANPDB_5118	-7.8
FAdV_serotype1	Fiber1	mol_ANPDB_5109	-7.8
FAdV_serotype1	Fiber1	mol_ANPDB_5170	-7.8
FAdV_serotype1	Fiber1	mol_ANPDB_5229	-7.8
FAdV_serotype1	Fiber1	mol_ANPDB_5242	-7.8
FAdV_serotype1	Fiber1	mol_ANPDB_5243	-7.8
FAdV_serotype1	Fiber1	mol_ANPDB_523	-7.8
FAdV_serotype1	Fiber1	mol_ANPDB_513	-7.8
FAdV_serotype1	Fiber1	mol_ANPDB_5381	-7.8
FAdV_serotype1	Fiber1	mol_ANPDB_5380	-7.8
FAdV_serotype1	Fiber1	mol_ANPDB_5409	-7.8
FAdV_serotype1	Fiber1	mol_ANPDB_5491	-7.8
FAdV_serotype1	Fiber1	mol_ANPDB_5518	-7.8
FAdV_serotype1	Fiber1	mol_ANPDB_5591	-7.8
FAdV_serotype1	Fiber1	mol_ANPDB_5623	-7.8
FAdV_serotype1	Fiber1	mol_ANPDB_5653	-7.8
FAdV_serotype1	Fiber1	mol_ANPDB_5673	-7.8
FAdV_serotype1	Fiber1	mol_ANPDB_540	-7.8
FAdV_serotype1	Fiber1	mol_ANPDB_5798	-7.8
FAdV_serotype1	Fiber1	mol_ANPDB_5884	-7.8
FAdV_serotype1	Fiber1	mol_ANPDB_5848	-7.8
FAdV_serotype1	Fiber1	mol_ANPDB_5948	-7.8
FAdV_serotype1	Fiber1	mol_ANPDB_583	-7.8
FAdV_serotype1	Fiber1	mol_ANPDB_5973	-7.8
FAdV_serotype1	Fiber1	mol_ANPDB_5974	-7.8
FAdV_serotype1	Fiber1	mol_ANPDB_5994	-7.8
FAdV_serotype1	Fiber1	mol_ANPDB_6040	-7.8
FAdV_serotype1	Fiber1	mol_ANPDB_6069	-7.8
FAdV_serotype1	Fiber1	mol_ANPDB_6095	-7.8
FAdV_serotype1	Fiber1	mol_ANPDB_6128	-7.8
FAdV_serotype1	Fiber1	mol_ANPDB_6179	-7.8
FAdV_serotype1	Fiber1	mol_ANPDB_6181	-7.8
FAdV_serotype1	Fiber1	mol_ANPDB_6204	-7.8
FAdV_serotype1	Fiber1	mol_ANPDB_6213	-7.8
FAdV_serotype1	Fiber1	mol_ANPDB_6224	-7.8
FAdV_serotype1	Fiber1	mol_ANPDB_6242	-7.8
FAdV_serotype1	Fiber1	mol_ANPDB_6275	-7.8
FAdV_serotype1	Fiber1	mol_ANPDB_6301	-7.8
FAdV_serotype1	Fiber1	mol_ANPDB_6326	-7.8
FAdV_serotype1	Fiber1	mol_ANPDB_6346	-7.8
FAdV_serotype1	Fiber1	mol_ANPDB_6255	-7.8
FAdV_serotype1	Fiber1	mol_ANPDB_6368	-7.8
FAdV_serotype1	Fiber1	mol_ANPDB_6404	-7.8
FAdV_serotype1	Fiber1	mol_ANPDB_6507	-7.8
FAdV_serotype1	Fiber1	mol_ANPDB_752	-7.8
FAdV_serotype1	Fiber1	mol_ANPDB_755	-7.8
FAdV_serotype1	Fiber1	mol_ANPDB_765	-7.8
FAdV_serotype1	Fiber1	mol_ANPDB_773	-7.8
FAdV_serotype1	Fiber1	mol_ANPDB_776	-7.8
FAdV_serotype1	Fiber1	mol_ANPDB_800	-7.8
FAdV_serotype1	Fiber1	mol_ANPDB_812	-7.8
FAdV_serotype1	Fiber1	mol_ANPDB_851	-7.8
FAdV_serotype1	Fiber1	mol_ANPDB_864	-7.8
FAdV_serotype1	Fiber1	mol_ANPDB_80	-7.8
FAdV_serotype1	Fiber1	mol_ANPDB_947	-7.8
FAdV_serotype1	Fiber1	mol_ANPDB_986	-7.8
FAdV_serotype1	Fiber1	mol_SANCDB_109	-7.8
FAdV_serotype1	Fiber1	mol_SANCDB_19	-7.8
FAdV_serotype1	Fiber1	mol_SANCDB_204	-7.8
FAdV_serotype1	Fiber1	mol_SANCDB_212	-7.8
FAdV_serotype1	Fiber1	mol_SANCDB_120	-7.8
FAdV_serotype1	Fiber1	mol_SANCDB_265	-7.8
FAdV_serotype1	Fiber1	mol_SANCDB_298	-7.8
FAdV_serotype1	Fiber1	mol_SANCDB_335	-7.8
FAdV_serotype1	Fiber1	mol_SANCDB_40	-7.8
FAdV_serotype1	Fiber1	mol_SANCDB_417	-7.8
FAdV_serotype1	Fiber1	mol_SANCDB_410	-7.8
FAdV_serotype1	Fiber1	mol_SANCDB_517	-7.8
FAdV_serotype1	Fiber1	mol_SANCDB_561	-7.8
FAdV_serotype1	Fiber1	mol_SANCDB_591	-7.8
FAdV_serotype1	Fiber1	mol_SANCDB_629	-7.8
FAdV_serotype1	Fiber1	mol_SANCDB_642	-7.8
FAdV_serotype1	Fiber1	mol_SANCDB_641	-7.8
FAdV_serotype1	Fiber1	mol_SANCDB_645	-7.8
FAdV_serotype1	Fiber1	mol_SANCDB_662	-7.8
FAdV_serotype1	Fiber1	mol_SANCDB_664	-7.8
FAdV_serotype1	Fiber1	mol_SANCDB_670	-7.8
FAdV_serotype1	Fiber1	mol_SANCDB_677	-7.8
FAdV_serotype1	Fiber1	mol_SANCDB_681	-7.8
FAdV_serotype1	Fiber1	mol_SANCDB_683	-7.8
FAdV_serotype1	Fiber1	mol_SANCDB_723	-7.8
FAdV_serotype1	Fiber1	mol_SANCDB_72	-7.8
FAdV_serotype1	Fiber1	mol_SANCDB_786	-7.8
FAdV_serotype1	Fiber1	mol_SANCDB_991	-7.8
FAdV_serotype1	Fiber1	mol_ANPDB_1076	-7.7
FAdV_serotype1	Fiber1	mol_ANPDB_1129	-7.7
FAdV_serotype1	Fiber1	mol_ANPDB_1086	-7.7
FAdV_serotype1	Fiber1	mol_ANPDB_1139	-7.7
FAdV_serotype1	Fiber1	mol_ANPDB_1177	-7.7
FAdV_serotype1	Fiber1	mol_ANPDB_1221	-7.7
FAdV_serotype1	Fiber1	mol_ANPDB_1263	-7.7
FAdV_serotype1	Fiber1	mol_ANPDB_1105	-7.7
FAdV_serotype1	Fiber1	mol_ANPDB_1275	-7.7
FAdV_serotype1	Fiber1	mol_ANPDB_1350	-7.7
FAdV_serotype1	Fiber1	mol_ANPDB_1347	-7.7
FAdV_serotype1	Fiber1	mol_ANPDB_1342	-7.7
FAdV_serotype1	Fiber1	mol_ANPDB_1387	-7.7
FAdV_serotype1	Fiber1	mol_ANPDB_1095	-7.7
FAdV_serotype1	Fiber1	mol_ANPDB_140	-7.7
FAdV_serotype1	Fiber1	mol_ANPDB_1416	-7.7
FAdV_serotype1	Fiber1	mol_ANPDB_1455	-7.7
FAdV_serotype1	Fiber1	mol_ANPDB_146	-7.7
FAdV_serotype1	Fiber1	mol_ANPDB_1520	-7.7
FAdV_serotype1	Fiber1	mol_ANPDB_1611	-7.7
FAdV_serotype1	Fiber1	mol_ANPDB_161	-7.7
FAdV_serotype1	Fiber1	mol_ANPDB_1661	-7.7
FAdV_serotype1	Fiber1	mol_ANPDB_1648	-7.7
FAdV_serotype1	Fiber1	mol_ANPDB_1684	-7.7
FAdV_serotype1	Fiber1	mol_ANPDB_1712	-7.7
FAdV_serotype1	Fiber1	mol_ANPDB_1696	-7.7
FAdV_serotype1	Fiber1	mol_ANPDB_1774	-7.7
FAdV_serotype1	Fiber1	mol_ANPDB_1797	-7.7
FAdV_serotype1	Fiber1	mol_ANPDB_1808	-7.7
FAdV_serotype1	Fiber1	mol_ANPDB_1792	-7.7
FAdV_serotype1	Fiber1	mol_ANPDB_1904	-7.7
FAdV_serotype1	Fiber1	mol_ANPDB_190	-7.7
FAdV_serotype1	Fiber1	mol_ANPDB_1931	-7.7
FAdV_serotype1	Fiber1	mol_ANPDB_1983	-7.7
FAdV_serotype1	Fiber1	mol_ANPDB_1987	-7.7
FAdV_serotype1	Fiber1	mol_ANPDB_1991	-7.7
FAdV_serotype1	Fiber1	mol_ANPDB_1965	-7.7
FAdV_serotype1	Fiber1	mol_ANPDB_2017	-7.7
FAdV_serotype1	Fiber1	mol_ANPDB_2040	-7.7
FAdV_serotype1	Fiber1	mol_ANPDB_2050	-7.7
FAdV_serotype1	Fiber1	mol_ANPDB_2049	-7.7
FAdV_serotype1	Fiber1	mol_ANPDB_2048	-7.7
FAdV_serotype1	Fiber1	mol_ANPDB_2058	-7.7
FAdV_serotype1	Fiber1	mol_ANPDB_2217	-7.7
FAdV_serotype1	Fiber1	mol_ANPDB_2313	-7.7
FAdV_serotype1	Fiber1	mol_ANPDB_2300	-7.7
FAdV_serotype1	Fiber1	mol_ANPDB_2307	-7.7
FAdV_serotype1	Fiber1	mol_ANPDB_2390	-7.7
FAdV_serotype1	Fiber1	mol_ANPDB_2350	-7.7
FAdV_serotype1	Fiber1	mol_ANPDB_2427	-7.7
FAdV_serotype1	Fiber1	mol_ANPDB_2442	-7.7
FAdV_serotype1	Fiber1	mol_ANPDB_2448	-7.7
FAdV_serotype1	Fiber1	mol_ANPDB_2461	-7.7
FAdV_serotype1	Fiber1	mol_ANPDB_2487	-7.7
FAdV_serotype1	Fiber1	mol_ANPDB_1739	-7.7
FAdV_serotype1	Fiber1	mol_ANPDB_2640	-7.7
FAdV_serotype1	Fiber1	mol_ANPDB_2703	-7.7
FAdV_serotype1	Fiber1	mol_ANPDB_2865	-7.7
FAdV_serotype1	Fiber1	mol_ANPDB_2879	-7.7
FAdV_serotype1	Fiber1	mol_ANPDB_288	-7.7
FAdV_serotype1	Fiber1	mol_ANPDB_2861	-7.7
FAdV_serotype1	Fiber1	mol_ANPDB_2880	-7.7
FAdV_serotype1	Fiber1	mol_ANPDB_295	-7.7
FAdV_serotype1	Fiber1	mol_ANPDB_2981	-7.7
FAdV_serotype1	Fiber1	mol_ANPDB_2991	-7.7
FAdV_serotype1	Fiber1	mol_ANPDB_3000	-7.7
FAdV_serotype1	Fiber1	mol_ANPDB_3009	-7.7
FAdV_serotype1	Fiber1	mol_ANPDB_3026	-7.7
FAdV_serotype1	Fiber1	mol_ANPDB_2968	-7.7
FAdV_serotype1	Fiber1	mol_ANPDB_3045	-7.7
FAdV_serotype1	Fiber1	mol_ANPDB_3051	-7.7
FAdV_serotype1	Fiber1	mol_ANPDB_3058	-7.7
FAdV_serotype1	Fiber1	mol_ANPDB_3091	-7.7
FAdV_serotype1	Fiber1	mol_ANPDB_2925	-7.7
FAdV_serotype1	Fiber1	mol_ANPDB_3119	-7.7
FAdV_serotype1	Fiber1	mol_ANPDB_3134	-7.7
FAdV_serotype1	Fiber1	mol_ANPDB_3171	-7.7
FAdV_serotype1	Fiber1	mol_ANPDB_3199	-7.7
FAdV_serotype1	Fiber1	mol_ANPDB_3210	-7.7
FAdV_serotype1	Fiber1	mol_ANPDB_3211	-7.7
FAdV_serotype1	Fiber1	mol_ANPDB_3236	-7.7
FAdV_serotype1	Fiber1	mol_ANPDB_3241	-7.7
FAdV_serotype1	Fiber1	mol_ANPDB_3325	-7.7
FAdV_serotype1	Fiber1	mol_ANPDB_3343	-7.7
FAdV_serotype1	Fiber1	mol_ANPDB_3338	-7.7
FAdV_serotype1	Fiber1	mol_ANPDB_3324	-7.7
FAdV_serotype1	Fiber1	mol_ANPDB_3420	-7.7
FAdV_serotype1	Fiber1	mol_ANPDB_3451	-7.7
FAdV_serotype1	Fiber1	mol_ANPDB_3450	-7.7
FAdV_serotype1	Fiber1	mol_ANPDB_3460	-7.7
FAdV_serotype1	Fiber1	mol_ANPDB_3465	-7.7
FAdV_serotype1	Fiber1	mol_ANPDB_3470	-7.7
FAdV_serotype1	Fiber1	mol_ANPDB_349	-7.7
FAdV_serotype1	Fiber1	mol_ANPDB_3594	-7.7
FAdV_serotype1	Fiber1	mol_ANPDB_3607	-7.7
FAdV_serotype1	Fiber1	mol_ANPDB_3662	-7.7
FAdV_serotype1	Fiber1	mol_ANPDB_373	-7.7
FAdV_serotype1	Fiber1	mol_ANPDB_3748	-7.7
FAdV_serotype1	Fiber1	mol_ANPDB_375	-7.7
FAdV_serotype1	Fiber1	mol_ANPDB_378	-7.7
FAdV_serotype1	Fiber1	mol_ANPDB_387	-7.7
FAdV_serotype1	Fiber1	mol_ANPDB_3888	-7.7
FAdV_serotype1	Fiber1	mol_ANPDB_390	-7.7
FAdV_serotype1	Fiber1	mol_ANPDB_3967	-7.7
FAdV_serotype1	Fiber1	mol_ANPDB_3972	-7.7
FAdV_serotype1	Fiber1	mol_ANPDB_3935	-7.7
FAdV_serotype1	Fiber1	mol_ANPDB_3995	-7.7
FAdV_serotype1	Fiber1	mol_ANPDB_4027	-7.7
FAdV_serotype1	Fiber1	mol_ANPDB_4072	-7.7
FAdV_serotype1	Fiber1	mol_ANPDB_3943	-7.7
FAdV_serotype1	Fiber1	mol_ANPDB_4117	-7.7
FAdV_serotype1	Fiber1	mol_ANPDB_4152	-7.7
FAdV_serotype1	Fiber1	mol_ANPDB_4115	-7.7
FAdV_serotype1	Fiber1	mol_ANPDB_4174	-7.7
FAdV_serotype1	Fiber1	mol_ANPDB_4202	-7.7
FAdV_serotype1	Fiber1	mol_ANPDB_4215	-7.7
FAdV_serotype1	Fiber1	mol_ANPDB_408	-7.7
FAdV_serotype1	Fiber1	mol_ANPDB_4271	-7.7
FAdV_serotype1	Fiber1	mol_ANPDB_4328	-7.7
FAdV_serotype1	Fiber1	mol_ANPDB_4355	-7.7
FAdV_serotype1	Fiber1	mol_ANPDB_4366	-7.7
FAdV_serotype1	Fiber1	mol_ANPDB_4327	-7.7
FAdV_serotype1	Fiber1	mol_ANPDB_4334	-7.7
FAdV_serotype1	Fiber1	mol_ANPDB_4446	-7.7
FAdV_serotype1	Fiber1	mol_ANPDB_4483	-7.7
FAdV_serotype1	Fiber1	mol_ANPDB_4534	-7.7
FAdV_serotype1	Fiber1	mol_ANPDB_4552	-7.7
FAdV_serotype1	Fiber1	mol_ANPDB_4562	-7.7
FAdV_serotype1	Fiber1	mol_ANPDB_4586	-7.7
FAdV_serotype1	Fiber1	mol_ANPDB_4606	-7.7
FAdV_serotype1	Fiber1	mol_ANPDB_4644	-7.7
FAdV_serotype1	Fiber1	mol_ANPDB_4703	-7.7
FAdV_serotype1	Fiber1	mol_ANPDB_470	-7.7
FAdV_serotype1	Fiber1	mol_ANPDB_4722	-7.7
FAdV_serotype1	Fiber1	mol_ANPDB_472	-7.7
FAdV_serotype1	Fiber1	mol_ANPDB_4826	-7.7
FAdV_serotype1	Fiber1	mol_ANPDB_4882	-7.7
FAdV_serotype1	Fiber1	mol_ANPDB_480	-7.7
FAdV_serotype1	Fiber1	mol_ANPDB_490	-7.7
FAdV_serotype1	Fiber1	mol_ANPDB_4911	-7.7
FAdV_serotype1	Fiber1	mol_ANPDB_4935	-7.7
FAdV_serotype1	Fiber1	mol_ANPDB_4994	-7.7
FAdV_serotype1	Fiber1	mol_ANPDB_493	-7.7
FAdV_serotype1	Fiber1	mol_ANPDB_4997	-7.7
FAdV_serotype1	Fiber1	mol_ANPDB_494	-7.7
FAdV_serotype1	Fiber1	mol_ANPDB_5024	-7.7
FAdV_serotype1	Fiber1	mol_ANPDB_5028	-7.7
FAdV_serotype1	Fiber1	mol_ANPDB_495	-7.7
FAdV_serotype1	Fiber1	mol_ANPDB_5034	-7.7
FAdV_serotype1	Fiber1	mol_ANPDB_5038	-7.7
FAdV_serotype1	Fiber1	mol_ANPDB_5042	-7.7
FAdV_serotype1	Fiber1	mol_ANPDB_4875	-7.7
FAdV_serotype1	Fiber1	mol_ANPDB_5104	-7.7
FAdV_serotype1	Fiber1	mol_ANPDB_5119	-7.7
FAdV_serotype1	Fiber1	mol_ANPDB_501	-7.7
FAdV_serotype1	Fiber1	mol_ANPDB_5149	-7.7
FAdV_serotype1	Fiber1	mol_ANPDB_5157	-7.7
FAdV_serotype1	Fiber1	mol_ANPDB_511	-7.7
FAdV_serotype1	Fiber1	mol_ANPDB_5195	-7.7
FAdV_serotype1	Fiber1	mol_ANPDB_5151	-7.7
FAdV_serotype1	Fiber1	mol_ANPDB_5345	-7.7
FAdV_serotype1	Fiber1	mol_ANPDB_5360	-7.7
FAdV_serotype1	Fiber1	mol_ANPDB_5375	-7.7
FAdV_serotype1	Fiber1	mol_ANPDB_5407	-7.7
FAdV_serotype1	Fiber1	mol_ANPDB_5443	-7.7
FAdV_serotype1	Fiber1	mol_ANPDB_5477	-7.7
FAdV_serotype1	Fiber1	mol_ANPDB_533	-7.7
FAdV_serotype1	Fiber1	mol_ANPDB_5486	-7.7
FAdV_serotype1	Fiber1	mol_ANPDB_5483	-7.7
FAdV_serotype1	Fiber1	mol_ANPDB_5532	-7.7
FAdV_serotype1	Fiber1	mol_ANPDB_544	-7.7
FAdV_serotype1	Fiber1	mol_ANPDB_5592	-7.7
FAdV_serotype1	Fiber1	mol_ANPDB_5593	-7.7
FAdV_serotype1	Fiber1	mol_ANPDB_5602	-7.7
FAdV_serotype1	Fiber1	mol_ANPDB_5613	-7.7
FAdV_serotype1	Fiber1	mol_ANPDB_5614	-7.7
FAdV_serotype1	Fiber1	mol_ANPDB_543	-7.7
FAdV_serotype1	Fiber1	mol_ANPDB_5616	-7.7
FAdV_serotype1	Fiber1	mol_ANPDB_5641	-7.7
FAdV_serotype1	Fiber1	mol_ANPDB_5670	-7.7
FAdV_serotype1	Fiber1	mol_ANPDB_560	-7.7
FAdV_serotype1	Fiber1	mol_ANPDB_5721	-7.7
FAdV_serotype1	Fiber1	mol_ANPDB_5758	-7.7
FAdV_serotype1	Fiber1	mol_ANPDB_5767	-7.7
FAdV_serotype1	Fiber1	mol_ANPDB_5776	-7.7
FAdV_serotype1	Fiber1	mol_ANPDB_5789	-7.7
FAdV_serotype1	Fiber1	mol_ANPDB_5793	-7.7
FAdV_serotype1	Fiber1	mol_ANPDB_5842	-7.7
FAdV_serotype1	Fiber1	mol_ANPDB_5864	-7.7
FAdV_serotype1	Fiber1	mol_ANPDB_579	-7.7
FAdV_serotype1	Fiber1	mol_ANPDB_5876	-7.7
FAdV_serotype1	Fiber1	mol_ANPDB_4879	-7.7
FAdV_serotype1	Fiber1	mol_ANPDB_5917	-7.7
FAdV_serotype1	Fiber1	mol_ANPDB_5924	-7.7
FAdV_serotype1	Fiber1	mol_ANPDB_5957	-7.7
FAdV_serotype1	Fiber1	mol_ANPDB_5966	-7.7
FAdV_serotype1	Fiber1	mol_ANPDB_5968	-7.7
FAdV_serotype1	Fiber1	mol_ANPDB_5960	-7.7
FAdV_serotype1	Fiber1	mol_ANPDB_6019	-7.7
FAdV_serotype1	Fiber1	mol_ANPDB_6031	-7.7
FAdV_serotype1	Fiber1	mol_ANPDB_592	-7.7
FAdV_serotype1	Fiber1	mol_ANPDB_6089	-7.7
FAdV_serotype1	Fiber1	mol_ANPDB_6104	-7.7
FAdV_serotype1	Fiber1	mol_ANPDB_6127	-7.7
FAdV_serotype1	Fiber1	mol_ANPDB_6195	-7.7
FAdV_serotype1	Fiber1	mol_ANPDB_6203	-7.7
FAdV_serotype1	Fiber1	mol_ANPDB_6227	-7.7
FAdV_serotype1	Fiber1	mol_ANPDB_6230	-7.7
FAdV_serotype1	Fiber1	mol_ANPDB_6254	-7.7
FAdV_serotype1	Fiber1	mol_ANPDB_623	-7.7
FAdV_serotype1	Fiber1	mol_ANPDB_6271	-7.7
FAdV_serotype1	Fiber1	mol_ANPDB_6261	-7.7
FAdV_serotype1	Fiber1	mol_ANPDB_6318	-7.7
FAdV_serotype1	Fiber1	mol_ANPDB_6316	-7.7
FAdV_serotype1	Fiber1	mol_ANPDB_6323	-7.7
FAdV_serotype1	Fiber1	mol_ANPDB_6294	-7.7
FAdV_serotype1	Fiber1	mol_ANPDB_6348	-7.7
FAdV_serotype1	Fiber1	mol_ANPDB_6388	-7.7
FAdV_serotype1	Fiber1	mol_ANPDB_6417	-7.7
FAdV_serotype1	Fiber1	mol_ANPDB_69	-7.7
FAdV_serotype1	Fiber1	mol_ANPDB_772	-7.7
FAdV_serotype1	Fiber1	mol_ANPDB_673	-7.7
FAdV_serotype1	Fiber1	mol_ANPDB_790	-7.7
FAdV_serotype1	Fiber1	mol_ANPDB_807	-7.7
FAdV_serotype1	Fiber1	mol_ANPDB_813	-7.7
FAdV_serotype1	Fiber1	mol_ANPDB_843	-7.7
FAdV_serotype1	Fiber1	mol_ANPDB_863	-7.7
FAdV_serotype1	Fiber1	mol_ANPDB_89	-7.7
FAdV_serotype1	Fiber1	mol_ANPDB_940	-7.7
FAdV_serotype1	Fiber1	mol_ANPDB_951	-7.7
FAdV_serotype1	Fiber1	mol_ANPDB_81	-7.7
FAdV_serotype1	Fiber1	mol_ANPDB_972	-7.7
FAdV_serotype1	Fiber1	mol_SANCDB_1008	-7.7
FAdV_serotype1	Fiber1	mol_SANCDB_110	-7.7
FAdV_serotype1	Fiber1	mol_SANCDB_162	-7.7
FAdV_serotype1	Fiber1	mol_SANCDB_148	-7.7
FAdV_serotype1	Fiber1	mol_SANCDB_164	-7.7
FAdV_serotype1	Fiber1	mol_SANCDB_178	-7.7
FAdV_serotype1	Fiber1	mol_SANCDB_1	-7.7
FAdV_serotype1	Fiber1	mol_SANCDB_214	-7.7
FAdV_serotype1	Fiber1	mol_SANCDB_211	-7.7
FAdV_serotype1	Fiber1	mol_SANCDB_230	-7.7
FAdV_serotype1	Fiber1	mol_SANCDB_267	-7.7
FAdV_serotype1	Fiber1	mol_SANCDB_337	-7.7
FAdV_serotype1	Fiber1	mol_SANCDB_36	-7.7
FAdV_serotype1	Fiber1	mol_SANCDB_371	-7.7
FAdV_serotype1	Fiber1	mol_SANCDB_382	-7.7
FAdV_serotype1	Fiber1	mol_SANCDB_390	-7.7
FAdV_serotype1	Fiber1	mol_SANCDB_3	-7.7
FAdV_serotype1	Fiber1	mol_SANCDB_419	-7.7
FAdV_serotype1	Fiber1	mol_SANCDB_396	-7.7
FAdV_serotype1	Fiber1	mol_SANCDB_428	-7.7
FAdV_serotype1	Fiber1	mol_SANCDB_484	-7.7
FAdV_serotype1	Fiber1	mol_SANCDB_421	-7.7
FAdV_serotype1	Fiber1	mol_SANCDB_537	-7.7
FAdV_serotype1	Fiber1	mol_SANCDB_596	-7.7
FAdV_serotype1	Fiber1	mol_SANCDB_5	-7.7
FAdV_serotype1	Fiber1	mol_SANCDB_622	-7.7
FAdV_serotype1	Fiber1	mol_SANCDB_646	-7.7
FAdV_serotype1	Fiber1	mol_SANCDB_643	-7.7
FAdV_serotype1	Fiber1	mol_SANCDB_676	-7.7
FAdV_serotype1	Fiber1	mol_SANCDB_762	-7.7
FAdV_serotype1	Fiber1	mol_SANCDB_751	-7.7
FAdV_serotype1	Fiber1	mol_SANCDB_780	-7.7
FAdV_serotype1	Fiber1	mol_SANCDB_795	-7.7
FAdV_serotype1	Fiber1	mol_SANCDB_841	-7.7
FAdV_serotype1	Fiber1	mol_SANCDB_853	-7.7
FAdV_serotype1	Fiber1	mol_SANCDB_870	-7.7
FAdV_serotype1	Fiber1	mol_SANCDB_793	-7.7
FAdV_serotype1	Fiber1	mol_SANCDB_926	-7.7
FAdV_serotype1	Fiber1	mol_SANCDB_93	-7.7
FAdV_serotype1	Fiber1	mol_SANCDB_77	-7.7
FAdV_serotype1	Fiber1	mol_SANCDB_730	-7.7
FAdV_serotype1	Fiber1	mol_SANCDB_990	-7.7
FAdV_serotype1	Fiber1	mol_SANCDB_978	-7.7
FAdV_serotype1	Fiber1	mol_ANPDB_1042	-7.6
FAdV_serotype1	Fiber1	mol_ANPDB_1110	-7.6
FAdV_serotype1	Fiber1	mol_ANPDB_1148	-7.6
FAdV_serotype1	Fiber1	mol_ANPDB_1150	-7.6
FAdV_serotype1	Fiber1	mol_ANPDB_1151	-7.6
FAdV_serotype1	Fiber1	mol_ANPDB_1143	-7.6
FAdV_serotype1	Fiber1	mol_ANPDB_1201	-7.6
FAdV_serotype1	Fiber1	mol_ANPDB_1286	-7.6
FAdV_serotype1	Fiber1	mol_ANPDB_1289	-7.6
FAdV_serotype1	Fiber1	mol_ANPDB_1087	-7.6
FAdV_serotype1	Fiber1	mol_ANPDB_1274	-7.6
FAdV_serotype1	Fiber1	mol_ANPDB_132	-7.6
FAdV_serotype1	Fiber1	mol_ANPDB_1335	-7.6
FAdV_serotype1	Fiber1	mol_ANPDB_1355	-7.6
FAdV_serotype1	Fiber1	mol_ANPDB_1352	-7.6
FAdV_serotype1	Fiber1	mol_ANPDB_1527	-7.6
FAdV_serotype1	Fiber1	mol_ANPDB_1444	-7.6
FAdV_serotype1	Fiber1	mol_ANPDB_1549	-7.6
FAdV_serotype1	Fiber1	mol_ANPDB_1601	-7.6
FAdV_serotype1	Fiber1	mol_ANPDB_1612	-7.6
FAdV_serotype1	Fiber1	mol_ANPDB_165	-7.6
FAdV_serotype1	Fiber1	mol_ANPDB_1688	-7.6
FAdV_serotype1	Fiber1	mol_ANPDB_163	-7.6
FAdV_serotype1	Fiber1	mol_ANPDB_1707	-7.6
FAdV_serotype1	Fiber1	mol_ANPDB_1690	-7.6
FAdV_serotype1	Fiber1	mol_ANPDB_178	-7.6
FAdV_serotype1	Fiber1	mol_ANPDB_1813	-7.6
FAdV_serotype1	Fiber1	mol_ANPDB_1778	-7.6
FAdV_serotype1	Fiber1	mol_ANPDB_1832	-7.6
FAdV_serotype1	Fiber1	mol_ANPDB_1779	-7.6
FAdV_serotype1	Fiber1	mol_ANPDB_1890	-7.6
FAdV_serotype1	Fiber1	mol_ANPDB_1864	-7.6
FAdV_serotype1	Fiber1	mol_ANPDB_1953	-7.6
FAdV_serotype1	Fiber1	mol_ANPDB_1980	-7.6
FAdV_serotype1	Fiber1	mol_ANPDB_1791	-7.6
FAdV_serotype1	Fiber1	mol_ANPDB_1968	-7.6
FAdV_serotype1	Fiber1	mol_ANPDB_2013	-7.6
FAdV_serotype1	Fiber1	mol_ANPDB_2012	-7.6
FAdV_serotype1	Fiber1	mol_ANPDB_2041	-7.6
FAdV_serotype1	Fiber1	mol_ANPDB_2104	-7.6
FAdV_serotype1	Fiber1	mol_ANPDB_2100	-7.6
FAdV_serotype1	Fiber1	mol_ANPDB_209	-7.6
FAdV_serotype1	Fiber1	mol_ANPDB_2123	-7.6
FAdV_serotype1	Fiber1	mol_ANPDB_214	-7.6
FAdV_serotype1	Fiber1	mol_ANPDB_2171	-7.6
FAdV_serotype1	Fiber1	mol_ANPDB_2198	-7.6
FAdV_serotype1	Fiber1	mol_ANPDB_2215	-7.6
FAdV_serotype1	Fiber1	mol_ANPDB_222	-7.6
FAdV_serotype1	Fiber1	mol_ANPDB_2246	-7.6
FAdV_serotype1	Fiber1	mol_ANPDB_2254	-7.6
FAdV_serotype1	Fiber1	mol_ANPDB_2261	-7.6
FAdV_serotype1	Fiber1	mol_ANPDB_2268	-7.6
FAdV_serotype1	Fiber1	mol_ANPDB_2222	-7.6
FAdV_serotype1	Fiber1	mol_ANPDB_2301	-7.6
FAdV_serotype1	Fiber1	mol_ANPDB_2376	-7.6
FAdV_serotype1	Fiber1	mol_ANPDB_238	-7.6
FAdV_serotype1	Fiber1	mol_ANPDB_2432	-7.6
FAdV_serotype1	Fiber1	mol_ANPDB_2473	-7.6
FAdV_serotype1	Fiber1	mol_ANPDB_2476	-7.6
FAdV_serotype1	Fiber1	mol_ANPDB_2483	-7.6
FAdV_serotype1	Fiber1	mol_ANPDB_2516	-7.6
FAdV_serotype1	Fiber1	mol_ANPDB_2512	-7.6
FAdV_serotype1	Fiber1	mol_ANPDB_2493	-7.6
FAdV_serotype1	Fiber1	mol_ANPDB_2518	-7.6
FAdV_serotype1	Fiber1	mol_ANPDB_2527	-7.6
FAdV_serotype1	Fiber1	mol_ANPDB_2536	-7.6
FAdV_serotype1	Fiber1	mol_ANPDB_2503	-7.6
FAdV_serotype1	Fiber1	mol_ANPDB_2532	-7.6
FAdV_serotype1	Fiber1	mol_ANPDB_2572	-7.6
FAdV_serotype1	Fiber1	mol_ANPDB_2568	-7.6
FAdV_serotype1	Fiber1	mol_ANPDB_2790	-7.6
FAdV_serotype1	Fiber1	mol_ANPDB_2820	-7.6
FAdV_serotype1	Fiber1	mol_ANPDB_2658	-7.6
FAdV_serotype1	Fiber1	mol_ANPDB_2823	-7.6
FAdV_serotype1	Fiber1	mol_ANPDB_2826	-7.6
FAdV_serotype1	Fiber1	mol_ANPDB_2766	-7.6
FAdV_serotype1	Fiber1	mol_ANPDB_2978	-7.6
FAdV_serotype1	Fiber1	mol_ANPDB_2990	-7.6
FAdV_serotype1	Fiber1	mol_ANPDB_2993	-7.6
FAdV_serotype1	Fiber1	mol_ANPDB_3001	-7.6
FAdV_serotype1	Fiber1	mol_ANPDB_3014	-7.6
FAdV_serotype1	Fiber1	mol_ANPDB_3013	-7.6
FAdV_serotype1	Fiber1	mol_ANPDB_3031	-7.6
FAdV_serotype1	Fiber1	mol_ANPDB_3035	-7.6
FAdV_serotype1	Fiber1	mol_ANPDB_3081	-7.6
FAdV_serotype1	Fiber1	mol_ANPDB_3158	-7.6
FAdV_serotype1	Fiber1	mol_ANPDB_3208	-7.6
FAdV_serotype1	Fiber1	mol_ANPDB_3232	-7.6
FAdV_serotype1	Fiber1	mol_ANPDB_3238	-7.6
FAdV_serotype1	Fiber1	mol_ANPDB_3287	-7.6
FAdV_serotype1	Fiber1	mol_ANPDB_3289	-7.6
FAdV_serotype1	Fiber1	mol_ANPDB_327	-7.6
FAdV_serotype1	Fiber1	mol_ANPDB_3326	-7.6
FAdV_serotype1	Fiber1	mol_ANPDB_3354	-7.6
FAdV_serotype1	Fiber1	mol_ANPDB_3366	-7.6
FAdV_serotype1	Fiber1	mol_ANPDB_3382	-7.6
FAdV_serotype1	Fiber1	mol_ANPDB_3414	-7.6
FAdV_serotype1	Fiber1	mol_ANPDB_342	-7.6
FAdV_serotype1	Fiber1	mol_ANPDB_3449	-7.6
FAdV_serotype1	Fiber1	mol_ANPDB_3454	-7.6
FAdV_serotype1	Fiber1	mol_ANPDB_3469	-7.6
FAdV_serotype1	Fiber1	mol_ANPDB_3476	-7.6
FAdV_serotype1	Fiber1	mol_ANPDB_3511	-7.6
FAdV_serotype1	Fiber1	mol_ANPDB_3401	-7.6
FAdV_serotype1	Fiber1	mol_ANPDB_3522	-7.6
FAdV_serotype1	Fiber1	mol_ANPDB_3560	-7.6
FAdV_serotype1	Fiber1	mol_ANPDB_3593	-7.6
FAdV_serotype1	Fiber1	mol_ANPDB_3611	-7.6
FAdV_serotype1	Fiber1	mol_ANPDB_3646	-7.6
FAdV_serotype1	Fiber1	mol_ANPDB_3653	-7.6
FAdV_serotype1	Fiber1	mol_ANPDB_3677	-7.6
FAdV_serotype1	Fiber1	mol_ANPDB_362	-7.6
FAdV_serotype1	Fiber1	mol_ANPDB_3715	-7.6
FAdV_serotype1	Fiber1	mol_ANPDB_374	-7.6
FAdV_serotype1	Fiber1	mol_ANPDB_3756	-7.6
FAdV_serotype1	Fiber1	mol_ANPDB_3776	-7.6
FAdV_serotype1	Fiber1	mol_ANPDB_3785	-7.6
FAdV_serotype1	Fiber1	mol_ANPDB_3805	-7.6
FAdV_serotype1	Fiber1	mol_ANPDB_3863	-7.6
FAdV_serotype1	Fiber1	mol_ANPDB_3809	-7.6
FAdV_serotype1	Fiber1	mol_ANPDB_2958	-7.6
FAdV_serotype1	Fiber1	mol_ANPDB_3903	-7.6
FAdV_serotype1	Fiber1	mol_ANPDB_3952	-7.6
FAdV_serotype1	Fiber1	mol_ANPDB_398	-7.6
FAdV_serotype1	Fiber1	mol_ANPDB_3998	-7.6
FAdV_serotype1	Fiber1	mol_ANPDB_381	-7.6
FAdV_serotype1	Fiber1	mol_ANPDB_4036	-7.6
FAdV_serotype1	Fiber1	mol_ANPDB_4037	-7.6
FAdV_serotype1	Fiber1	mol_ANPDB_4045	-7.6
FAdV_serotype1	Fiber1	mol_ANPDB_405	-7.6
FAdV_serotype1	Fiber1	mol_ANPDB_4012	-7.6
FAdV_serotype1	Fiber1	mol_ANPDB_4118	-7.6
FAdV_serotype1	Fiber1	mol_ANPDB_4131	-7.6
FAdV_serotype1	Fiber1	mol_ANPDB_391	-7.6
FAdV_serotype1	Fiber1	mol_ANPDB_4108	-7.6
FAdV_serotype1	Fiber1	mol_ANPDB_4200	-7.6
FAdV_serotype1	Fiber1	mol_ANPDB_4210	-7.6
FAdV_serotype1	Fiber1	mol_ANPDB_4341	-7.6
FAdV_serotype1	Fiber1	mol_ANPDB_4362	-7.6
FAdV_serotype1	Fiber1	mol_ANPDB_4392	-7.6
FAdV_serotype1	Fiber1	mol_ANPDB_439	-7.6
FAdV_serotype1	Fiber1	mol_ANPDB_4425	-7.6
FAdV_serotype1	Fiber1	mol_ANPDB_4421	-7.6
FAdV_serotype1	Fiber1	mol_ANPDB_4488	-7.6
FAdV_serotype1	Fiber1	mol_ANPDB_455	-7.6
FAdV_serotype1	Fiber1	mol_ANPDB_4568	-7.6
FAdV_serotype1	Fiber1	mol_ANPDB_4571	-7.6
FAdV_serotype1	Fiber1	mol_ANPDB_456	-7.6
FAdV_serotype1	Fiber1	mol_ANPDB_4641	-7.6
FAdV_serotype1	Fiber1	mol_ANPDB_4642	-7.6
FAdV_serotype1	Fiber1	mol_ANPDB_4647	-7.6
FAdV_serotype1	Fiber1	mol_ANPDB_467	-7.6
FAdV_serotype1	Fiber1	mol_ANPDB_4677	-7.6
FAdV_serotype1	Fiber1	mol_ANPDB_4675	-7.6
FAdV_serotype1	Fiber1	mol_ANPDB_4704	-7.6
FAdV_serotype1	Fiber1	mol_ANPDB_468	-7.6
FAdV_serotype1	Fiber1	mol_ANPDB_4709	-7.6
FAdV_serotype1	Fiber1	mol_ANPDB_4781	-7.6
FAdV_serotype1	Fiber1	mol_ANPDB_4822	-7.6
FAdV_serotype1	Fiber1	mol_ANPDB_4824	-7.6
FAdV_serotype1	Fiber1	mol_ANPDB_4829	-7.6
FAdV_serotype1	Fiber1	mol_ANPDB_4873	-7.6
FAdV_serotype1	Fiber1	mol_ANPDB_482	-7.6
FAdV_serotype1	Fiber1	mol_ANPDB_481	-7.6
FAdV_serotype1	Fiber1	mol_ANPDB_4889	-7.6
FAdV_serotype1	Fiber1	mol_ANPDB_4908	-7.6
FAdV_serotype1	Fiber1	mol_ANPDB_4929	-7.6
FAdV_serotype1	Fiber1	mol_ANPDB_4933	-7.6
FAdV_serotype1	Fiber1	mol_ANPDB_4981	-7.6
FAdV_serotype1	Fiber1	mol_ANPDB_4983	-7.6
FAdV_serotype1	Fiber1	mol_ANPDB_4995	-7.6
FAdV_serotype1	Fiber1	mol_ANPDB_4	-7.6
FAdV_serotype1	Fiber1	mol_ANPDB_5014	-7.6
FAdV_serotype1	Fiber1	mol_ANPDB_5023	-7.6
FAdV_serotype1	Fiber1	mol_ANPDB_5086	-7.6
FAdV_serotype1	Fiber1	mol_ANPDB_5092	-7.6
FAdV_serotype1	Fiber1	mol_ANPDB_5105	-7.6
FAdV_serotype1	Fiber1	mol_ANPDB_5120	-7.6
FAdV_serotype1	Fiber1	mol_ANPDB_5140	-7.6
FAdV_serotype1	Fiber1	mol_ANPDB_5131	-7.6
FAdV_serotype1	Fiber1	mol_ANPDB_509	-7.6
FAdV_serotype1	Fiber1	mol_ANPDB_5288	-7.6
FAdV_serotype1	Fiber1	mol_ANPDB_5296	-7.6
FAdV_serotype1	Fiber1	mol_ANPDB_5338	-7.6
FAdV_serotype1	Fiber1	mol_ANPDB_514	-7.6
FAdV_serotype1	Fiber1	mol_ANPDB_532	-7.6
FAdV_serotype1	Fiber1	mol_ANPDB_5379	-7.6
FAdV_serotype1	Fiber1	mol_ANPDB_5398	-7.6
FAdV_serotype1	Fiber1	mol_ANPDB_5466	-7.6
FAdV_serotype1	Fiber1	mol_ANPDB_5478	-7.6
FAdV_serotype1	Fiber1	mol_ANPDB_5529	-7.6
FAdV_serotype1	Fiber1	mol_ANPDB_535	-7.6
FAdV_serotype1	Fiber1	mol_ANPDB_5598	-7.6
FAdV_serotype1	Fiber1	mol_ANPDB_5604	-7.6
FAdV_serotype1	Fiber1	mol_ANPDB_5649	-7.6
FAdV_serotype1	Fiber1	mol_ANPDB_5652	-7.6
FAdV_serotype1	Fiber1	mol_ANPDB_549	-7.6
FAdV_serotype1	Fiber1	mol_ANPDB_5665	-7.6
FAdV_serotype1	Fiber1	mol_ANPDB_5685	-7.6
FAdV_serotype1	Fiber1	mol_ANPDB_5700	-7.6
FAdV_serotype1	Fiber1	mol_ANPDB_5710	-7.6
FAdV_serotype1	Fiber1	mol_ANPDB_5715	-7.6
FAdV_serotype1	Fiber1	mol_ANPDB_5731	-7.6
FAdV_serotype1	Fiber1	mol_ANPDB_5747	-7.6
FAdV_serotype1	Fiber1	mol_ANPDB_5753	-7.6
FAdV_serotype1	Fiber1	mol_ANPDB_5787	-7.6
FAdV_serotype1	Fiber1	mol_ANPDB_5796	-7.6
FAdV_serotype1	Fiber1	mol_ANPDB_5802	-7.6
FAdV_serotype1	Fiber1	mol_ANPDB_5814	-7.6
FAdV_serotype1	Fiber1	mol_ANPDB_5822	-7.6
FAdV_serotype1	Fiber1	mol_ANPDB_5826	-7.6
FAdV_serotype1	Fiber1	mol_ANPDB_5858	-7.6
FAdV_serotype1	Fiber1	mol_ANPDB_578	-7.6
FAdV_serotype1	Fiber1	mol_ANPDB_5885	-7.6
FAdV_serotype1	Fiber1	mol_ANPDB_5955	-7.6
FAdV_serotype1	Fiber1	mol_ANPDB_577	-7.6
FAdV_serotype1	Fiber1	mol_ANPDB_6009	-7.6
FAdV_serotype1	Fiber1	mol_ANPDB_6012	-7.6
FAdV_serotype1	Fiber1	mol_ANPDB_6097	-7.6
FAdV_serotype1	Fiber1	mol_ANPDB_609	-7.6
FAdV_serotype1	Fiber1	mol_ANPDB_6197	-7.6
FAdV_serotype1	Fiber1	mol_ANPDB_6211	-7.6
FAdV_serotype1	Fiber1	mol_ANPDB_6218	-7.6
FAdV_serotype1	Fiber1	mol_ANPDB_6221	-7.6
FAdV_serotype1	Fiber1	mol_ANPDB_6278	-7.6
FAdV_serotype1	Fiber1	mol_ANPDB_6300	-7.6
FAdV_serotype1	Fiber1	mol_ANPDB_6315	-7.6
FAdV_serotype1	Fiber1	mol_ANPDB_6324	-7.6
FAdV_serotype1	Fiber1	mol_ANPDB_6325	-7.6
FAdV_serotype1	Fiber1	mol_ANPDB_6333	-7.6
FAdV_serotype1	Fiber1	mol_ANPDB_6342	-7.6
FAdV_serotype1	Fiber1	mol_ANPDB_6374	-7.6
FAdV_serotype1	Fiber1	mol_ANPDB_637	-7.6
FAdV_serotype1	Fiber1	mol_ANPDB_6413	-7.6
FAdV_serotype1	Fiber1	mol_ANPDB_6307	-7.6
FAdV_serotype1	Fiber1	mol_ANPDB_6401	-7.6
FAdV_serotype1	Fiber1	mol_ANPDB_6420	-7.6
FAdV_serotype1	Fiber1	mol_ANPDB_6438	-7.6
FAdV_serotype1	Fiber1	mol_ANPDB_6466	-7.6
FAdV_serotype1	Fiber1	mol_ANPDB_6473	-7.6
FAdV_serotype1	Fiber1	mol_ANPDB_6502	-7.6
FAdV_serotype1	Fiber1	mol_ANPDB_655	-7.6
FAdV_serotype1	Fiber1	mol_ANPDB_685	-7.6
FAdV_serotype1	Fiber1	mol_ANPDB_709	-7.6
FAdV_serotype1	Fiber1	mol_ANPDB_749	-7.6
FAdV_serotype1	Fiber1	mol_ANPDB_753	-7.6
FAdV_serotype1	Fiber1	mol_ANPDB_784	-7.6
FAdV_serotype1	Fiber1	mol_ANPDB_76	-7.6
FAdV_serotype1	Fiber1	mol_ANPDB_802	-7.6
FAdV_serotype1	Fiber1	mol_ANPDB_872	-7.6
FAdV_serotype1	Fiber1	mol_ANPDB_873	-7.6
FAdV_serotype1	Fiber1	mol_ANPDB_8	-7.6
FAdV_serotype1	Fiber1	mol_ANPDB_886	-7.6
FAdV_serotype1	Fiber1	mol_ANPDB_936	-7.6
FAdV_serotype1	Fiber1	mol_ANPDB_942	-7.6
FAdV_serotype1	Fiber1	mol_ANPDB_965	-7.6
FAdV_serotype1	Fiber1	mol_SANCDB_1004	-7.6
FAdV_serotype1	Fiber1	mol_SANCDB_1003	-7.6
FAdV_serotype1	Fiber1	mol_SANCDB_111	-7.6
FAdV_serotype1	Fiber1	mol_SANCDB_118	-7.6
FAdV_serotype1	Fiber1	mol_SANCDB_136	-7.6
FAdV_serotype1	Fiber1	mol_SANCDB_167	-7.6
FAdV_serotype1	Fiber1	mol_ANPDB_939	-7.6
FAdV_serotype1	Fiber1	mol_SANCDB_179	-7.6
FAdV_serotype1	Fiber1	mol_SANCDB_206	-7.6
FAdV_serotype1	Fiber1	mol_SANCDB_218	-7.6
FAdV_serotype1	Fiber1	mol_SANCDB_23	-7.6
FAdV_serotype1	Fiber1	mol_SANCDB_24	-7.6
FAdV_serotype1	Fiber1	mol_SANCDB_254	-7.6
FAdV_serotype1	Fiber1	mol_SANCDB_192	-7.6
FAdV_serotype1	Fiber1	mol_SANCDB_286	-7.6
FAdV_serotype1	Fiber1	mol_SANCDB_306	-7.6
FAdV_serotype1	Fiber1	mol_SANCDB_288	-7.6
FAdV_serotype1	Fiber1	mol_SANCDB_35	-7.6
FAdV_serotype1	Fiber1	mol_SANCDB_344	-7.6
FAdV_serotype1	Fiber1	mol_SANCDB_47	-7.6
FAdV_serotype1	Fiber1	mol_SANCDB_485	-7.6
FAdV_serotype1	Fiber1	mol_SANCDB_492	-7.6
FAdV_serotype1	Fiber1	mol_SANCDB_518	-7.6
FAdV_serotype1	Fiber1	mol_SANCDB_539	-7.6
FAdV_serotype1	Fiber1	mol_SANCDB_398	-7.6
FAdV_serotype1	Fiber1	mol_SANCDB_587	-7.6
FAdV_serotype1	Fiber1	mol_SANCDB_512	-7.6
FAdV_serotype1	Fiber1	mol_SANCDB_630	-7.6
FAdV_serotype1	Fiber1	mol_SANCDB_644	-7.6
FAdV_serotype1	Fiber1	mol_SANCDB_673	-7.6
FAdV_serotype1	Fiber1	mol_SANCDB_513	-7.6
FAdV_serotype1	Fiber1	mol_SANCDB_734	-7.6
FAdV_serotype1	Fiber1	mol_SANCDB_74	-7.6
FAdV_serotype1	Fiber1	mol_SANCDB_760	-7.6
FAdV_serotype1	Fiber1	mol_SANCDB_748	-7.6
FAdV_serotype1	Fiber1	mol_SANCDB_794	-7.6
FAdV_serotype1	Fiber1	mol_SANCDB_83	-7.6
FAdV_serotype1	Fiber1	mol_SANCDB_868	-7.6
FAdV_serotype1	Fiber1	mol_SANCDB_988	-7.6
FAdV_serotype1	Fiber1	mol_SANCDB_965	-7.6
FAdV_serotype1	Fiber1	mol_ANPDB_1011	-7.5
FAdV_serotype1	Fiber1	mol_ANPDB_1023	-7.5
FAdV_serotype1	Fiber1	mol_ANPDB_1019	-7.5
FAdV_serotype1	Fiber1	mol_ANPDB_1119	-7.5
FAdV_serotype1	Fiber1	mol_ANPDB_119	-7.5
FAdV_serotype1	Fiber1	mol_ANPDB_1198	-7.5
FAdV_serotype1	Fiber1	mol_ANPDB_1235	-7.5
FAdV_serotype1	Fiber1	mol_ANPDB_125	-7.5
FAdV_serotype1	Fiber1	mol_ANPDB_12	-7.5
FAdV_serotype1	Fiber1	mol_ANPDB_1310	-7.5
FAdV_serotype1	Fiber1	mol_ANPDB_1338	-7.5
FAdV_serotype1	Fiber1	mol_ANPDB_1333	-7.5
FAdV_serotype1	Fiber1	mol_ANPDB_1349	-7.5
FAdV_serotype1	Fiber1	mol_ANPDB_1353	-7.5
FAdV_serotype1	Fiber1	mol_ANPDB_1345	-7.5
FAdV_serotype1	Fiber1	mol_ANPDB_1401	-7.5
FAdV_serotype1	Fiber1	mol_ANPDB_1109	-7.5
FAdV_serotype1	Fiber1	mol_ANPDB_1428	-7.5
FAdV_serotype1	Fiber1	mol_ANPDB_1097	-7.5
FAdV_serotype1	Fiber1	mol_ANPDB_1540	-7.5
FAdV_serotype1	Fiber1	mol_ANPDB_1559	-7.5
FAdV_serotype1	Fiber1	mol_ANPDB_1580	-7.5
FAdV_serotype1	Fiber1	mol_ANPDB_1445	-7.5
FAdV_serotype1	Fiber1	mol_ANPDB_1597	-7.5
FAdV_serotype1	Fiber1	mol_ANPDB_1626	-7.5
FAdV_serotype1	Fiber1	mol_ANPDB_1631	-7.5
FAdV_serotype1	Fiber1	mol_ANPDB_1637	-7.5
FAdV_serotype1	Fiber1	mol_ANPDB_1657	-7.5
FAdV_serotype1	Fiber1	mol_ANPDB_1692	-7.5
FAdV_serotype1	Fiber1	mol_ANPDB_1639	-7.5
FAdV_serotype1	Fiber1	mol_ANPDB_1733	-7.5
FAdV_serotype1	Fiber1	mol_ANPDB_1736	-7.5
FAdV_serotype1	Fiber1	mol_ANPDB_1781	-7.5
FAdV_serotype1	Fiber1	mol_ANPDB_179	-7.5
FAdV_serotype1	Fiber1	mol_ANPDB_1693	-7.5
FAdV_serotype1	Fiber1	mol_ANPDB_1831	-7.5
FAdV_serotype1	Fiber1	mol_ANPDB_1846	-7.5
FAdV_serotype1	Fiber1	mol_ANPDB_1839	-7.5
FAdV_serotype1	Fiber1	mol_ANPDB_1830	-7.5
FAdV_serotype1	Fiber1	mol_ANPDB_1868	-7.5
FAdV_serotype1	Fiber1	mol_ANPDB_1787	-7.5
FAdV_serotype1	Fiber1	mol_ANPDB_1921	-7.5
FAdV_serotype1	Fiber1	mol_ANPDB_1922	-7.5
FAdV_serotype1	Fiber1	mol_ANPDB_192	-7.5
FAdV_serotype1	Fiber1	mol_ANPDB_1923	-7.5
FAdV_serotype1	Fiber1	mol_ANPDB_1934	-7.5
FAdV_serotype1	Fiber1	mol_ANPDB_1834	-7.5
FAdV_serotype1	Fiber1	mol_ANPDB_1946	-7.5
FAdV_serotype1	Fiber1	mol_ANPDB_200	-7.5
FAdV_serotype1	Fiber1	mol_ANPDB_2025	-7.5
FAdV_serotype1	Fiber1	mol_ANPDB_1971	-7.5
FAdV_serotype1	Fiber1	mol_ANPDB_2054	-7.5
FAdV_serotype1	Fiber1	mol_ANPDB_2055	-7.5
FAdV_serotype1	Fiber1	mol_ANPDB_2119	-7.5
FAdV_serotype1	Fiber1	mol_ANPDB_2145	-7.5
FAdV_serotype1	Fiber1	mol_ANPDB_2154	-7.5
FAdV_serotype1	Fiber1	mol_ANPDB_2166	-7.5
FAdV_serotype1	Fiber1	mol_ANPDB_2187	-7.5
FAdV_serotype1	Fiber1	mol_ANPDB_2195	-7.5
FAdV_serotype1	Fiber1	mol_ANPDB_2196	-7.5
FAdV_serotype1	Fiber1	mol_ANPDB_2203	-7.5
FAdV_serotype1	Fiber1	mol_ANPDB_2227	-7.5
FAdV_serotype1	Fiber1	mol_ANPDB_224	-7.5
FAdV_serotype1	Fiber1	mol_ANPDB_2250	-7.5
FAdV_serotype1	Fiber1	mol_ANPDB_225	-7.5
FAdV_serotype1	Fiber1	mol_ANPDB_2220	-7.5
FAdV_serotype1	Fiber1	mol_ANPDB_2269	-7.5
FAdV_serotype1	Fiber1	mol_ANPDB_2315	-7.5
FAdV_serotype1	Fiber1	mol_ANPDB_2326	-7.5
FAdV_serotype1	Fiber1	mol_ANPDB_2335	-7.5
FAdV_serotype1	Fiber1	mol_ANPDB_2402	-7.5
FAdV_serotype1	Fiber1	mol_ANPDB_2431	-7.5
FAdV_serotype1	Fiber1	mol_ANPDB_2401	-7.5
FAdV_serotype1	Fiber1	mol_ANPDB_247	-7.5
FAdV_serotype1	Fiber1	mol_ANPDB_2500	-7.5
FAdV_serotype1	Fiber1	mol_ANPDB_2506	-7.5
FAdV_serotype1	Fiber1	mol_ANPDB_2505	-7.5
FAdV_serotype1	Fiber1	mol_ANPDB_2515	-7.5
FAdV_serotype1	Fiber1	mol_ANPDB_2511	-7.5
FAdV_serotype1	Fiber1	mol_ANPDB_2602	-7.5
FAdV_serotype1	Fiber1	mol_ANPDB_260	-7.5
FAdV_serotype1	Fiber1	mol_ANPDB_2690	-7.5
FAdV_serotype1	Fiber1	mol_ANPDB_2696	-7.5
FAdV_serotype1	Fiber1	mol_ANPDB_2749	-7.5
FAdV_serotype1	Fiber1	mol_ANPDB_2776	-7.5
FAdV_serotype1	Fiber1	mol_ANPDB_2842	-7.5
FAdV_serotype1	Fiber1	mol_ANPDB_2855	-7.5
FAdV_serotype1	Fiber1	mol_ANPDB_2858	-7.5
FAdV_serotype1	Fiber1	mol_ANPDB_2851	-7.5
FAdV_serotype1	Fiber1	mol_ANPDB_2764	-7.5
FAdV_serotype1	Fiber1	mol_ANPDB_2864	-7.5
FAdV_serotype1	Fiber1	mol_ANPDB_286	-7.5
FAdV_serotype1	Fiber1	mol_ANPDB_2905	-7.5
FAdV_serotype1	Fiber1	mol_ANPDB_290	-7.5
FAdV_serotype1	Fiber1	mol_ANPDB_2877	-7.5
FAdV_serotype1	Fiber1	mol_ANPDB_2930	-7.5
FAdV_serotype1	Fiber1	mol_ANPDB_2927	-7.5
FAdV_serotype1	Fiber1	mol_ANPDB_2928	-7.5
FAdV_serotype1	Fiber1	mol_ANPDB_2970	-7.5
FAdV_serotype1	Fiber1	mol_ANPDB_2971	-7.5
FAdV_serotype1	Fiber1	mol_ANPDB_2974	-7.5
FAdV_serotype1	Fiber1	mol_ANPDB_2984	-7.5
FAdV_serotype1	Fiber1	mol_ANPDB_2989	-7.5
FAdV_serotype1	Fiber1	mol_ANPDB_3016	-7.5
FAdV_serotype1	Fiber1	mol_ANPDB_298	-7.5
FAdV_serotype1	Fiber1	mol_ANPDB_3019	-7.5
FAdV_serotype1	Fiber1	mol_ANPDB_3020	-7.5
FAdV_serotype1	Fiber1	mol_ANPDB_3056	-7.5
FAdV_serotype1	Fiber1	mol_ANPDB_3112	-7.5
FAdV_serotype1	Fiber1	mol_ANPDB_3111	-7.5
FAdV_serotype1	Fiber1	mol_ANPDB_3156	-7.5
FAdV_serotype1	Fiber1	mol_ANPDB_3168	-7.5
FAdV_serotype1	Fiber1	mol_ANPDB_3024	-7.5
FAdV_serotype1	Fiber1	mol_ANPDB_3240	-7.5
FAdV_serotype1	Fiber1	mol_ANPDB_3266	-7.5
FAdV_serotype1	Fiber1	mol_ANPDB_3328	-7.5
FAdV_serotype1	Fiber1	mol_ANPDB_3363	-7.5
FAdV_serotype1	Fiber1	mol_ANPDB_3372	-7.5
FAdV_serotype1	Fiber1	mol_ANPDB_3373	-7.5
FAdV_serotype1	Fiber1	mol_ANPDB_2913	-7.5
FAdV_serotype1	Fiber1	mol_ANPDB_3426	-7.5
FAdV_serotype1	Fiber1	mol_ANPDB_3457	-7.5
FAdV_serotype1	Fiber1	mol_ANPDB_3400	-7.5
FAdV_serotype1	Fiber1	mol_ANPDB_3499	-7.5
FAdV_serotype1	Fiber1	mol_ANPDB_3521	-7.5
FAdV_serotype1	Fiber1	mol_ANPDB_3555	-7.5
FAdV_serotype1	Fiber1	mol_ANPDB_3614	-7.5
FAdV_serotype1	Fiber1	mol_ANPDB_3651	-7.5
FAdV_serotype1	Fiber1	mol_ANPDB_3655	-7.5
FAdV_serotype1	Fiber1	mol_ANPDB_3669	-7.5
FAdV_serotype1	Fiber1	mol_ANPDB_3683	-7.5
FAdV_serotype1	Fiber1	mol_ANPDB_3736	-7.5
FAdV_serotype1	Fiber1	mol_ANPDB_3766	-7.5
FAdV_serotype1	Fiber1	mol_ANPDB_379	-7.5
FAdV_serotype1	Fiber1	mol_ANPDB_3788	-7.5
FAdV_serotype1	Fiber1	mol_ANPDB_3835	-7.5
FAdV_serotype1	Fiber1	mol_ANPDB_3789	-7.5
FAdV_serotype1	Fiber1	mol_ANPDB_3949	-7.5
FAdV_serotype1	Fiber1	mol_ANPDB_3947	-7.5
FAdV_serotype1	Fiber1	mol_ANPDB_3969	-7.5
FAdV_serotype1	Fiber1	mol_ANPDB_3978	-7.5
FAdV_serotype1	Fiber1	mol_ANPDB_3905	-7.5
FAdV_serotype1	Fiber1	mol_ANPDB_3989	-7.5
FAdV_serotype1	Fiber1	mol_ANPDB_4038	-7.5
FAdV_serotype1	Fiber1	mol_ANPDB_4039	-7.5
FAdV_serotype1	Fiber1	mol_ANPDB_4042	-7.5
FAdV_serotype1	Fiber1	mol_ANPDB_4110	-7.5
FAdV_serotype1	Fiber1	mol_ANPDB_4151	-7.5
FAdV_serotype1	Fiber1	mol_ANPDB_4236	-7.5
FAdV_serotype1	Fiber1	mol_ANPDB_4275	-7.5
FAdV_serotype1	Fiber1	mol_ANPDB_4308	-7.5
FAdV_serotype1	Fiber1	mol_ANPDB_4304	-7.5
FAdV_serotype1	Fiber1	mol_ANPDB_429	-7.5
FAdV_serotype1	Fiber1	mol_ANPDB_4338	-7.5
FAdV_serotype1	Fiber1	mol_ANPDB_4374	-7.5
FAdV_serotype1	Fiber1	mol_ANPDB_4380	-7.5
FAdV_serotype1	Fiber1	mol_ANPDB_4387	-7.5
FAdV_serotype1	Fiber1	mol_ANPDB_4382	-7.5
FAdV_serotype1	Fiber1	mol_ANPDB_4335	-7.5
FAdV_serotype1	Fiber1	mol_ANPDB_441	-7.5
FAdV_serotype1	Fiber1	mol_ANPDB_4455	-7.5
FAdV_serotype1	Fiber1	mol_ANPDB_4461	-7.5
FAdV_serotype1	Fiber1	mol_ANPDB_442	-7.5
FAdV_serotype1	Fiber1	mol_ANPDB_445	-7.5
FAdV_serotype1	Fiber1	mol_ANPDB_4566	-7.5
FAdV_serotype1	Fiber1	mol_ANPDB_451	-7.5
FAdV_serotype1	Fiber1	mol_ANPDB_4577	-7.5
FAdV_serotype1	Fiber1	mol_ANPDB_4588	-7.5
FAdV_serotype1	Fiber1	mol_ANPDB_4579	-7.5
FAdV_serotype1	Fiber1	mol_ANPDB_4629	-7.5
FAdV_serotype1	Fiber1	mol_ANPDB_4632	-7.5
FAdV_serotype1	Fiber1	mol_ANPDB_463	-7.5
FAdV_serotype1	Fiber1	mol_ANPDB_4639	-7.5
FAdV_serotype1	Fiber1	mol_ANPDB_4640	-7.5
FAdV_serotype1	Fiber1	mol_ANPDB_4613	-7.5
FAdV_serotype1	Fiber1	mol_ANPDB_4705	-7.5
FAdV_serotype1	Fiber1	mol_ANPDB_4741	-7.5
FAdV_serotype1	Fiber1	mol_ANPDB_4919	-7.5
FAdV_serotype1	Fiber1	mol_ANPDB_4918	-7.5
FAdV_serotype1	Fiber1	mol_ANPDB_4969	-7.5
FAdV_serotype1	Fiber1	mol_ANPDB_5007	-7.5
FAdV_serotype1	Fiber1	mol_ANPDB_5011	-7.5
FAdV_serotype1	Fiber1	mol_ANPDB_5040	-7.5
FAdV_serotype1	Fiber1	mol_ANPDB_5055	-7.5
FAdV_serotype1	Fiber1	mol_ANPDB_5193	-7.5
FAdV_serotype1	Fiber1	mol_ANPDB_515	-7.5
FAdV_serotype1	Fiber1	mol_ANPDB_5210	-7.5
FAdV_serotype1	Fiber1	mol_ANPDB_5206	-7.5
FAdV_serotype1	Fiber1	mol_ANPDB_5418	-7.5
FAdV_serotype1	Fiber1	mol_ANPDB_4877	-7.5
FAdV_serotype1	Fiber1	mol_ANPDB_5497	-7.5
FAdV_serotype1	Fiber1	mol_ANPDB_5489	-7.5
FAdV_serotype1	Fiber1	mol_ANPDB_5524	-7.5
FAdV_serotype1	Fiber1	mol_ANPDB_5586	-7.5
FAdV_serotype1	Fiber1	mol_ANPDB_5595	-7.5
FAdV_serotype1	Fiber1	mol_ANPDB_5583	-7.5
FAdV_serotype1	Fiber1	mol_ANPDB_5618	-7.5
FAdV_serotype1	Fiber1	mol_ANPDB_5647	-7.5
FAdV_serotype1	Fiber1	mol_ANPDB_5691	-7.5
FAdV_serotype1	Fiber1	mol_ANPDB_5718	-7.5
FAdV_serotype1	Fiber1	mol_ANPDB_5727	-7.5
FAdV_serotype1	Fiber1	mol_ANPDB_5726	-7.5
FAdV_serotype1	Fiber1	mol_ANPDB_5739	-7.5
FAdV_serotype1	Fiber1	mol_ANPDB_5755	-7.5
FAdV_serotype1	Fiber1	mol_ANPDB_5778	-7.5
FAdV_serotype1	Fiber1	mol_ANPDB_5771	-7.5
FAdV_serotype1	Fiber1	mol_ANPDB_575	-7.5
FAdV_serotype1	Fiber1	mol_ANPDB_5792	-7.5
FAdV_serotype1	Fiber1	mol_ANPDB_567	-7.5
FAdV_serotype1	Fiber1	mol_ANPDB_5799	-7.5
FAdV_serotype1	Fiber1	mol_ANPDB_5811	-7.5
FAdV_serotype1	Fiber1	mol_ANPDB_5859	-7.5
FAdV_serotype1	Fiber1	mol_ANPDB_4880	-7.5
FAdV_serotype1	Fiber1	mol_ANPDB_5926	-7.5
FAdV_serotype1	Fiber1	mol_ANPDB_591	-7.5
FAdV_serotype1	Fiber1	mol_ANPDB_6016	-7.5
FAdV_serotype1	Fiber1	mol_ANPDB_6027	-7.5
FAdV_serotype1	Fiber1	mol_ANPDB_6034	-7.5
FAdV_serotype1	Fiber1	mol_ANPDB_6042	-7.5
FAdV_serotype1	Fiber1	mol_ANPDB_6045	-7.5
FAdV_serotype1	Fiber1	mol_ANPDB_6058	-7.5
FAdV_serotype1	Fiber1	mol_ANPDB_6072	-7.5
FAdV_serotype1	Fiber1	mol_ANPDB_6056	-7.5
FAdV_serotype1	Fiber1	mol_ANPDB_6112	-7.5
FAdV_serotype1	Fiber1	mol_ANPDB_610	-7.5
FAdV_serotype1	Fiber1	mol_ANPDB_6136	-7.5
FAdV_serotype1	Fiber1	mol_ANPDB_6124	-7.5
FAdV_serotype1	Fiber1	mol_ANPDB_614	-7.5
FAdV_serotype1	Fiber1	mol_ANPDB_6155	-7.5
FAdV_serotype1	Fiber1	mol_ANPDB_6183	-7.5
FAdV_serotype1	Fiber1	mol_ANPDB_6079	-7.5
FAdV_serotype1	Fiber1	mol_ANPDB_616	-7.5
FAdV_serotype1	Fiber1	mol_ANPDB_6198	-7.5
FAdV_serotype1	Fiber1	mol_ANPDB_6200	-7.5
FAdV_serotype1	Fiber1	mol_ANPDB_621	-7.5
FAdV_serotype1	Fiber1	mol_ANPDB_6273	-7.5
FAdV_serotype1	Fiber1	mol_ANPDB_6320	-7.5
FAdV_serotype1	Fiber1	mol_ANPDB_6334	-7.5
FAdV_serotype1	Fiber1	mol_ANPDB_6356	-7.5
FAdV_serotype1	Fiber1	mol_ANPDB_6428	-7.5
FAdV_serotype1	Fiber1	mol_ANPDB_6437	-7.5
FAdV_serotype1	Fiber1	mol_ANPDB_596	-7.5
FAdV_serotype1	Fiber1	mol_ANPDB_6434	-7.5
FAdV_serotype1	Fiber1	mol_ANPDB_6462	-7.5
FAdV_serotype1	Fiber1	mol_ANPDB_6486	-7.5
FAdV_serotype1	Fiber1	mol_ANPDB_6500	-7.5
FAdV_serotype1	Fiber1	mol_ANPDB_6501	-7.5
FAdV_serotype1	Fiber1	mol_ANPDB_651	-7.5
FAdV_serotype1	Fiber1	mol_ANPDB_652	-7.5
FAdV_serotype1	Fiber1	mol_ANPDB_665	-7.5
FAdV_serotype1	Fiber1	mol_ANPDB_586	-7.5
FAdV_serotype1	Fiber1	mol_ANPDB_6305	-7.5
FAdV_serotype1	Fiber1	mol_ANPDB_707	-7.5
FAdV_serotype1	Fiber1	mol_ANPDB_711	-7.5
FAdV_serotype1	Fiber1	mol_ANPDB_761	-7.5
FAdV_serotype1	Fiber1	mol_ANPDB_767	-7.5
FAdV_serotype1	Fiber1	mol_ANPDB_661	-7.5
FAdV_serotype1	Fiber1	mol_ANPDB_797	-7.5
FAdV_serotype1	Fiber1	mol_ANPDB_804	-7.5
FAdV_serotype1	Fiber1	mol_ANPDB_836	-7.5
FAdV_serotype1	Fiber1	mol_ANPDB_866	-7.5
FAdV_serotype1	Fiber1	mol_ANPDB_867	-7.5
FAdV_serotype1	Fiber1	mol_ANPDB_868	-7.5
FAdV_serotype1	Fiber1	mol_ANPDB_88	-7.5
FAdV_serotype1	Fiber1	mol_ANPDB_907	-7.5
FAdV_serotype1	Fiber1	mol_ANPDB_957	-7.5
FAdV_serotype1	Fiber1	mol_ANPDB_950	-7.5
FAdV_serotype1	Fiber1	mol_ANPDB_97	-7.5
FAdV_serotype1	Fiber1	mol_ANPDB_980	-7.5
FAdV_serotype1	Fiber1	mol_SANCDB_1002	-7.5
FAdV_serotype1	Fiber1	mol_ANPDB_985	-7.5
FAdV_serotype1	Fiber1	mol_SANCDB_108	-7.5
FAdV_serotype1	Fiber1	mol_ANPDB_83	-7.5
FAdV_serotype1	Fiber1	mol_SANCDB_140	-7.5
FAdV_serotype1	Fiber1	mol_SANCDB_165	-7.5
FAdV_serotype1	Fiber1	mol_SANCDB_163	-7.5
FAdV_serotype1	Fiber1	mol_SANCDB_146	-7.5
FAdV_serotype1	Fiber1	mol_SANCDB_213	-7.5
FAdV_serotype1	Fiber1	mol_SANCDB_191	-7.5
FAdV_serotype1	Fiber1	mol_SANCDB_253	-7.5
FAdV_serotype1	Fiber1	mol_SANCDB_305	-7.5
FAdV_serotype1	Fiber1	mol_SANCDB_296	-7.5
FAdV_serotype1	Fiber1	mol_SANCDB_338	-7.5
FAdV_serotype1	Fiber1	mol_SANCDB_369	-7.5
FAdV_serotype1	Fiber1	mol_SANCDB_436	-7.5
FAdV_serotype1	Fiber1	mol_SANCDB_437	-7.5
FAdV_serotype1	Fiber1	mol_SANCDB_444	-7.5
FAdV_serotype1	Fiber1	mol_SANCDB_464	-7.5
FAdV_serotype1	Fiber1	mol_SANCDB_443	-7.5
FAdV_serotype1	Fiber1	mol_SANCDB_442	-7.5
FAdV_serotype1	Fiber1	mol_SANCDB_467	-7.5
FAdV_serotype1	Fiber1	mol_SANCDB_499	-7.5
FAdV_serotype1	Fiber1	mol_SANCDB_491	-7.5
FAdV_serotype1	Fiber1	mol_SANCDB_524	-7.5
FAdV_serotype1	Fiber1	mol_SANCDB_541	-7.5
FAdV_serotype1	Fiber1	mol_SANCDB_554	-7.5
FAdV_serotype1	Fiber1	mol_SANCDB_592	-7.5
FAdV_serotype1	Fiber1	mol_SANCDB_590	-7.5
FAdV_serotype1	Fiber1	mol_SANCDB_606	-7.5
FAdV_serotype1	Fiber1	mol_SANCDB_656	-7.5
FAdV_serotype1	Fiber1	mol_SANCDB_685	-7.5
FAdV_serotype1	Fiber1	mol_SANCDB_680	-7.5
FAdV_serotype1	Fiber1	mol_SANCDB_68	-7.5
FAdV_serotype1	Fiber1	mol_SANCDB_514	-7.5
FAdV_serotype1	Fiber1	mol_SANCDB_776	-7.5
FAdV_serotype1	Fiber1	mol_SANCDB_726	-7.5
FAdV_serotype1	Fiber1	mol_SANCDB_838	-7.5
FAdV_serotype1	Fiber1	mol_SANCDB_855	-7.5
FAdV_serotype1	Fiber1	mol_SANCDB_849	-7.5
FAdV_serotype1	Fiber1	mol_SANCDB_864	-7.5
FAdV_serotype1	Fiber1	mol_SANCDB_895	-7.5
FAdV_serotype1	Fiber1	mol_SANCDB_920	-7.5
FAdV_serotype1	Fiber1	mol_SANCDB_956	-7.5
FAdV_serotype1	Fiber1	mol_SANCDB_937	-7.5
FAdV_serotype1	Fiber1	mol_SANCDB_961	-7.5
FAdV_serotype1	Fiber1	mol_SANCDB_983	-7.5
FAdV_serotype1	Fiber1	mol_SANCDB_982	-7.5
FAdV_serotype1	Fiber1	mol_SANCDB_992	-7.5
FAdV_serotype1	Fiber1	mol_SANCDB_997	-7.5
FAdV_serotype1	Fiber1	mol_SANCDB_832	-7.5
FAdV_serotype1	Fiber1	mol_ANPDB_101	-7.4
FAdV_serotype1	Fiber1	mol_ANPDB_1056	-7.4
FAdV_serotype1	Fiber1	mol_ANPDB_1048	-7.4
FAdV_serotype1	Fiber1	mol_ANPDB_1018	-7.4
FAdV_serotype1	Fiber1	mol_ANPDB_1051	-7.4
FAdV_serotype1	Fiber1	mol_ANPDB_1017	-7.4
FAdV_serotype1	Fiber1	mol_ANPDB_1077	-7.4
FAdV_serotype1	Fiber1	mol_ANPDB_1116	-7.4
FAdV_serotype1	Fiber1	mol_ANPDB_1104	-7.4
FAdV_serotype1	Fiber1	mol_ANPDB_1149	-7.4
FAdV_serotype1	Fiber1	mol_ANPDB_117	-7.4
FAdV_serotype1	Fiber1	mol_ANPDB_1182	-7.4
FAdV_serotype1	Fiber1	mol_ANPDB_1254	-7.4
FAdV_serotype1	Fiber1	mol_ANPDB_124	-7.4
FAdV_serotype1	Fiber1	mol_ANPDB_121	-7.4
FAdV_serotype1	Fiber1	mol_ANPDB_1270	-7.4
FAdV_serotype1	Fiber1	mol_ANPDB_1303	-7.4
FAdV_serotype1	Fiber1	mol_ANPDB_1336	-7.4
FAdV_serotype1	Fiber1	mol_ANPDB_1351	-7.4
FAdV_serotype1	Fiber1	mol_ANPDB_1388	-7.4
FAdV_serotype1	Fiber1	mol_ANPDB_1108	-7.4
FAdV_serotype1	Fiber1	mol_ANPDB_1404	-7.4
FAdV_serotype1	Fiber1	mol_ANPDB_1409	-7.4
FAdV_serotype1	Fiber1	mol_ANPDB_139	-7.4
FAdV_serotype1	Fiber1	mol_ANPDB_1440	-7.4
FAdV_serotype1	Fiber1	mol_ANPDB_1483	-7.4
FAdV_serotype1	Fiber1	mol_ANPDB_1370	-7.4
FAdV_serotype1	Fiber1	mol_ANPDB_1503	-7.4
FAdV_serotype1	Fiber1	mol_ANPDB_1536	-7.4
FAdV_serotype1	Fiber1	mol_ANPDB_1543	-7.4
FAdV_serotype1	Fiber1	mol_ANPDB_1542	-7.4
FAdV_serotype1	Fiber1	mol_ANPDB_1553	-7.4
FAdV_serotype1	Fiber1	mol_ANPDB_1582	-7.4
FAdV_serotype1	Fiber1	mol_ANPDB_1600	-7.4
FAdV_serotype1	Fiber1	mol_ANPDB_1610	-7.4
FAdV_serotype1	Fiber1	mol_ANPDB_1656	-7.4
FAdV_serotype1	Fiber1	mol_ANPDB_167	-7.4
FAdV_serotype1	Fiber1	mol_ANPDB_1732	-7.4
FAdV_serotype1	Fiber1	mol_ANPDB_1801	-7.4
FAdV_serotype1	Fiber1	mol_ANPDB_1861	-7.4
FAdV_serotype1	Fiber1	mol_ANPDB_1865	-7.4
FAdV_serotype1	Fiber1	mol_ANPDB_1871	-7.4
FAdV_serotype1	Fiber1	mol_ANPDB_1768	-7.4
FAdV_serotype1	Fiber1	mol_ANPDB_1894	-7.4
FAdV_serotype1	Fiber1	mol_ANPDB_1912	-7.4
FAdV_serotype1	Fiber1	mol_ANPDB_2011	-7.4
FAdV_serotype1	Fiber1	mol_ANPDB_2061	-7.4
FAdV_serotype1	Fiber1	mol_ANPDB_2046	-7.4
FAdV_serotype1	Fiber1	mol_ANPDB_2073	-7.4
FAdV_serotype1	Fiber1	mol_ANPDB_208	-7.4
FAdV_serotype1	Fiber1	mol_ANPDB_2036	-7.4
FAdV_serotype1	Fiber1	mol_ANPDB_2138	-7.4
FAdV_serotype1	Fiber1	mol_ANPDB_2170	-7.4
FAdV_serotype1	Fiber1	mol_ANPDB_2174	-7.4
FAdV_serotype1	Fiber1	mol_ANPDB_2112	-7.4
FAdV_serotype1	Fiber1	mol_ANPDB_2178	-7.4
FAdV_serotype1	Fiber1	mol_ANPDB_2188	-7.4
FAdV_serotype1	Fiber1	mol_ANPDB_2200	-7.4
FAdV_serotype1	Fiber1	mol_ANPDB_2181	-7.4
FAdV_serotype1	Fiber1	mol_ANPDB_21	-7.4
FAdV_serotype1	Fiber1	mol_ANPDB_2193	-7.4
FAdV_serotype1	Fiber1	mol_ANPDB_223	-7.4
FAdV_serotype1	Fiber1	mol_ANPDB_2244	-7.4
FAdV_serotype1	Fiber1	mol_ANPDB_2252	-7.4
FAdV_serotype1	Fiber1	mol_ANPDB_2265	-7.4
FAdV_serotype1	Fiber1	mol_ANPDB_2276	-7.4
[truncated: 5,524 more rows]

## Sheet: stero1_fiber2
Receptor	Fiber	Ligand	Binding_Affinity_kcal_mol
FAdV_serotype1	Fiber2	mol_ANPDB_2908	-10.2
FAdV_serotype1	Fiber2	mol_SANCDB_379	-10.2
FAdV_serotype1	Fiber2	mol_SANCDB_344	-10.1
FAdV_serotype1	Fiber2	mol_SANCDB_347	-9.9
FAdV_serotype1	Fiber2	mol_SANCDB_376	-9.9
FAdV_serotype1	Fiber2	mol_SANCDB_78	-9.9
FAdV_serotype1	Fiber2	mol_SANCDB_387	-9.7
FAdV_serotype1	Fiber2	mol_SANCDB_383	-9.5
FAdV_serotype1	Fiber2	mol_SANCDB_377	-9.4
FAdV_serotype1	Fiber2	mol_SANCDB_481	-9.3
FAdV_serotype1	Fiber2	mol_ANPDB_1102	-9.2
FAdV_serotype1	Fiber2	mol_SANCDB_389	-9.2
FAdV_serotype1	Fiber2	mol_SANCDB_382	-9.2
FAdV_serotype1	Fiber2	mol_SANCDB_386	-9.2
FAdV_serotype1	Fiber2	mol_ANPDB_3809	-9.1
FAdV_serotype1	Fiber2	mol_ANPDB_1107	-9
FAdV_serotype1	Fiber2	mol_ANPDB_121	-9
FAdV_serotype1	Fiber2	mol_SANCDB_378	-9
FAdV_serotype1	Fiber2	mol_SANCDB_345	-9
FAdV_serotype1	Fiber2	mol_SANCDB_346	-9
FAdV_serotype1	Fiber2	mol_SANCDB_384	-9
FAdV_serotype1	Fiber2	mol_ANPDB_1958	-8.9
FAdV_serotype1	Fiber2	mol_SANCDB_388	-8.9
FAdV_serotype1	Fiber2	mol_SANCDB_758	-8.9
FAdV_serotype1	Fiber2	mol_ANPDB_3467	-8.8
FAdV_serotype1	Fiber2	mol_ANPDB_5765	-8.8
FAdV_serotype1	Fiber2	mol_ANPDB_951	-8.8
FAdV_serotype1	Fiber2	mol_SANCDB_380	-8.8
FAdV_serotype1	Fiber2	mol_SANCDB_385	-8.8
FAdV_serotype1	Fiber2	mol_SANCDB_381	-8.8
FAdV_serotype1	Fiber2	mol_SANCDB_454	-8.8
FAdV_serotype1	Fiber2	mol_ANPDB_1106	-8.7
FAdV_serotype1	Fiber2	mol_ANPDB_3486	-8.7
FAdV_serotype1	Fiber2	mol_ANPDB_419	-8.7
FAdV_serotype1	Fiber2	mol_ANPDB_6254	-8.7
FAdV_serotype1	Fiber2	mol_ANPDB_620	-8.7
FAdV_serotype1	Fiber2	mol_ANPDB_1108	-8.6
FAdV_serotype1	Fiber2	mol_ANPDB_1959	-8.6
FAdV_serotype1	Fiber2	mol_ANPDB_1739	-8.6
FAdV_serotype1	Fiber2	mol_ANPDB_2926	-8.6
FAdV_serotype1	Fiber2	mol_ANPDB_5204	-8.6
FAdV_serotype1	Fiber2	mol_ANPDB_5716	-8.6
FAdV_serotype1	Fiber2	mol_ANPDB_5959	-8.6
FAdV_serotype1	Fiber2	mol_ANPDB_6425	-8.6
FAdV_serotype1	Fiber2	mol_ANPDB_6447	-8.6
FAdV_serotype1	Fiber2	mol_ANPDB_959	-8.6
FAdV_serotype1	Fiber2	mol_ANPDB_1972	-8.5
FAdV_serotype1	Fiber2	mol_ANPDB_1966	-8.5
FAdV_serotype1	Fiber2	mol_ANPDB_2921	-8.5
FAdV_serotype1	Fiber2	mol_ANPDB_3045	-8.5
FAdV_serotype1	Fiber2	mol_ANPDB_314	-8.5
FAdV_serotype1	Fiber2	mol_ANPDB_3439	-8.5
FAdV_serotype1	Fiber2	mol_ANPDB_4422	-8.5
FAdV_serotype1	Fiber2	mol_ANPDB_4720	-8.5
FAdV_serotype1	Fiber2	mol_ANPDB_497	-8.5
FAdV_serotype1	Fiber2	mol_ANPDB_558	-8.5
FAdV_serotype1	Fiber2	mol_ANPDB_6055	-8.5
FAdV_serotype1	Fiber2	mol_ANPDB_632	-8.5
FAdV_serotype1	Fiber2	mol_SANCDB_306	-8.5
FAdV_serotype1	Fiber2	mol_SANCDB_327	-8.5
FAdV_serotype1	Fiber2	mol_SANCDB_580	-8.5
FAdV_serotype1	Fiber2	mol_ANPDB_1120	-8.4
FAdV_serotype1	Fiber2	mol_ANPDB_1451	-8.4
FAdV_serotype1	Fiber2	mol_ANPDB_1638	-8.4
FAdV_serotype1	Fiber2	mol_ANPDB_1834	-8.4
FAdV_serotype1	Fiber2	mol_ANPDB_2954	-8.4
FAdV_serotype1	Fiber2	mol_ANPDB_2956	-8.4
FAdV_serotype1	Fiber2	mol_ANPDB_3047	-8.4
FAdV_serotype1	Fiber2	mol_ANPDB_3186	-8.4
FAdV_serotype1	Fiber2	mol_ANPDB_343	-8.4
FAdV_serotype1	Fiber2	mol_ANPDB_348	-8.4
FAdV_serotype1	Fiber2	mol_ANPDB_3490	-8.4
FAdV_serotype1	Fiber2	mol_ANPDB_3550	-8.4
FAdV_serotype1	Fiber2	mol_ANPDB_3905	-8.4
FAdV_serotype1	Fiber2	mol_ANPDB_3944	-8.4
FAdV_serotype1	Fiber2	mol_ANPDB_4117	-8.4
FAdV_serotype1	Fiber2	mol_ANPDB_417	-8.4
FAdV_serotype1	Fiber2	mol_ANPDB_5144	-8.4
FAdV_serotype1	Fiber2	mol_ANPDB_546	-8.4
FAdV_serotype1	Fiber2	mol_ANPDB_552	-8.4
FAdV_serotype1	Fiber2	mol_ANPDB_583	-8.4
FAdV_serotype1	Fiber2	mol_ANPDB_6124	-8.4
FAdV_serotype1	Fiber2	mol_ANPDB_6255	-8.4
FAdV_serotype1	Fiber2	mol_SANCDB_120	-8.4
FAdV_serotype1	Fiber2	mol_ANPDB_6407	-8.4
FAdV_serotype1	Fiber2	mol_ANPDB_1019	-8.3
FAdV_serotype1	Fiber2	mol_ANPDB_1155	-8.3
FAdV_serotype1	Fiber2	mol_ANPDB_1109	-8.3
FAdV_serotype1	Fiber2	mol_ANPDB_1869	-8.3
FAdV_serotype1	Fiber2	mol_ANPDB_2016	-8.3
FAdV_serotype1	Fiber2	mol_ANPDB_2478	-8.3
FAdV_serotype1	Fiber2	mol_ANPDB_3427	-8.3
FAdV_serotype1	Fiber2	mol_ANPDB_4434	-8.3
FAdV_serotype1	Fiber2	mol_ANPDB_4433	-8.3
FAdV_serotype1	Fiber2	mol_ANPDB_451	-8.3
FAdV_serotype1	Fiber2	mol_ANPDB_4580	-8.3
FAdV_serotype1	Fiber2	mol_ANPDB_5210	-8.3
FAdV_serotype1	Fiber2	mol_ANPDB_5768	-8.3
FAdV_serotype1	Fiber2	mol_ANPDB_6301	-8.3
FAdV_serotype1	Fiber2	mol_ANPDB_6494	-8.3
FAdV_serotype1	Fiber2	mol_SANCDB_113	-8.3
FAdV_serotype1	Fiber2	mol_SANCDB_357	-8.3
FAdV_serotype1	Fiber2	mol_SANCDB_415	-8.3
FAdV_serotype1	Fiber2	mol_SANCDB_561	-8.3
FAdV_serotype1	Fiber2	mol_SANCDB_728	-8.3
FAdV_serotype1	Fiber2	mol_ANPDB_1450	-8.2
FAdV_serotype1	Fiber2	mol_ANPDB_1867	-8.2
FAdV_serotype1	Fiber2	mol_ANPDB_1973	-8.2
FAdV_serotype1	Fiber2	mol_ANPDB_2044	-8.2
FAdV_serotype1	Fiber2	mol_ANPDB_2037	-8.2
FAdV_serotype1	Fiber2	mol_ANPDB_2302	-8.2
FAdV_serotype1	Fiber2	mol_ANPDB_2863	-8.2
FAdV_serotype1	Fiber2	mol_ANPDB_2923	-8.2
FAdV_serotype1	Fiber2	mol_ANPDB_3048	-8.2
FAdV_serotype1	Fiber2	mol_ANPDB_3057	-8.2
FAdV_serotype1	Fiber2	mol_ANPDB_313	-8.2
FAdV_serotype1	Fiber2	mol_ANPDB_4122	-8.2
FAdV_serotype1	Fiber2	mol_ANPDB_397	-8.2
FAdV_serotype1	Fiber2	mol_ANPDB_4562	-8.2
FAdV_serotype1	Fiber2	mol_ANPDB_4719	-8.2
FAdV_serotype1	Fiber2	mol_ANPDB_5145	-8.2
FAdV_serotype1	Fiber2	mol_ANPDB_5160	-8.2
FAdV_serotype1	Fiber2	mol_ANPDB_5205	-8.2
FAdV_serotype1	Fiber2	mol_ANPDB_5488	-8.2
FAdV_serotype1	Fiber2	mol_ANPDB_5759	-8.2
FAdV_serotype1	Fiber2	mol_ANPDB_5796	-8.2
FAdV_serotype1	Fiber2	mol_ANPDB_6375	-8.2
FAdV_serotype1	Fiber2	mol_ANPDB_6450	-8.2
FAdV_serotype1	Fiber2	mol_ANPDB_6495	-8.2
FAdV_serotype1	Fiber2	mol_ANPDB_6302	-8.2
FAdV_serotype1	Fiber2	mol_ANPDB_807	-8.2
FAdV_serotype1	Fiber2	mol_SANCDB_299	-8.2
FAdV_serotype1	Fiber2	mol_SANCDB_455	-8.2
FAdV_serotype1	Fiber2	mol_SANCDB_915	-8.2
FAdV_serotype1	Fiber2	mol_ANPDB_1012	-8.1
FAdV_serotype1	Fiber2	mol_ANPDB_1078	-8.1
FAdV_serotype1	Fiber2	mol_ANPDB_1105	-8.1
FAdV_serotype1	Fiber2	mol_ANPDB_1657	-8.1
FAdV_serotype1	Fiber2	mol_ANPDB_1639	-8.1
FAdV_serotype1	Fiber2	mol_ANPDB_1985	-8.1
FAdV_serotype1	Fiber2	mol_ANPDB_1965	-8.1
FAdV_serotype1	Fiber2	mol_ANPDB_1991	-8.1
FAdV_serotype1	Fiber2	mol_ANPDB_2050	-8.1
FAdV_serotype1	Fiber2	mol_ANPDB_2300	-8.1
FAdV_serotype1	Fiber2	mol_ANPDB_2348	-8.1
FAdV_serotype1	Fiber2	mol_ANPDB_258	-8.1
FAdV_serotype1	Fiber2	mol_ANPDB_3472	-8.1
FAdV_serotype1	Fiber2	mol_ANPDB_3523	-8.1
FAdV_serotype1	Fiber2	mol_ANPDB_412	-8.1
FAdV_serotype1	Fiber2	mol_ANPDB_472	-8.1
FAdV_serotype1	Fiber2	mol_ANPDB_4869	-8.1
FAdV_serotype1	Fiber2	mol_ANPDB_480	-8.1
FAdV_serotype1	Fiber2	mol_ANPDB_5143	-8.1
FAdV_serotype1	Fiber2	mol_ANPDB_5182	-8.1
FAdV_serotype1	Fiber2	mol_ANPDB_53	-8.1
FAdV_serotype1	Fiber2	mol_ANPDB_5453	-8.1
FAdV_serotype1	Fiber2	mol_ANPDB_5432	-8.1
FAdV_serotype1	Fiber2	mol_ANPDB_5696	-8.1
FAdV_serotype1	Fiber2	mol_ANPDB_5763	-8.1
FAdV_serotype1	Fiber2	mol_ANPDB_5777	-8.1
FAdV_serotype1	Fiber2	mol_ANPDB_6070	-8.1
FAdV_serotype1	Fiber2	mol_ANPDB_6056	-8.1
FAdV_serotype1	Fiber2	mol_ANPDB_6256	-8.1
FAdV_serotype1	Fiber2	mol_ANPDB_6294	-8.1
FAdV_serotype1	Fiber2	mol_ANPDB_6377	-8.1
FAdV_serotype1	Fiber2	mol_ANPDB_6426	-8.1
FAdV_serotype1	Fiber2	mol_ANPDB_6449	-8.1
FAdV_serotype1	Fiber2	mol_SANCDB_291	-8.1
FAdV_serotype1	Fiber2	mol_SANCDB_298	-8.1
FAdV_serotype1	Fiber2	mol_SANCDB_396	-8.1
FAdV_serotype1	Fiber2	mol_SANCDB_724	-8.1
FAdV_serotype1	Fiber2	mol_ANPDB_1096	-8
FAdV_serotype1	Fiber2	mol_ANPDB_1133	-8
FAdV_serotype1	Fiber2	mol_ANPDB_1444	-8
FAdV_serotype1	Fiber2	mol_ANPDB_1690	-8
FAdV_serotype1	Fiber2	mol_ANPDB_1696	-8
FAdV_serotype1	Fiber2	mol_ANPDB_2012	-8
FAdV_serotype1	Fiber2	mol_ANPDB_2040	-8
FAdV_serotype1	Fiber2	mol_ANPDB_2216	-8
FAdV_serotype1	Fiber2	mol_ANPDB_2509	-8
FAdV_serotype1	Fiber2	mol_ANPDB_2657	-8
FAdV_serotype1	Fiber2	mol_ANPDB_2776	-8
FAdV_serotype1	Fiber2	mol_ANPDB_2991	-8
FAdV_serotype1	Fiber2	mol_ANPDB_3017	-8
FAdV_serotype1	Fiber2	mol_ANPDB_3042	-8
FAdV_serotype1	Fiber2	mol_ANPDB_3043	-8
FAdV_serotype1	Fiber2	mol_ANPDB_3046	-8
FAdV_serotype1	Fiber2	mol_ANPDB_3462	-8
FAdV_serotype1	Fiber2	mol_ANPDB_3400	-8
FAdV_serotype1	Fiber2	mol_ANPDB_3476	-8
FAdV_serotype1	Fiber2	mol_ANPDB_3491	-8
FAdV_serotype1	Fiber2	mol_ANPDB_3731	-8
FAdV_serotype1	Fiber2	mol_ANPDB_3773	-8
FAdV_serotype1	Fiber2	mol_ANPDB_3795	-8
FAdV_serotype1	Fiber2	mol_ANPDB_4120	-8
FAdV_serotype1	Fiber2	mol_ANPDB_4326	-8
FAdV_serotype1	Fiber2	mol_ANPDB_4579	-8
FAdV_serotype1	Fiber2	mol_ANPDB_4587	-8
FAdV_serotype1	Fiber2	mol_ANPDB_4615	-8
FAdV_serotype1	Fiber2	mol_ANPDB_4618	-8
FAdV_serotype1	Fiber2	mol_ANPDB_468	-8
FAdV_serotype1	Fiber2	mol_ANPDB_4715	-8
FAdV_serotype1	Fiber2	mol_ANPDB_4750	-8
FAdV_serotype1	Fiber2	mol_ANPDB_4924	-8
FAdV_serotype1	Fiber2	mol_ANPDB_493	-8
FAdV_serotype1	Fiber2	mol_ANPDB_502	-8
FAdV_serotype1	Fiber2	mol_ANPDB_5159	-8
FAdV_serotype1	Fiber2	mol_ANPDB_5203	-8
FAdV_serotype1	Fiber2	mol_ANPDB_523	-8
FAdV_serotype1	Fiber2	mol_ANPDB_5433	-8
FAdV_serotype1	Fiber2	mol_ANPDB_545	-8
FAdV_serotype1	Fiber2	mol_ANPDB_4850	-8
FAdV_serotype1	Fiber2	mol_ANPDB_565	-8
FAdV_serotype1	Fiber2	mol_ANPDB_5774	-8
FAdV_serotype1	Fiber2	mol_ANPDB_582	-8
FAdV_serotype1	Fiber2	mol_ANPDB_5942	-8
FAdV_serotype1	Fiber2	mol_ANPDB_6378	-8
FAdV_serotype1	Fiber2	mol_ANPDB_6376	-8
FAdV_serotype1	Fiber2	mol_ANPDB_6448	-8
FAdV_serotype1	Fiber2	mol_ANPDB_6472	-8
FAdV_serotype1	Fiber2	mol_ANPDB_688	-8
FAdV_serotype1	Fiber2	mol_SANCDB_189	-8
FAdV_serotype1	Fiber2	mol_SANCDB_296	-8
FAdV_serotype1	Fiber2	mol_SANCDB_353	-8
FAdV_serotype1	Fiber2	mol_SANCDB_642	-8
FAdV_serotype1	Fiber2	mol_SANCDB_792	-8
FAdV_serotype1	Fiber2	mol_ANPDB_1049	-7.9
FAdV_serotype1	Fiber2	mol_ANPDB_1090	-7.9
FAdV_serotype1	Fiber2	mol_ANPDB_1144	-7.9
FAdV_serotype1	Fiber2	mol_ANPDB_1662	-7.9
FAdV_serotype1	Fiber2	mol_ANPDB_2112	-7.9
FAdV_serotype1	Fiber2	mol_ANPDB_2211	-7.9
FAdV_serotype1	Fiber2	mol_ANPDB_2518	-7.9
FAdV_serotype1	Fiber2	mol_ANPDB_3044	-7.9
FAdV_serotype1	Fiber2	mol_ANPDB_3055	-7.9
FAdV_serotype1	Fiber2	mol_ANPDB_3248	-7.9
FAdV_serotype1	Fiber2	mol_ANPDB_346	-7.9
FAdV_serotype1	Fiber2	mol_ANPDB_3441	-7.9
FAdV_serotype1	Fiber2	mol_ANPDB_3489	-7.9
FAdV_serotype1	Fiber2	mol_ANPDB_3511	-7.9
FAdV_serotype1	Fiber2	mol_ANPDB_3684	-7.9
FAdV_serotype1	Fiber2	mol_ANPDB_3880	-7.9
FAdV_serotype1	Fiber2	mol_ANPDB_3886	-7.9
FAdV_serotype1	Fiber2	mol_ANPDB_3991	-7.9
FAdV_serotype1	Fiber2	mol_ANPDB_4108	-7.9
FAdV_serotype1	Fiber2	mol_ANPDB_456	-7.9
FAdV_serotype1	Fiber2	mol_ANPDB_4586	-7.9
FAdV_serotype1	Fiber2	mol_ANPDB_4617	-7.9
FAdV_serotype1	Fiber2	mol_ANPDB_4692	-7.9
FAdV_serotype1	Fiber2	mol_ANPDB_4722	-7.9
FAdV_serotype1	Fiber2	mol_ANPDB_478	-7.9
FAdV_serotype1	Fiber2	mol_ANPDB_494	-7.9
FAdV_serotype1	Fiber2	mol_ANPDB_505	-7.9
FAdV_serotype1	Fiber2	mol_ANPDB_539	-7.9
FAdV_serotype1	Fiber2	mol_ANPDB_5651	-7.9
FAdV_serotype1	Fiber2	mol_ANPDB_549	-7.9
FAdV_serotype1	Fiber2	mol_ANPDB_5720	-7.9
FAdV_serotype1	Fiber2	mol_ANPDB_5760	-7.9
FAdV_serotype1	Fiber2	mol_ANPDB_5767	-7.9
FAdV_serotype1	Fiber2	mol_ANPDB_574	-7.9
FAdV_serotype1	Fiber2	mol_ANPDB_5974	-7.9
FAdV_serotype1	Fiber2	mol_ANPDB_6088	-7.9
FAdV_serotype1	Fiber2	mol_ANPDB_6076	-7.9
FAdV_serotype1	Fiber2	mol_ANPDB_6262	-7.9
FAdV_serotype1	Fiber2	mol_ANPDB_6260	-7.9
FAdV_serotype1	Fiber2	mol_ANPDB_630	-7.9
FAdV_serotype1	Fiber2	mol_ANPDB_6438	-7.9
FAdV_serotype1	Fiber2	mol_ANPDB_841	-7.9
FAdV_serotype1	Fiber2	mol_SANCDB_157	-7.9
FAdV_serotype1	Fiber2	mol_SANCDB_282	-7.9
FAdV_serotype1	Fiber2	mol_SANCDB_311	-7.9
FAdV_serotype1	Fiber2	mol_SANCDB_295	-7.9
FAdV_serotype1	Fiber2	mol_SANCDB_392	-7.9
FAdV_serotype1	Fiber2	mol_SANCDB_480	-7.9
FAdV_serotype1	Fiber2	mol_SANCDB_484	-7.9
FAdV_serotype1	Fiber2	mol_SANCDB_423	-7.9
FAdV_serotype1	Fiber2	mol_SANCDB_666	-7.9
FAdV_serotype1	Fiber2	mol_SANCDB_581	-7.9
FAdV_serotype1	Fiber2	mol_ANPDB_1013	-7.8
FAdV_serotype1	Fiber2	mol_ANPDB_1088	-7.8
FAdV_serotype1	Fiber2	mol_ANPDB_1044	-7.8
FAdV_serotype1	Fiber2	mol_ANPDB_132	-7.8
FAdV_serotype1	Fiber2	mol_ANPDB_1643	-7.8
FAdV_serotype1	Fiber2	mol_ANPDB_159	-7.8
FAdV_serotype1	Fiber2	mol_ANPDB_1789	-7.8
FAdV_serotype1	Fiber2	mol_ANPDB_1808	-7.8
FAdV_serotype1	Fiber2	mol_ANPDB_1788	-7.8
FAdV_serotype1	Fiber2	mol_ANPDB_1792	-7.8
FAdV_serotype1	Fiber2	mol_ANPDB_1946	-7.8
FAdV_serotype1	Fiber2	mol_ANPDB_1978	-7.8
FAdV_serotype1	Fiber2	mol_ANPDB_1962	-7.8
FAdV_serotype1	Fiber2	mol_ANPDB_2463	-7.8
FAdV_serotype1	Fiber2	mol_ANPDB_2508	-7.8
FAdV_serotype1	Fiber2	mol_ANPDB_2673	-7.8
FAdV_serotype1	Fiber2	mol_ANPDB_2867	-7.8
FAdV_serotype1	Fiber2	mol_ANPDB_2854	-7.8
FAdV_serotype1	Fiber2	mol_ANPDB_2928	-7.8
FAdV_serotype1	Fiber2	mol_ANPDB_2955	-7.8
FAdV_serotype1	Fiber2	mol_ANPDB_3058	-7.8
FAdV_serotype1	Fiber2	mol_ANPDB_2910	-7.8
FAdV_serotype1	Fiber2	mol_ANPDB_341	-7.8
FAdV_serotype1	Fiber2	mol_ANPDB_352	-7.8
FAdV_serotype1	Fiber2	mol_ANPDB_405	-7.8
FAdV_serotype1	Fiber2	mol_ANPDB_4327	-7.8
FAdV_serotype1	Fiber2	mol_ANPDB_4724	-7.8
FAdV_serotype1	Fiber2	mol_ANPDB_4718	-7.8
FAdV_serotype1	Fiber2	mol_ANPDB_482	-7.8
FAdV_serotype1	Fiber2	mol_ANPDB_479	-7.8
FAdV_serotype1	Fiber2	mol_ANPDB_5037	-7.8
FAdV_serotype1	Fiber2	mol_ANPDB_496	-7.8
FAdV_serotype1	Fiber2	mol_ANPDB_5078	-7.8
FAdV_serotype1	Fiber2	mol_ANPDB_4875	-7.8
FAdV_serotype1	Fiber2	mol_ANPDB_503	-7.8
FAdV_serotype1	Fiber2	mol_ANPDB_5146	-7.8
FAdV_serotype1	Fiber2	mol_ANPDB_5181	-7.8
FAdV_serotype1	Fiber2	mol_ANPDB_5489	-7.8
FAdV_serotype1	Fiber2	mol_ANPDB_5717	-7.8
FAdV_serotype1	Fiber2	mol_ANPDB_5770	-7.8
FAdV_serotype1	Fiber2	mol_ANPDB_5775	-7.8
FAdV_serotype1	Fiber2	mol_ANPDB_569	-7.8
FAdV_serotype1	Fiber2	mol_ANPDB_5960	-7.8
FAdV_serotype1	Fiber2	mol_ANPDB_6172	-7.8
FAdV_serotype1	Fiber2	mol_ANPDB_6203	-7.8
FAdV_serotype1	Fiber2	mol_ANPDB_6264	-7.8
FAdV_serotype1	Fiber2	mol_ANPDB_6261	-7.8
FAdV_serotype1	Fiber2	mol_ANPDB_6300	-7.8
FAdV_serotype1	Fiber2	mol_ANPDB_6307	-7.8
FAdV_serotype1	Fiber2	mol_ANPDB_6440	-7.8
FAdV_serotype1	Fiber2	mol_ANPDB_6474	-7.8
FAdV_serotype1	Fiber2	mol_ANPDB_659	-7.8
FAdV_serotype1	Fiber2	mol_ANPDB_79	-7.8
FAdV_serotype1	Fiber2	mol_SANCDB_164	-7.8
FAdV_serotype1	Fiber2	mol_ANPDB_973	-7.8
FAdV_serotype1	Fiber2	mol_SANCDB_178	-7.8
FAdV_serotype1	Fiber2	mol_SANCDB_244	-7.8
FAdV_serotype1	Fiber2	mol_SANCDB_253	-7.8
FAdV_serotype1	Fiber2	mol_SANCDB_290	-7.8
FAdV_serotype1	Fiber2	mol_SANCDB_391	-7.8
FAdV_serotype1	Fiber2	mol_SANCDB_668	-7.8
FAdV_serotype1	Fiber2	mol_SANCDB_513	-7.8
FAdV_serotype1	Fiber2	mol_SANCDB_715	-7.8
FAdV_serotype1	Fiber2	mol_SANCDB_7	-7.8
FAdV_serotype1	Fiber2	mol_SANCDB_916	-7.8
FAdV_serotype1	Fiber2	mol_SANCDB_973	-7.8
FAdV_serotype1	Fiber2	mol_ANPDB_1047	-7.7
FAdV_serotype1	Fiber2	mol_ANPDB_1043	-7.7
FAdV_serotype1	Fiber2	mol_ANPDB_1103	-7.7
FAdV_serotype1	Fiber2	mol_ANPDB_1045	-7.7
FAdV_serotype1	Fiber2	mol_ANPDB_1200	-7.7
FAdV_serotype1	Fiber2	mol_ANPDB_1440	-7.7
FAdV_serotype1	Fiber2	mol_ANPDB_1798	-7.7
FAdV_serotype1	Fiber2	mol_ANPDB_1779	-7.7
FAdV_serotype1	Fiber2	mol_ANPDB_1787	-7.7
FAdV_serotype1	Fiber2	mol_ANPDB_1791	-7.7
FAdV_serotype1	Fiber2	mol_ANPDB_1968	-7.7
FAdV_serotype1	Fiber2	mol_ANPDB_2046	-7.7
FAdV_serotype1	Fiber2	mol_ANPDB_2207	-7.7
FAdV_serotype1	Fiber2	mol_ANPDB_2147	-7.7
FAdV_serotype1	Fiber2	mol_ANPDB_2304	-7.7
FAdV_serotype1	Fiber2	mol_ANPDB_2401	-7.7
FAdV_serotype1	Fiber2	mol_ANPDB_2490	-7.7
FAdV_serotype1	Fiber2	mol_ANPDB_2486	-7.7
FAdV_serotype1	Fiber2	mol_ANPDB_2862	-7.7
FAdV_serotype1	Fiber2	mol_ANPDB_2892	-7.7
FAdV_serotype1	Fiber2	mol_ANPDB_2915	-7.7
FAdV_serotype1	Fiber2	mol_ANPDB_2971	-7.7
FAdV_serotype1	Fiber2	mol_ANPDB_3003	-7.7
FAdV_serotype1	Fiber2	mol_ANPDB_3007	-7.7
FAdV_serotype1	Fiber2	mol_ANPDB_3016	-7.7
FAdV_serotype1	Fiber2	mol_ANPDB_3013	-7.7
FAdV_serotype1	Fiber2	mol_ANPDB_3063	-7.7
FAdV_serotype1	Fiber2	mol_ANPDB_310	-7.7
FAdV_serotype1	Fiber2	mol_ANPDB_3190	-7.7
FAdV_serotype1	Fiber2	mol_ANPDB_3437	-7.7
FAdV_serotype1	Fiber2	mol_ANPDB_362	-7.7
FAdV_serotype1	Fiber2	mol_ANPDB_3714	-7.7
FAdV_serotype1	Fiber2	mol_ANPDB_3781	-7.7
FAdV_serotype1	Fiber2	mol_ANPDB_3990	-7.7
FAdV_serotype1	Fiber2	mol_ANPDB_3943	-7.7
FAdV_serotype1	Fiber2	mol_ANPDB_4270	-7.7
FAdV_serotype1	Fiber2	mol_ANPDB_420	-7.7
FAdV_serotype1	Fiber2	mol_ANPDB_434	-7.7
FAdV_serotype1	Fiber2	mol_ANPDB_4616	-7.7
FAdV_serotype1	Fiber2	mol_ANPDB_473	-7.7
FAdV_serotype1	Fiber2	mol_ANPDB_4872	-7.7
FAdV_serotype1	Fiber2	mol_ANPDB_483	-7.7
FAdV_serotype1	Fiber2	mol_ANPDB_4909	-7.7
FAdV_serotype1	Fiber2	mol_ANPDB_4922	-7.7
FAdV_serotype1	Fiber2	mol_ANPDB_4968	-7.7
FAdV_serotype1	Fiber2	mol_ANPDB_495	-7.7
FAdV_serotype1	Fiber2	mol_ANPDB_5034	-7.7
FAdV_serotype1	Fiber2	mol_ANPDB_499	-7.7
FAdV_serotype1	Fiber2	mol_ANPDB_501	-7.7
FAdV_serotype1	Fiber2	mol_ANPDB_5133	-7.7
FAdV_serotype1	Fiber2	mol_ANPDB_5162	-7.7
FAdV_serotype1	Fiber2	mol_ANPDB_5154	-7.7
FAdV_serotype1	Fiber2	mol_ANPDB_522	-7.7
FAdV_serotype1	Fiber2	mol_ANPDB_530	-7.7
FAdV_serotype1	Fiber2	mol_ANPDB_5480	-7.7
FAdV_serotype1	Fiber2	mol_ANPDB_4876	-7.7
FAdV_serotype1	Fiber2	mol_ANPDB_5582	-7.7
FAdV_serotype1	Fiber2	mol_ANPDB_559	-7.7
FAdV_serotype1	Fiber2	mol_ANPDB_5670	-7.7
FAdV_serotype1	Fiber2	mol_ANPDB_541	-7.7
FAdV_serotype1	Fiber2	mol_ANPDB_570	-7.7
FAdV_serotype1	Fiber2	mol_ANPDB_6040	-7.7
FAdV_serotype1	Fiber2	mol_ANPDB_6077	-7.7
FAdV_serotype1	Fiber2	mol_ANPDB_6161	-7.7
FAdV_serotype1	Fiber2	mol_ANPDB_6166	-7.7
FAdV_serotype1	Fiber2	mol_ANPDB_699	-7.7
FAdV_serotype1	Fiber2	mol_ANPDB_773	-7.7
FAdV_serotype1	Fiber2	mol_ANPDB_745	-7.7
FAdV_serotype1	Fiber2	mol_ANPDB_81	-7.7
FAdV_serotype1	Fiber2	mol_ANPDB_979	-7.7
FAdV_serotype1	Fiber2	mol_SANCDB_250	-7.7
FAdV_serotype1	Fiber2	mol_SANCDB_265	-7.7
FAdV_serotype1	Fiber2	mol_SANCDB_279	-7.7
FAdV_serotype1	Fiber2	mol_SANCDB_281	-7.7
FAdV_serotype1	Fiber2	mol_SANCDB_267	-7.7
FAdV_serotype1	Fiber2	mol_SANCDB_333	-7.7
FAdV_serotype1	Fiber2	mol_SANCDB_397	-7.7
FAdV_serotype1	Fiber2	mol_SANCDB_486	-7.7
FAdV_serotype1	Fiber2	mol_SANCDB_421	-7.7
FAdV_serotype1	Fiber2	mol_SANCDB_478	-7.7
FAdV_serotype1	Fiber2	mol_SANCDB_565	-7.7
FAdV_serotype1	Fiber2	mol_SANCDB_611	-7.7
FAdV_serotype1	Fiber2	mol_SANCDB_69	-7.7
FAdV_serotype1	Fiber2	mol_SANCDB_756	-7.7
FAdV_serotype1	Fiber2	mol_SANCDB_741	-7.7
FAdV_serotype1	Fiber2	mol_SANCDB_588	-7.7
FAdV_serotype1	Fiber2	mol_SANCDB_989	-7.7
FAdV_serotype1	Fiber2	mol_ANPDB_1060	-7.6
FAdV_serotype1	Fiber2	mol_ANPDB_1139	-7.6
FAdV_serotype1	Fiber2	mol_ANPDB_1100	-7.6
FAdV_serotype1	Fiber2	mol_ANPDB_1201	-7.6
FAdV_serotype1	Fiber2	mol_ANPDB_1097	-7.6
FAdV_serotype1	Fiber2	mol_ANPDB_1658	-7.6
FAdV_serotype1	Fiber2	mol_ANPDB_165	-7.6
FAdV_serotype1	Fiber2	mol_ANPDB_167	-7.6
FAdV_serotype1	Fiber2	mol_ANPDB_1713	-7.6
FAdV_serotype1	Fiber2	mol_ANPDB_1694	-7.6
FAdV_serotype1	Fiber2	mol_ANPDB_1715	-7.6
FAdV_serotype1	Fiber2	mol_ANPDB_1803	-7.6
FAdV_serotype1	Fiber2	mol_ANPDB_1963	-7.6
FAdV_serotype1	Fiber2	mol_ANPDB_1881	-7.6
FAdV_serotype1	Fiber2	mol_ANPDB_2011	-7.6
FAdV_serotype1	Fiber2	mol_ANPDB_2017	-7.6
FAdV_serotype1	Fiber2	mol_ANPDB_2049	-7.6
FAdV_serotype1	Fiber2	mol_ANPDB_2051	-7.6
FAdV_serotype1	Fiber2	mol_ANPDB_2054	-7.6
FAdV_serotype1	Fiber2	mol_ANPDB_2036	-7.6
FAdV_serotype1	Fiber2	mol_ANPDB_20	-7.6
FAdV_serotype1	Fiber2	mol_ANPDB_2068	-7.6
FAdV_serotype1	Fiber2	mol_ANPDB_2053	-7.6
FAdV_serotype1	Fiber2	mol_ANPDB_2057	-7.6
FAdV_serotype1	Fiber2	mol_ANPDB_2223	-7.6
FAdV_serotype1	Fiber2	mol_ANPDB_22	-7.6
FAdV_serotype1	Fiber2	mol_ANPDB_2397	-7.6
FAdV_serotype1	Fiber2	mol_ANPDB_2388	-7.6
FAdV_serotype1	Fiber2	mol_ANPDB_2629	-7.6
FAdV_serotype1	Fiber2	mol_ANPDB_290	-7.6
FAdV_serotype1	Fiber2	mol_ANPDB_2898	-7.6
FAdV_serotype1	Fiber2	mol_ANPDB_2877	-7.6
FAdV_serotype1	Fiber2	mol_ANPDB_2899	-7.6
FAdV_serotype1	Fiber2	mol_ANPDB_2878	-7.6
FAdV_serotype1	Fiber2	mol_ANPDB_1737	-7.6
FAdV_serotype1	Fiber2	mol_ANPDB_2912	-7.6
FAdV_serotype1	Fiber2	mol_ANPDB_2922	-7.6
FAdV_serotype1	Fiber2	mol_ANPDB_2897	-7.6
FAdV_serotype1	Fiber2	mol_ANPDB_2927	-7.6
FAdV_serotype1	Fiber2	mol_ANPDB_2967	-7.6
FAdV_serotype1	Fiber2	mol_ANPDB_3010	-7.6
FAdV_serotype1	Fiber2	mol_ANPDB_3112	-7.6
FAdV_serotype1	Fiber2	mol_ANPDB_3185	-7.6
FAdV_serotype1	Fiber2	mol_ANPDB_3147	-7.6
FAdV_serotype1	Fiber2	mol_ANPDB_3249	-7.6
FAdV_serotype1	Fiber2	mol_ANPDB_3317	-7.6
FAdV_serotype1	Fiber2	mol_ANPDB_3343	-7.6
FAdV_serotype1	Fiber2	mol_ANPDB_3438	-7.6
FAdV_serotype1	Fiber2	mol_ANPDB_347	-7.6
FAdV_serotype1	Fiber2	mol_ANPDB_3488	-7.6
FAdV_serotype1	Fiber2	mol_ANPDB_3507	-7.6
FAdV_serotype1	Fiber2	mol_ANPDB_3687	-7.6
FAdV_serotype1	Fiber2	mol_ANPDB_3754	-7.6
FAdV_serotype1	Fiber2	mol_ANPDB_3732	-7.6
FAdV_serotype1	Fiber2	mol_ANPDB_3728	-7.6
FAdV_serotype1	Fiber2	mol_ANPDB_3788	-7.6
FAdV_serotype1	Fiber2	mol_ANPDB_3793	-7.6
FAdV_serotype1	Fiber2	mol_ANPDB_3789	-7.6
FAdV_serotype1	Fiber2	mol_ANPDB_381	-7.6
FAdV_serotype1	Fiber2	mol_ANPDB_392	-7.6
FAdV_serotype1	Fiber2	mol_ANPDB_4124	-7.6
FAdV_serotype1	Fiber2	mol_ANPDB_4351	-7.6
FAdV_serotype1	Fiber2	mol_ANPDB_439	-7.6
FAdV_serotype1	Fiber2	mol_ANPDB_4546	-7.6
FAdV_serotype1	Fiber2	mol_ANPDB_4585	-7.6
FAdV_serotype1	Fiber2	mol_ANPDB_4584	-7.6
FAdV_serotype1	Fiber2	mol_ANPDB_4630	-7.6
FAdV_serotype1	Fiber2	mol_ANPDB_4613	-7.6
FAdV_serotype1	Fiber2	mol_ANPDB_4716	-7.6
FAdV_serotype1	Fiber2	mol_ANPDB_4760	-7.6
FAdV_serotype1	Fiber2	mol_ANPDB_4887	-7.6
FAdV_serotype1	Fiber2	mol_ANPDB_4910	-7.6
FAdV_serotype1	Fiber2	mol_ANPDB_5053	-7.6
FAdV_serotype1	Fiber2	mol_ANPDB_5161	-7.6
FAdV_serotype1	Fiber2	mol_ANPDB_510	-7.6
FAdV_serotype1	Fiber2	mol_ANPDB_515	-7.6
FAdV_serotype1	Fiber2	mol_ANPDB_5221	-7.6
FAdV_serotype1	Fiber2	mol_ANPDB_5466	-7.6
FAdV_serotype1	Fiber2	mol_ANPDB_5435	-7.6
FAdV_serotype1	Fiber2	mol_ANPDB_5486	-7.6
FAdV_serotype1	Fiber2	mol_ANPDB_5492	-7.6
FAdV_serotype1	Fiber2	mol_ANPDB_5672	-7.6
FAdV_serotype1	Fiber2	mol_ANPDB_562	-7.6
FAdV_serotype1	Fiber2	mol_ANPDB_5715	-7.6
FAdV_serotype1	Fiber2	mol_ANPDB_5757	-7.6
FAdV_serotype1	Fiber2	mol_ANPDB_5761	-7.6
FAdV_serotype1	Fiber2	mol_ANPDB_5793	-7.6
FAdV_serotype1	Fiber2	mol_ANPDB_1960	-7.6
FAdV_serotype1	Fiber2	mol_ANPDB_579	-7.6
FAdV_serotype1	Fiber2	mol_ANPDB_5880	-7.6
FAdV_serotype1	Fiber2	mol_ANPDB_580	-7.6
FAdV_serotype1	Fiber2	mol_ANPDB_5967	-7.6
FAdV_serotype1	Fiber2	mol_ANPDB_6079	-7.6
FAdV_serotype1	Fiber2	mol_ANPDB_6092	-7.6
FAdV_serotype1	Fiber2	mol_ANPDB_6164	-7.6
FAdV_serotype1	Fiber2	mol_ANPDB_6078	-7.6
FAdV_serotype1	Fiber2	mol_ANPDB_6318	-7.6
FAdV_serotype1	Fiber2	mol_ANPDB_633	-7.6
FAdV_serotype1	Fiber2	mol_ANPDB_6369	-7.6
FAdV_serotype1	Fiber2	mol_ANPDB_596	-7.6
FAdV_serotype1	Fiber2	mol_ANPDB_6313	-7.6
FAdV_serotype1	Fiber2	mol_ANPDB_711	-7.6
FAdV_serotype1	Fiber2	mol_ANPDB_864	-7.6
FAdV_serotype1	Fiber2	mol_ANPDB_887	-7.6
FAdV_serotype1	Fiber2	mol_ANPDB_893	-7.6
FAdV_serotype1	Fiber2	mol_ANPDB_902	-7.6
FAdV_serotype1	Fiber2	mol_ANPDB_948	-7.6
FAdV_serotype1	Fiber2	mol_ANPDB_942	-7.6
FAdV_serotype1	Fiber2	mol_ANPDB_937	-7.6
FAdV_serotype1	Fiber2	mol_ANPDB_971	-7.6
FAdV_serotype1	Fiber2	mol_ANPDB_977	-7.6
FAdV_serotype1	Fiber2	mol_SANCDB_245	-7.6
FAdV_serotype1	Fiber2	mol_SANCDB_240	-7.6
FAdV_serotype1	Fiber2	mol_SANCDB_242	-7.6
FAdV_serotype1	Fiber2	mol_SANCDB_278	-7.6
FAdV_serotype1	Fiber2	mol_SANCDB_305	-7.6
FAdV_serotype1	Fiber2	mol_SANCDB_352	-7.6
FAdV_serotype1	Fiber2	mol_ANPDB_968	-7.6
FAdV_serotype1	Fiber2	mol_SANCDB_443	-7.6
FAdV_serotype1	Fiber2	mol_SANCDB_490	-7.6
FAdV_serotype1	Fiber2	mol_SANCDB_394	-7.6
FAdV_serotype1	Fiber2	mol_SANCDB_512	-7.6
FAdV_serotype1	Fiber2	mol_SANCDB_605	-7.6
FAdV_serotype1	Fiber2	mol_SANCDB_514	-7.6
FAdV_serotype1	Fiber2	mol_SANCDB_582	-7.6
FAdV_serotype1	Fiber2	mol_SANCDB_757	-7.6
FAdV_serotype1	Fiber2	mol_SANCDB_887	-7.6
FAdV_serotype1	Fiber2	mol_SANCDB_924	-7.6
FAdV_serotype1	Fiber2	mol_ANPDB_1022	-7.5
FAdV_serotype1	Fiber2	mol_ANPDB_1138	-7.5
FAdV_serotype1	Fiber2	mol_ANPDB_1142	-7.5
FAdV_serotype1	Fiber2	mol_ANPDB_1279	-7.5
FAdV_serotype1	Fiber2	mol_ANPDB_1228	-7.5
FAdV_serotype1	Fiber2	mol_ANPDB_140	-7.5
FAdV_serotype1	Fiber2	mol_ANPDB_1098	-7.5
FAdV_serotype1	Fiber2	mol_ANPDB_1445	-7.5
FAdV_serotype1	Fiber2	mol_ANPDB_1704	-7.5
FAdV_serotype1	Fiber2	mol_ANPDB_1842	-7.5
FAdV_serotype1	Fiber2	mol_ANPDB_1872	-7.5
FAdV_serotype1	Fiber2	mol_ANPDB_1967	-7.5
FAdV_serotype1	Fiber2	mol_ANPDB_19	-7.5
FAdV_serotype1	Fiber2	mol_ANPDB_2039	-7.5
FAdV_serotype1	Fiber2	mol_ANPDB_2122	-7.5
FAdV_serotype1	Fiber2	mol_ANPDB_2213	-7.5
FAdV_serotype1	Fiber2	mol_ANPDB_2212	-7.5
FAdV_serotype1	Fiber2	mol_ANPDB_2262	-7.5
FAdV_serotype1	Fiber2	mol_ANPDB_2282	-7.5
FAdV_serotype1	Fiber2	mol_ANPDB_2329	-7.5
FAdV_serotype1	Fiber2	mol_ANPDB_2396	-7.5
FAdV_serotype1	Fiber2	mol_ANPDB_2387	-7.5
FAdV_serotype1	Fiber2	mol_ANPDB_2487	-7.5
FAdV_serotype1	Fiber2	mol_ANPDB_247	-7.5
FAdV_serotype1	Fiber2	mol_ANPDB_2482	-7.5
FAdV_serotype1	Fiber2	mol_ANPDB_2638	-7.5
FAdV_serotype1	Fiber2	mol_ANPDB_2393	-7.5
FAdV_serotype1	Fiber2	mol_ANPDB_2666	-7.5
FAdV_serotype1	Fiber2	mol_ANPDB_2929	-7.5
FAdV_serotype1	Fiber2	mol_ANPDB_2894	-7.5
FAdV_serotype1	Fiber2	mol_ANPDB_2918	-7.5
FAdV_serotype1	Fiber2	mol_ANPDB_2916	-7.5
FAdV_serotype1	Fiber2	mol_ANPDB_2992	-7.5
FAdV_serotype1	Fiber2	mol_ANPDB_3056	-7.5
FAdV_serotype1	Fiber2	mol_ANPDB_3116	-7.5
FAdV_serotype1	Fiber2	mol_ANPDB_3156	-7.5
FAdV_serotype1	Fiber2	mol_ANPDB_3162	-7.5
FAdV_serotype1	Fiber2	mol_ANPDB_3188	-7.5
FAdV_serotype1	Fiber2	mol_ANPDB_3208	-7.5
FAdV_serotype1	Fiber2	mol_ANPDB_327	-7.5
FAdV_serotype1	Fiber2	mol_ANPDB_3358	-7.5
FAdV_serotype1	Fiber2	mol_ANPDB_3324	-7.5
FAdV_serotype1	Fiber2	mol_ANPDB_3440	-7.5
FAdV_serotype1	Fiber2	mol_ANPDB_3508	-7.5
FAdV_serotype1	Fiber2	mol_ANPDB_3505	-7.5
FAdV_serotype1	Fiber2	mol_ANPDB_3784	-7.5
FAdV_serotype1	Fiber2	mol_ANPDB_3782	-7.5
FAdV_serotype1	Fiber2	mol_ANPDB_3790	-7.5
FAdV_serotype1	Fiber2	mol_ANPDB_3879	-7.5
FAdV_serotype1	Fiber2	mol_ANPDB_3982	-7.5
FAdV_serotype1	Fiber2	mol_ANPDB_401	-7.5
FAdV_serotype1	Fiber2	mol_ANPDB_4118	-7.5
FAdV_serotype1	Fiber2	mol_ANPDB_429	-7.5
FAdV_serotype1	Fiber2	mol_ANPDB_4335	-7.5
FAdV_serotype1	Fiber2	mol_ANPDB_418	-7.5
FAdV_serotype1	Fiber2	mol_ANPDB_4334	-7.5
FAdV_serotype1	Fiber2	mol_ANPDB_440	-7.5
FAdV_serotype1	Fiber2	mol_ANPDB_4418	-7.5
FAdV_serotype1	Fiber2	mol_ANPDB_4488	-7.5
FAdV_serotype1	Fiber2	mol_ANPDB_4490	-7.5
FAdV_serotype1	Fiber2	mol_ANPDB_4554	-7.5
FAdV_serotype1	Fiber2	mol_ANPDB_4568	-7.5
FAdV_serotype1	Fiber2	mol_ANPDB_4561	-7.5
FAdV_serotype1	Fiber2	mol_ANPDB_458	-7.5
FAdV_serotype1	Fiber2	mol_ANPDB_460	-7.5
FAdV_serotype1	Fiber2	mol_ANPDB_465	-7.5
FAdV_serotype1	Fiber2	mol_ANPDB_4713	-7.5
FAdV_serotype1	Fiber2	mol_ANPDB_4733	-7.5
FAdV_serotype1	Fiber2	mol_ANPDB_4893	-7.5
FAdV_serotype1	Fiber2	mol_ANPDB_4905	-7.5
FAdV_serotype1	Fiber2	mol_ANPDB_4970	-7.5
FAdV_serotype1	Fiber2	mol_ANPDB_4989	-7.5
FAdV_serotype1	Fiber2	mol_ANPDB_5035	-7.5
FAdV_serotype1	Fiber2	mol_ANPDB_5107	-7.5
FAdV_serotype1	Fiber2	mol_ANPDB_5137	-7.5
FAdV_serotype1	Fiber2	mol_ANPDB_511	-7.5
FAdV_serotype1	Fiber2	mol_ANPDB_517	-7.5
FAdV_serotype1	Fiber2	mol_ANPDB_506	-7.5
FAdV_serotype1	Fiber2	mol_ANPDB_5206	-7.5
FAdV_serotype1	Fiber2	mol_ANPDB_5461	-7.5
FAdV_serotype1	Fiber2	mol_ANPDB_5458	-7.5
FAdV_serotype1	Fiber2	mol_ANPDB_5465	-7.5
FAdV_serotype1	Fiber2	mol_ANPDB_533	-7.5
FAdV_serotype1	Fiber2	mol_ANPDB_536	-7.5
FAdV_serotype1	Fiber2	mol_ANPDB_5483	-7.5
FAdV_serotype1	Fiber2	mol_ANPDB_5602	-7.5
FAdV_serotype1	Fiber2	mol_ANPDB_5629	-7.5
FAdV_serotype1	Fiber2	mol_ANPDB_561	-7.5
FAdV_serotype1	Fiber2	mol_ANPDB_564	-7.5
FAdV_serotype1	Fiber2	mol_ANPDB_5723	-7.5
FAdV_serotype1	Fiber2	mol_ANPDB_5693	-7.5
FAdV_serotype1	Fiber2	mol_ANPDB_5756	-7.5
FAdV_serotype1	Fiber2	mol_ANPDB_5762	-7.5
FAdV_serotype1	Fiber2	mol_ANPDB_576	-7.5
FAdV_serotype1	Fiber2	mol_ANPDB_578	-7.5
FAdV_serotype1	Fiber2	mol_ANPDB_5846	-7.5
FAdV_serotype1	Fiber2	mol_ANPDB_5881	-7.5
FAdV_serotype1	Fiber2	mol_ANPDB_5883	-7.5
FAdV_serotype1	Fiber2	mol_ANPDB_5973	-7.5
FAdV_serotype1	Fiber2	mol_ANPDB_581	-7.5
FAdV_serotype1	Fiber2	mol_ANPDB_6015	-7.5
FAdV_serotype1	Fiber2	mol_ANPDB_593	-7.5
FAdV_serotype1	Fiber2	mol_ANPDB_6058	-7.5
FAdV_serotype1	Fiber2	mol_ANPDB_6063	-7.5
FAdV_serotype1	Fiber2	mol_ANPDB_6053	-7.5
FAdV_serotype1	Fiber2	mol_ANPDB_6060	-7.5
FAdV_serotype1	Fiber2	mol_ANPDB_6057	-7.5
FAdV_serotype1	Fiber2	mol_ANPDB_6090	-7.5
FAdV_serotype1	Fiber2	mol_ANPDB_6132	-7.5
FAdV_serotype1	Fiber2	mol_ANPDB_6107	-7.5
FAdV_serotype1	Fiber2	mol_ANPDB_6181	-7.5
FAdV_serotype1	Fiber2	mol_ANPDB_6165	-7.5
FAdV_serotype1	Fiber2	mol_ANPDB_621	-7.5
FAdV_serotype1	Fiber2	mol_ANPDB_61	-7.5
FAdV_serotype1	Fiber2	mol_ANPDB_6267	-7.5
FAdV_serotype1	Fiber2	mol_ANPDB_6341	-7.5
FAdV_serotype1	Fiber2	mol_ANPDB_6362	-7.5
FAdV_serotype1	Fiber2	mol_ANPDB_6371	-7.5
FAdV_serotype1	Fiber2	mol_ANPDB_6406	-7.5
FAdV_serotype1	Fiber2	mol_ANPDB_647	-7.5
FAdV_serotype1	Fiber2	mol_ANPDB_6507	-7.5
FAdV_serotype1	Fiber2	mol_ANPDB_686	-7.5
FAdV_serotype1	Fiber2	mol_ANPDB_746	-7.5
FAdV_serotype1	Fiber2	mol_ANPDB_846	-7.5
FAdV_serotype1	Fiber2	mol_ANPDB_836	-7.5
FAdV_serotype1	Fiber2	mol_ANPDB_875	-7.5
FAdV_serotype1	Fiber2	mol_ANPDB_877	-7.5
FAdV_serotype1	Fiber2	mol_ANPDB_891	-7.5
FAdV_serotype1	Fiber2	mol_ANPDB_914	-7.5
FAdV_serotype1	Fiber2	mol_ANPDB_915	-7.5
FAdV_serotype1	Fiber2	mol_ANPDB_936	-7.5
FAdV_serotype1	Fiber2	mol_ANPDB_80	-7.5
FAdV_serotype1	Fiber2	mol_SANCDB_165	-7.5
FAdV_serotype1	Fiber2	mol_ANPDB_996	-7.5
FAdV_serotype1	Fiber2	mol_SANCDB_188	-7.5
FAdV_serotype1	Fiber2	mol_SANCDB_284	-7.5
FAdV_serotype1	Fiber2	mol_SANCDB_287	-7.5
FAdV_serotype1	Fiber2	mol_SANCDB_304	-7.5
FAdV_serotype1	Fiber2	mol_SANCDB_313	-7.5
FAdV_serotype1	Fiber2	mol_SANCDB_312	-7.5
FAdV_serotype1	Fiber2	mol_SANCDB_314	-7.5
FAdV_serotype1	Fiber2	mol_SANCDB_288	-7.5
FAdV_serotype1	Fiber2	mol_SANCDB_294	-7.5
FAdV_serotype1	Fiber2	mol_SANCDB_422	-7.5
FAdV_serotype1	Fiber2	mol_SANCDB_449	-7.5
FAdV_serotype1	Fiber2	mol_SANCDB_445	-7.5
FAdV_serotype1	Fiber2	mol_SANCDB_566	-7.5
FAdV_serotype1	Fiber2	mol_SANCDB_567	-7.5
FAdV_serotype1	Fiber2	mol_SANCDB_568	-7.5
FAdV_serotype1	Fiber2	mol_SANCDB_726	-7.5
FAdV_serotype1	Fiber2	mol_SANCDB_937	-7.5
FAdV_serotype1	Fiber2	mol_SANCDB_933	-7.5
FAdV_serotype1	Fiber2	mol_ANPDB_1040	-7.4
FAdV_serotype1	Fiber2	mol_ANPDB_1085	-7.4
FAdV_serotype1	Fiber2	mol_ANPDB_1104	-7.4
FAdV_serotype1	Fiber2	mol_ANPDB_1141	-7.4
FAdV_serotype1	Fiber2	mol_ANPDB_1087	-7.4
FAdV_serotype1	Fiber2	mol_ANPDB_1442	-7.4
FAdV_serotype1	Fiber2	mol_ANPDB_1801	-7.4
FAdV_serotype1	Fiber2	mol_ANPDB_1799	-7.4
FAdV_serotype1	Fiber2	mol_ANPDB_1841	-7.4
FAdV_serotype1	Fiber2	mol_ANPDB_1790	-7.4
FAdV_serotype1	Fiber2	mol_ANPDB_1928	-7.4
FAdV_serotype1	Fiber2	mol_ANPDB_2034	-7.4
FAdV_serotype1	Fiber2	mol_ANPDB_2026	-7.4
FAdV_serotype1	Fiber2	mol_ANPDB_2113	-7.4
FAdV_serotype1	Fiber2	mol_ANPDB_2148	-7.4
FAdV_serotype1	Fiber2	mol_ANPDB_2179	-7.4
FAdV_serotype1	Fiber2	mol_ANPDB_21	-7.4
FAdV_serotype1	Fiber2	mol_ANPDB_2247	-7.4
FAdV_serotype1	Fiber2	mol_ANPDB_2259	-7.4
FAdV_serotype1	Fiber2	mol_ANPDB_2220	-7.4
FAdV_serotype1	Fiber2	mol_ANPDB_2321	-7.4
FAdV_serotype1	Fiber2	mol_ANPDB_2355	-7.4
FAdV_serotype1	Fiber2	mol_ANPDB_2353	-7.4
FAdV_serotype1	Fiber2	mol_ANPDB_2370	-7.4
FAdV_serotype1	Fiber2	mol_ANPDB_2464	-7.4
FAdV_serotype1	Fiber2	mol_ANPDB_2389	-7.4
FAdV_serotype1	Fiber2	mol_ANPDB_2491	-7.4
FAdV_serotype1	Fiber2	mol_ANPDB_2543	-7.4
FAdV_serotype1	Fiber2	mol_ANPDB_2631	-7.4
FAdV_serotype1	Fiber2	mol_ANPDB_2646	-7.4
FAdV_serotype1	Fiber2	mol_ANPDB_2658	-7.4
FAdV_serotype1	Fiber2	mol_ANPDB_2860	-7.4
FAdV_serotype1	Fiber2	mol_ANPDB_2859	-7.4
FAdV_serotype1	Fiber2	mol_ANPDB_2866	-7.4
FAdV_serotype1	Fiber2	mol_ANPDB_2853	-7.4
FAdV_serotype1	Fiber2	mol_ANPDB_2870	-7.4
FAdV_serotype1	Fiber2	mol_ANPDB_2970	-7.4
FAdV_serotype1	Fiber2	mol_ANPDB_2973	-7.4
FAdV_serotype1	Fiber2	mol_ANPDB_2995	-7.4
FAdV_serotype1	Fiber2	mol_ANPDB_2993	-7.4
FAdV_serotype1	Fiber2	mol_ANPDB_3019	-7.4
FAdV_serotype1	Fiber2	mol_ANPDB_3209	-7.4
FAdV_serotype1	Fiber2	mol_ANPDB_3239	-7.4
FAdV_serotype1	Fiber2	mol_ANPDB_3247	-7.4
FAdV_serotype1	Fiber2	mol_ANPDB_3245	-7.4
FAdV_serotype1	Fiber2	mol_ANPDB_3366	-7.4
FAdV_serotype1	Fiber2	mol_ANPDB_3431	-7.4
FAdV_serotype1	Fiber2	mol_ANPDB_342	-7.4
FAdV_serotype1	Fiber2	mol_ANPDB_3436	-7.4
FAdV_serotype1	Fiber2	mol_ANPDB_339	-7.4
FAdV_serotype1	Fiber2	mol_ANPDB_3504	-7.4
FAdV_serotype1	Fiber2	mol_ANPDB_3735	-7.4
FAdV_serotype1	Fiber2	mol_ANPDB_3734	-7.4
FAdV_serotype1	Fiber2	mol_ANPDB_376	-7.4
FAdV_serotype1	Fiber2	mol_ANPDB_3776	-7.4
FAdV_serotype1	Fiber2	mol_ANPDB_3797	-7.4
FAdV_serotype1	Fiber2	mol_ANPDB_385	-7.4
FAdV_serotype1	Fiber2	mol_ANPDB_4053	-7.4
FAdV_serotype1	Fiber2	mol_ANPDB_4109	-7.4
FAdV_serotype1	Fiber2	mol_ANPDB_428	-7.4
FAdV_serotype1	Fiber2	mol_ANPDB_416	-7.4
FAdV_serotype1	Fiber2	mol_ANPDB_441	-7.4
FAdV_serotype1	Fiber2	mol_ANPDB_4450	-7.4
FAdV_serotype1	Fiber2	mol_ANPDB_442	-7.4
FAdV_serotype1	Fiber2	mol_ANPDB_445	-7.4
FAdV_serotype1	Fiber2	mol_ANPDB_4487	-7.4
FAdV_serotype1	Fiber2	mol_ANPDB_4547	-7.4
FAdV_serotype1	Fiber2	mol_ANPDB_4489	-7.4
FAdV_serotype1	Fiber2	mol_ANPDB_4470	-7.4
FAdV_serotype1	Fiber2	mol_ANPDB_457	-7.4
FAdV_serotype1	Fiber2	mol_ANPDB_4644	-7.4
FAdV_serotype1	Fiber2	mol_ANPDB_4614	-7.4
FAdV_serotype1	Fiber2	mol_ANPDB_4678	-7.4
FAdV_serotype1	Fiber2	mol_ANPDB_470	-7.4
FAdV_serotype1	Fiber2	mol_ANPDB_4772	-7.4
FAdV_serotype1	Fiber2	mol_ANPDB_485	-7.4
FAdV_serotype1	Fiber2	mol_ANPDB_484	-7.4
FAdV_serotype1	Fiber2	mol_ANPDB_4892	-7.4
FAdV_serotype1	Fiber2	mol_ANPDB_4895	-7.4
FAdV_serotype1	Fiber2	mol_ANPDB_4891	-7.4
FAdV_serotype1	Fiber2	mol_ANPDB_498	-7.4
FAdV_serotype1	Fiber2	mol_ANPDB_5253	-7.4
FAdV_serotype1	Fiber2	mol_ANPDB_4894	-7.4
FAdV_serotype1	Fiber2	mol_ANPDB_4877	-7.4
FAdV_serotype1	Fiber2	mol_ANPDB_519	-7.4
FAdV_serotype1	Fiber2	mol_ANPDB_527	-7.4
FAdV_serotype1	Fiber2	mol_ANPDB_5378	-7.4
FAdV_serotype1	Fiber2	mol_ANPDB_548	-7.4
FAdV_serotype1	Fiber2	mol_ANPDB_5673	-7.4
FAdV_serotype1	Fiber2	mol_ANPDB_1961	-7.4
FAdV_serotype1	Fiber2	mol_ANPDB_5800	-7.4
FAdV_serotype1	Fiber2	mol_ANPDB_5807	-7.4
FAdV_serotype1	Fiber2	mol_ANPDB_4879	-7.4
FAdV_serotype1	Fiber2	mol_ANPDB_5892	-7.4
FAdV_serotype1	Fiber2	mol_ANPDB_589	-7.4
FAdV_serotype1	Fiber2	mol_ANPDB_6001	-7.4
FAdV_serotype1	Fiber2	mol_ANPDB_6014	-7.4
FAdV_serotype1	Fiber2	mol_ANPDB_6045	-7.4
FAdV_serotype1	Fiber2	mol_ANPDB_6068	-7.4
FAdV_serotype1	Fiber2	mol_ANPDB_59	-7.4
FAdV_serotype1	Fiber2	mol_ANPDB_607	-7.4
FAdV_serotype1	Fiber2	mol_ANPDB_6054	-7.4
FAdV_serotype1	Fiber2	mol_ANPDB_556	-7.4
FAdV_serotype1	Fiber2	mol_ANPDB_616	-7.4
FAdV_serotype1	Fiber2	mol_ANPDB_6257	-7.4
FAdV_serotype1	Fiber2	mol_ANPDB_6253	-7.4
FAdV_serotype1	Fiber2	mol_ANPDB_6324	-7.4
FAdV_serotype1	Fiber2	mol_ANPDB_6334	-7.4
FAdV_serotype1	Fiber2	mol_ANPDB_6370	-7.4
FAdV_serotype1	Fiber2	mol_ANPDB_6415	-7.4
FAdV_serotype1	Fiber2	mol_ANPDB_6424	-7.4
FAdV_serotype1	Fiber2	mol_ANPDB_6431	-7.4
FAdV_serotype1	Fiber2	mol_ANPDB_6433	-7.4
FAdV_serotype1	Fiber2	mol_ANPDB_687	-7.4
FAdV_serotype1	Fiber2	mol_ANPDB_90	-7.4
FAdV_serotype1	Fiber2	mol_ANPDB_892	-7.4
FAdV_serotype1	Fiber2	mol_ANPDB_947	-7.4
FAdV_serotype1	Fiber2	mol_SANCDB_118	-7.4
FAdV_serotype1	Fiber2	mol_SANCDB_186	-7.4
FAdV_serotype1	Fiber2	mol_SANCDB_246	-7.4
FAdV_serotype1	Fiber2	mol_SANCDB_2	-7.4
FAdV_serotype1	Fiber2	mol_SANCDB_319	-7.4
FAdV_serotype1	Fiber2	mol_ANPDB_976	-7.4
FAdV_serotype1	Fiber2	mol_SANCDB_334	-7.4
FAdV_serotype1	Fiber2	mol_SANCDB_289	-7.4
FAdV_serotype1	Fiber2	mol_SANCDB_293	-7.4
FAdV_serotype1	Fiber2	mol_SANCDB_409	-7.4
FAdV_serotype1	Fiber2	mol_SANCDB_444	-7.4
FAdV_serotype1	Fiber2	mol_SANCDB_491	-7.4
FAdV_serotype1	Fiber2	mol_SANCDB_603	-7.4
FAdV_serotype1	Fiber2	mol_SANCDB_657	-7.4
FAdV_serotype1	Fiber2	mol_SANCDB_664	-7.4
FAdV_serotype1	Fiber2	mol_SANCDB_920	-7.4
FAdV_serotype1	Fiber2	mol_SANCDB_881	-7.4
FAdV_serotype1	Fiber2	mol_SANCDB_77	-7.4
FAdV_serotype1	Fiber2	mol_SANCDB_990	-7.4
FAdV_serotype1	Fiber2	mol_SANCDB_998	-7.4
FAdV_serotype1	Fiber2	mol_SANCDB_832	-7.4
FAdV_serotype1	Fiber2	mol_ANPDB_1048	-7.3
FAdV_serotype1	Fiber2	mol_ANPDB_1017	-7.3
FAdV_serotype1	Fiber2	mol_ANPDB_1027	-7.3
FAdV_serotype1	Fiber2	mol_ANPDB_1015	-7.3
FAdV_serotype1	Fiber2	mol_ANPDB_1101	-7.3
FAdV_serotype1	Fiber2	mol_ANPDB_1439	-7.3
FAdV_serotype1	Fiber2	mol_ANPDB_1122	-7.3
FAdV_serotype1	Fiber2	mol_ANPDB_1637	-7.3
FAdV_serotype1	Fiber2	mol_ANPDB_1648	-7.3
FAdV_serotype1	Fiber2	mol_ANPDB_162	-7.3
FAdV_serotype1	Fiber2	mol_ANPDB_163	-7.3
FAdV_serotype1	Fiber2	mol_ANPDB_1714	-7.3
FAdV_serotype1	Fiber2	mol_ANPDB_1764	-7.3
FAdV_serotype1	Fiber2	mol_ANPDB_1781	-7.3
FAdV_serotype1	Fiber2	mol_ANPDB_1843	-7.3
FAdV_serotype1	Fiber2	mol_ANPDB_1868	-7.3
FAdV_serotype1	Fiber2	mol_ANPDB_1982	-7.3
FAdV_serotype1	Fiber2	mol_ANPDB_1988	-7.3
FAdV_serotype1	Fiber2	mol_ANPDB_199	-7.3
FAdV_serotype1	Fiber2	mol_ANPDB_1996	-7.3
FAdV_serotype1	Fiber2	mol_ANPDB_2033	-7.3
FAdV_serotype1	Fiber2	mol_ANPDB_2045	-7.3
FAdV_serotype1	Fiber2	mol_ANPDB_2075	-7.3
FAdV_serotype1	Fiber2	mol_ANPDB_2198	-7.3
FAdV_serotype1	Fiber2	mol_ANPDB_2149	-7.3
FAdV_serotype1	Fiber2	mol_ANPDB_2194	-7.3
FAdV_serotype1	Fiber2	mol_ANPDB_2273	-7.3
FAdV_serotype1	Fiber2	mol_ANPDB_2301	-7.3
FAdV_serotype1	Fiber2	mol_ANPDB_2354	-7.3
FAdV_serotype1	Fiber2	mol_ANPDB_2356	-7.3
FAdV_serotype1	Fiber2	mol_ANPDB_2352	-7.3
FAdV_serotype1	Fiber2	mol_ANPDB_2445	-7.3
FAdV_serotype1	Fiber2	mol_ANPDB_2488	-7.3
FAdV_serotype1	Fiber2	mol_ANPDB_2489	-7.3
FAdV_serotype1	Fiber2	mol_ANPDB_2519	-7.3
FAdV_serotype1	Fiber2	mol_ANPDB_2624	-7.3
FAdV_serotype1	Fiber2	mol_ANPDB_2630	-7.3
FAdV_serotype1	Fiber2	mol_ANPDB_2704	-7.3
FAdV_serotype1	Fiber2	mol_ANPDB_2670	-7.3
FAdV_serotype1	Fiber2	mol_ANPDB_2790	-7.3
FAdV_serotype1	Fiber2	mol_ANPDB_2814	-7.3
FAdV_serotype1	Fiber2	mol_ANPDB_2869	-7.3
FAdV_serotype1	Fiber2	mol_ANPDB_2864	-7.3
FAdV_serotype1	Fiber2	mol_ANPDB_2766	-7.3
FAdV_serotype1	Fiber2	mol_ANPDB_2917	-7.3
FAdV_serotype1	Fiber2	mol_ANPDB_2920	-7.3
FAdV_serotype1	Fiber2	mol_ANPDB_2959	-7.3
FAdV_serotype1	Fiber2	mol_ANPDB_3029	-7.3
FAdV_serotype1	Fiber2	mol_ANPDB_3084	-7.3
FAdV_serotype1	Fiber2	mol_ANPDB_3096	-7.3
FAdV_serotype1	Fiber2	mol_ANPDB_307	-7.3
FAdV_serotype1	Fiber2	mol_ANPDB_3174	-7.3
FAdV_serotype1	Fiber2	mol_ANPDB_3187	-7.3
FAdV_serotype1	Fiber2	mol_ANPDB_309	-7.3
FAdV_serotype1	Fiber2	mol_ANPDB_3023	-7.3
FAdV_serotype1	Fiber2	mol_ANPDB_3364	-7.3
FAdV_serotype1	Fiber2	mol_ANPDB_3397	-7.3
FAdV_serotype1	Fiber2	mol_ANPDB_3433	-7.3
FAdV_serotype1	Fiber2	mol_ANPDB_3426	-7.3
FAdV_serotype1	Fiber2	mol_ANPDB_340	-7.3
FAdV_serotype1	Fiber2	mol_ANPDB_3518	-7.3
FAdV_serotype1	Fiber2	mol_ANPDB_3513	-7.3
FAdV_serotype1	Fiber2	mol_ANPDB_3685	-7.3
FAdV_serotype1	Fiber2	mol_ANPDB_377	-7.3
FAdV_serotype1	Fiber2	mol_ANPDB_3786	-7.3
FAdV_serotype1	Fiber2	mol_ANPDB_3792	-7.3
FAdV_serotype1	Fiber2	mol_ANPDB_3805	-7.3
FAdV_serotype1	Fiber2	mol_ANPDB_2953	-7.3
FAdV_serotype1	Fiber2	mol_ANPDB_388	-7.3
FAdV_serotype1	Fiber2	mol_ANPDB_3887	-7.3
FAdV_serotype1	Fiber2	mol_ANPDB_390	-7.3
FAdV_serotype1	Fiber2	mol_ANPDB_3989	-7.3
FAdV_serotype1	Fiber2	mol_ANPDB_393	-7.3
FAdV_serotype1	Fiber2	mol_ANPDB_4119	-7.3
FAdV_serotype1	Fiber2	mol_ANPDB_391	-7.3
FAdV_serotype1	Fiber2	mol_ANPDB_4329	-7.3
FAdV_serotype1	Fiber2	mol_ANPDB_436	-7.3
FAdV_serotype1	Fiber2	mol_ANPDB_4320	-7.3
FAdV_serotype1	Fiber2	mol_ANPDB_4483	-7.3
FAdV_serotype1	Fiber2	mol_ANPDB_4548	-7.3
FAdV_serotype1	Fiber2	mol_ANPDB_461	-7.3
FAdV_serotype1	Fiber2	mol_ANPDB_4625	-7.3
FAdV_serotype1	Fiber2	mol_ANPDB_45	-7.3
FAdV_serotype1	Fiber2	mol_ANPDB_4677	-7.3
FAdV_serotype1	Fiber2	mol_ANPDB_4590	-7.3
FAdV_serotype1	Fiber2	mol_ANPDB_469	-7.3
FAdV_serotype1	Fiber2	mol_ANPDB_474	-7.3
FAdV_serotype1	Fiber2	mol_ANPDB_475	-7.3
FAdV_serotype1	Fiber2	mol_ANPDB_4870	-7.3
FAdV_serotype1	Fiber2	mol_ANPDB_476	-7.3
FAdV_serotype1	Fiber2	mol_ANPDB_4883	-7.3
FAdV_serotype1	Fiber2	mol_ANPDB_4886	-7.3
FAdV_serotype1	Fiber2	mol_ANPDB_4890	-7.3
FAdV_serotype1	Fiber2	mol_ANPDB_4911	-7.3
FAdV_serotype1	Fiber2	mol_ANPDB_4902	-7.3
FAdV_serotype1	Fiber2	mol_ANPDB_4917	-7.3
FAdV_serotype1	Fiber2	mol_ANPDB_4959	-7.3
FAdV_serotype1	Fiber2	mol_ANPDB_4920	-7.3
FAdV_serotype1	Fiber2	mol_ANPDB_4982	-7.3
FAdV_serotype1	Fiber2	mol_ANPDB_4662	-7.3
FAdV_serotype1	Fiber2	mol_ANPDB_5067	-7.3
FAdV_serotype1	Fiber2	mol_ANPDB_5108	-7.3
FAdV_serotype1	Fiber2	mol_ANPDB_5109	-7.3
FAdV_serotype1	Fiber2	mol_ANPDB_509	-7.3
FAdV_serotype1	Fiber2	mol_ANPDB_507	-7.3
FAdV_serotype1	Fiber2	mol_ANPDB_512	-7.3
FAdV_serotype1	Fiber2	mol_ANPDB_5176	-7.3
FAdV_serotype1	Fiber2	mol_ANPDB_5230	-7.3
FAdV_serotype1	Fiber2	mol_ANPDB_514	-7.3
FAdV_serotype1	Fiber2	mol_ANPDB_5252	-7.3
FAdV_serotype1	Fiber2	mol_ANPDB_5256	-7.3
FAdV_serotype1	Fiber2	mol_ANPDB_5443	-7.3
FAdV_serotype1	Fiber2	mol_ANPDB_5464	-7.3
FAdV_serotype1	Fiber2	mol_ANPDB_5519	-7.3
FAdV_serotype1	Fiber2	mol_ANPDB_5537	-7.3
FAdV_serotype1	Fiber2	mol_ANPDB_5593	-7.3
FAdV_serotype1	Fiber2	mol_ANPDB_5605	-7.3
FAdV_serotype1	Fiber2	mol_ANPDB_5604	-7.3
FAdV_serotype1	Fiber2	mol_ANPDB_5721	-7.3
FAdV_serotype1	Fiber2	mol_ANPDB_563	-7.3
FAdV_serotype1	Fiber2	mol_ANPDB_5776	-7.3
FAdV_serotype1	Fiber2	mol_ANPDB_5829	-7.3
FAdV_serotype1	Fiber2	mol_ANPDB_5853	-7.3
FAdV_serotype1	Fiber2	mol_ANPDB_5893	-7.3
FAdV_serotype1	Fiber2	mol_ANPDB_5849	-7.3
FAdV_serotype1	Fiber2	mol_ANPDB_5951	-7.3
FAdV_serotype1	Fiber2	mol_ANPDB_5999	-7.3
FAdV_serotype1	Fiber2	mol_ANPDB_5997	-7.3
FAdV_serotype1	Fiber2	mol_ANPDB_6013	-7.3
FAdV_serotype1	Fiber2	mol_ANPDB_595	-7.3
FAdV_serotype1	Fiber2	mol_ANPDB_6027	-7.3
FAdV_serotype1	Fiber2	mol_ANPDB_606	-7.3
FAdV_serotype1	Fiber2	mol_ANPDB_6089	-7.3
FAdV_serotype1	Fiber2	mol_ANPDB_6087	-7.3
FAdV_serotype1	Fiber2	mol_ANPDB_6123	-7.3
FAdV_serotype1	Fiber2	mol_ANPDB_6125	-7.3
FAdV_serotype1	Fiber2	mol_ANPDB_6206	-7.3
FAdV_serotype1	Fiber2	mol_ANPDB_6228	-7.3
FAdV_serotype1	Fiber2	mol_ANPDB_6281	-7.3
FAdV_serotype1	Fiber2	mol_ANPDB_6310	-7.3
FAdV_serotype1	Fiber2	mol_ANPDB_6333	-7.3
FAdV_serotype1	Fiber2	mol_ANPDB_6312	-7.3
FAdV_serotype1	Fiber2	mol_ANPDB_6432	-7.3
FAdV_serotype1	Fiber2	mol_ANPDB_6428	-7.3
FAdV_serotype1	Fiber2	mol_ANPDB_655	-7.3
FAdV_serotype1	Fiber2	mol_ANPDB_685	-7.3
FAdV_serotype1	Fiber2	mol_ANPDB_774	-7.3
FAdV_serotype1	Fiber2	mol_ANPDB_693	-7.3
FAdV_serotype1	Fiber2	mol_ANPDB_813	-7.3
FAdV_serotype1	Fiber2	mol_ANPDB_842	-7.3
FAdV_serotype1	Fiber2	mol_ANPDB_871	-7.3
FAdV_serotype1	Fiber2	mol_ANPDB_867	-7.3
FAdV_serotype1	Fiber2	mol_ANPDB_868	-7.3
FAdV_serotype1	Fiber2	mol_ANPDB_886	-7.3
FAdV_serotype1	Fiber2	mol_ANPDB_918	-7.3
FAdV_serotype1	Fiber2	mol_ANPDB_938	-7.3
FAdV_serotype1	Fiber2	mol_ANPDB_964	-7.3
FAdV_serotype1	Fiber2	mol_ANPDB_932	-7.3
FAdV_serotype1	Fiber2	mol_ANPDB_944	-7.3
FAdV_serotype1	Fiber2	mol_ANPDB_972	-7.3
FAdV_serotype1	Fiber2	mol_ANPDB_988	-7.3
FAdV_serotype1	Fiber2	mol_SANCDB_135	-7.3
FAdV_serotype1	Fiber2	mol_SANCDB_195	-7.3
FAdV_serotype1	Fiber2	mol_SANCDB_332	-7.3
FAdV_serotype1	Fiber2	mol_SANCDB_336	-7.3
FAdV_serotype1	Fiber2	mol_SANCDB_303	-7.3
FAdV_serotype1	Fiber2	mol_SANCDB_40	-7.3
FAdV_serotype1	Fiber2	mol_ANPDB_969	-7.3
FAdV_serotype1	Fiber2	mol_SANCDB_395	-7.3
FAdV_serotype1	Fiber2	mol_SANCDB_493	-7.3
FAdV_serotype1	Fiber2	mol_SANCDB_400	-7.3
FAdV_serotype1	Fiber2	mol_SANCDB_596	-7.3
FAdV_serotype1	Fiber2	mol_SANCDB_641	-7.3
FAdV_serotype1	Fiber2	mol_SANCDB_719	-7.3
FAdV_serotype1	Fiber2	mol_SANCDB_793	-7.3
FAdV_serotype1	Fiber2	mol_SANCDB_912	-7.3
FAdV_serotype1	Fiber2	mol_ANPDB_2946	-7.3
FAdV_serotype1	Fiber2	mol_ANPDB_1052	-7.2
FAdV_serotype1	Fiber2	mol_ANPDB_1081	-7.2
FAdV_serotype1	Fiber2	mol_ANPDB_1092	-7.2
FAdV_serotype1	Fiber2	mol_ANPDB_1113	-7.2
FAdV_serotype1	Fiber2	mol_ANPDB_1130	-7.2
FAdV_serotype1	Fiber2	mol_ANPDB_1140	-7.2
FAdV_serotype1	Fiber2	mol_ANPDB_1143	-7.2
FAdV_serotype1	Fiber2	mol_ANPDB_1193	-7.2
FAdV_serotype1	Fiber2	mol_ANPDB_1095	-7.2
FAdV_serotype1	Fiber2	mol_ANPDB_1276	-7.2
FAdV_serotype1	Fiber2	mol_ANPDB_1443	-7.2
FAdV_serotype1	Fiber2	mol_ANPDB_1436	-7.2
FAdV_serotype1	Fiber2	mol_ANPDB_1449	-7.2
FAdV_serotype1	Fiber2	mol_ANPDB_1370	-7.2
FAdV_serotype1	Fiber2	mol_ANPDB_1446	-7.2
FAdV_serotype1	Fiber2	mol_ANPDB_1709	-7.2
FAdV_serotype1	Fiber2	mol_ANPDB_1733	-7.2
FAdV_serotype1	Fiber2	mol_ANPDB_1687	-7.2
FAdV_serotype1	Fiber2	mol_ANPDB_1783	-7.2
FAdV_serotype1	Fiber2	mol_ANPDB_1693	-7.2
FAdV_serotype1	Fiber2	mol_ANPDB_1850	-7.2
FAdV_serotype1	Fiber2	mol_ANPDB_188	-7.2
FAdV_serotype1	Fiber2	mol_ANPDB_1896	-7.2
FAdV_serotype1	Fiber2	mol_ANPDB_1987	-7.2
FAdV_serotype1	Fiber2	mol_ANPDB_2015	-7.2
FAdV_serotype1	Fiber2	mol_ANPDB_2043	-7.2
FAdV_serotype1	Fiber2	mol_ANPDB_2048	-7.2
FAdV_serotype1	Fiber2	mol_ANPDB_2058	-7.2
FAdV_serotype1	Fiber2	mol_ANPDB_2091	-7.2
FAdV_serotype1	Fiber2	mol_ANPDB_2090	-7.2
FAdV_serotype1	Fiber2	mol_ANPDB_2056	-7.2
FAdV_serotype1	Fiber2	mol_ANPDB_2208	-7.2
FAdV_serotype1	Fiber2	mol_ANPDB_2251	-7.2
FAdV_serotype1	Fiber2	mol_ANPDB_2217	-7.2
FAdV_serotype1	Fiber2	mol_ANPDB_2261	-7.2
FAdV_serotype1	Fiber2	mol_ANPDB_2277	-7.2
FAdV_serotype1	Fiber2	mol_ANPDB_2268	-7.2
FAdV_serotype1	Fiber2	mol_ANPDB_2360	-7.2
FAdV_serotype1	Fiber2	mol_ANPDB_2367	-7.2
FAdV_serotype1	Fiber2	mol_ANPDB_2390	-7.2
FAdV_serotype1	Fiber2	mol_ANPDB_2413	-7.2
FAdV_serotype1	Fiber2	mol_ANPDB_2384	-7.2
FAdV_serotype1	Fiber2	mol_ANPDB_2432	-7.2
FAdV_serotype1	Fiber2	mol_ANPDB_2483	-7.2
FAdV_serotype1	Fiber2	mol_ANPDB_2558	-7.2
FAdV_serotype1	Fiber2	mol_ANPDB_2635	-7.2
FAdV_serotype1	Fiber2	mol_ANPDB_2640	-7.2
FAdV_serotype1	Fiber2	mol_ANPDB_2634	-7.2
FAdV_serotype1	Fiber2	mol_ANPDB_2675	-7.2
FAdV_serotype1	Fiber2	mol_ANPDB_2772	-7.2
FAdV_serotype1	Fiber2	mol_ANPDB_2902	-7.2
FAdV_serotype1	Fiber2	mol_ANPDB_291	-7.2
FAdV_serotype1	Fiber2	mol_ANPDB_2890	-7.2
FAdV_serotype1	Fiber2	mol_ANPDB_1957	-7.2
FAdV_serotype1	Fiber2	mol_ANPDB_2964	-7.2
FAdV_serotype1	Fiber2	mol_ANPDB_2893	-7.2
FAdV_serotype1	Fiber2	mol_ANPDB_297	-7.2
FAdV_serotype1	Fiber2	mol_ANPDB_2951	-7.2
FAdV_serotype1	Fiber2	mol_ANPDB_298	-7.2
FAdV_serotype1	Fiber2	mol_ANPDB_3062	-7.2
FAdV_serotype1	Fiber2	mol_ANPDB_308	-7.2
FAdV_serotype1	Fiber2	mol_ANPDB_3158	-7.2
FAdV_serotype1	Fiber2	mol_ANPDB_3025	-7.2
FAdV_serotype1	Fiber2	mol_ANPDB_3363	-7.2
FAdV_serotype1	Fiber2	mol_ANPDB_3468	-7.2
FAdV_serotype1	Fiber2	mol_ANPDB_3475	-7.2
FAdV_serotype1	Fiber2	mol_ANPDB_3473	-7.2
FAdV_serotype1	Fiber2	mol_ANPDB_3401	-7.2
FAdV_serotype1	Fiber2	mol_ANPDB_3678	-7.2
FAdV_serotype1	Fiber2	mol_ANPDB_3803	-7.2
FAdV_serotype1	Fiber2	mol_ANPDB_3806	-7.2
FAdV_serotype1	Fiber2	mol_ANPDB_3724	-7.2
FAdV_serotype1	Fiber2	mol_ANPDB_3725	-7.2
FAdV_serotype1	Fiber2	mol_ANPDB_4063	-7.2
FAdV_serotype1	Fiber2	mol_ANPDB_415	-7.2
FAdV_serotype1	Fiber2	mol_ANPDB_427	-7.2
FAdV_serotype1	Fiber2	mol_ANPDB_431	-7.2
FAdV_serotype1	Fiber2	mol_ANPDB_4330	-7.2
FAdV_serotype1	Fiber2	mol_ANPDB_435	-7.2
FAdV_serotype1	Fiber2	mol_ANPDB_438	-7.2
FAdV_serotype1	Fiber2	mol_ANPDB_4451	-7.2
FAdV_serotype1	Fiber2	mol_ANPDB_455	-7.2
FAdV_serotype1	Fiber2	mol_ANPDB_4577	-7.2
FAdV_serotype1	Fiber2	mol_ANPDB_4589	-7.2
FAdV_serotype1	Fiber2	mol_ANPDB_4497	-7.2
FAdV_serotype1	Fiber2	mol_ANPDB_4641	-7.2
FAdV_serotype1	Fiber2	mol_ANPDB_4682	-7.2
FAdV_serotype1	Fiber2	mol_ANPDB_4693	-7.2
FAdV_serotype1	Fiber2	mol_ANPDB_4676	-7.2
FAdV_serotype1	Fiber2	mol_ANPDB_4711	-7.2
FAdV_serotype1	Fiber2	mol_ANPDB_4717	-7.2
FAdV_serotype1	Fiber2	mol_ANPDB_4709	-7.2
FAdV_serotype1	Fiber2	mol_ANPDB_4874	-7.2
FAdV_serotype1	Fiber2	mol_ANPDB_477	-7.2
FAdV_serotype1	Fiber2	mol_ANPDB_4916	-7.2
FAdV_serotype1	Fiber2	mol_ANPDB_4927	-7.2
FAdV_serotype1	Fiber2	mol_ANPDB_4960	-7.2
FAdV_serotype1	Fiber2	mol_ANPDB_5033	-7.2
FAdV_serotype1	Fiber2	mol_ANPDB_492	-7.2
FAdV_serotype1	Fiber2	mol_ANPDB_5123	-7.2
FAdV_serotype1	Fiber2	mol_ANPDB_5150	-7.2
FAdV_serotype1	Fiber2	mol_ANPDB_5170	-7.2
FAdV_serotype1	Fiber2	mol_ANPDB_5151	-7.2
FAdV_serotype1	Fiber2	mol_ANPDB_5228	-7.2
FAdV_serotype1	Fiber2	mol_ANPDB_528	-7.2
FAdV_serotype1	Fiber2	mol_ANPDB_5358	-7.2
FAdV_serotype1	Fiber2	mol_ANPDB_5375	-7.2
FAdV_serotype1	Fiber2	mol_ANPDB_5380	-7.2
FAdV_serotype1	Fiber2	mol_ANPDB_5385	-7.2
FAdV_serotype1	Fiber2	mol_ANPDB_5468	-7.2
FAdV_serotype1	Fiber2	mol_ANPDB_5484	-7.2
FAdV_serotype1	Fiber2	mol_ANPDB_5491	-7.2
FAdV_serotype1	Fiber2	mol_ANPDB_537	-7.2
FAdV_serotype1	Fiber2	mol_ANPDB_5531	-7.2
FAdV_serotype1	Fiber2	mol_ANPDB_5671	-7.2
FAdV_serotype1	Fiber2	mol_ANPDB_5750	-7.2
FAdV_serotype1	Fiber2	mol_ANPDB_5772	-7.2
FAdV_serotype1	Fiber2	mol_ANPDB_575	-7.2
FAdV_serotype1	Fiber2	mol_ANPDB_5801	-7.2
FAdV_serotype1	Fiber2	mol_ANPDB_5814	-7.2
FAdV_serotype1	Fiber2	mol_ANPDB_5843	-7.2
FAdV_serotype1	Fiber2	mol_ANPDB_5934	-7.2
FAdV_serotype1	Fiber2	mol_ANPDB_5985	-7.2
FAdV_serotype1	Fiber2	mol_ANPDB_5961	-7.2
FAdV_serotype1	Fiber2	mol_ANPDB_6028	-7.2
FAdV_serotype1	Fiber2	mol_ANPDB_6185	-7.2
FAdV_serotype1	Fiber2	mol_ANPDB_6212	-7.2
FAdV_serotype1	Fiber2	mol_ANPDB_6207	-7.2
FAdV_serotype1	Fiber2	mol_ANPDB_6234	-7.2
FAdV_serotype1	Fiber2	mol_ANPDB_6332	-7.2
FAdV_serotype1	Fiber2	mol_ANPDB_6335	-7.2
FAdV_serotype1	Fiber2	mol_ANPDB_6303	-7.2
FAdV_serotype1	Fiber2	mol_ANPDB_6413	-7.2
FAdV_serotype1	Fiber2	mol_ANPDB_651	-7.2
FAdV_serotype1	Fiber2	mol_ANPDB_748	-7.2
FAdV_serotype1	Fiber2	mol_ANPDB_790	-7.2
FAdV_serotype1	Fiber2	mol_ANPDB_808	-7.2
FAdV_serotype1	Fiber2	mol_ANPDB_804	-7.2
FAdV_serotype1	Fiber2	mol_ANPDB_851	-7.2
FAdV_serotype1	Fiber2	mol_ANPDB_872	-7.2
FAdV_serotype1	Fiber2	mol_ANPDB_866	-7.2
FAdV_serotype1	Fiber2	mol_ANPDB_885	-7.2
FAdV_serotype1	Fiber2	mol_ANPDB_884	-7.2
FAdV_serotype1	Fiber2	mol_ANPDB_904	-7.2
FAdV_serotype1	Fiber2	mol_ANPDB_890	-7.2
FAdV_serotype1	Fiber2	mol_ANPDB_895	-7.2
FAdV_serotype1	Fiber2	mol_ANPDB_93	-7.2
FAdV_serotype1	Fiber2	mol_ANPDB_77	-7.2
FAdV_serotype1	Fiber2	mol_ANPDB_980	-7.2
FAdV_serotype1	Fiber2	mol_ANPDB_82	-7.2
FAdV_serotype1	Fiber2	mol_SANCDB_1002	-7.2
FAdV_serotype1	Fiber2	mol_SANCDB_1010	-7.2
FAdV_serotype1	Fiber2	mol_SANCDB_119	-7.2
FAdV_serotype1	Fiber2	mol_SANCDB_211	-7.2
FAdV_serotype1	Fiber2	mol_SANCDB_286	-7.2
FAdV_serotype1	Fiber2	mol_SANCDB_317	-7.2
FAdV_serotype1	Fiber2	mol_SANCDB_320	-7.2
FAdV_serotype1	Fiber2	mol_SANCDB_318	-7.2
FAdV_serotype1	Fiber2	mol_SANCDB_297	-7.2
FAdV_serotype1	Fiber2	mol_SANCDB_363	-7.2
FAdV_serotype1	Fiber2	mol_SANCDB_364	-7.2
FAdV_serotype1	Fiber2	mol_SANCDB_37	-7.2
FAdV_serotype1	Fiber2	mol_SANCDB_427	-7.2
FAdV_serotype1	Fiber2	mol_SANCDB_467	-7.2
FAdV_serotype1	Fiber2	mol_SANCDB_485	-7.2
FAdV_serotype1	Fiber2	mol_SANCDB_487	-7.2
FAdV_serotype1	Fiber2	mol_SANCDB_488	-7.2
FAdV_serotype1	Fiber2	mol_ANPDB_6408	-7.2
FAdV_serotype1	Fiber2	mol_SANCDB_643	-7.2
FAdV_serotype1	Fiber2	mol_SANCDB_645	-7.2
FAdV_serotype1	Fiber2	mol_SANCDB_640	-7.2
FAdV_serotype1	Fiber2	mol_SANCDB_406	-7.2
FAdV_serotype1	Fiber2	mol_SANCDB_731	-7.2
FAdV_serotype1	Fiber2	mol_SANCDB_828	-7.2
FAdV_serotype1	Fiber2	mol_SANCDB_84	-7.2
FAdV_serotype1	Fiber2	mol_SANCDB_870	-7.2
FAdV_serotype1	Fiber2	mol_SANCDB_888	-7.2
FAdV_serotype1	Fiber2	mol_SANCDB_944	-7.2
FAdV_serotype1	Fiber2	mol_SANCDB_986	-7.2
FAdV_serotype1	Fiber2	mol_SANCDB_404	-7.2
FAdV_serotype1	Fiber2	mol_SANCDB_965	-7.2
FAdV_serotype1	Fiber2	mol_ANPDB_1026	-7.1
FAdV_serotype1	Fiber2	mol_ANPDB_1035	-7.1
FAdV_serotype1	Fiber2	mol_ANPDB_1016	-7.1
FAdV_serotype1	Fiber2	mol_ANPDB_1076	-7.1
FAdV_serotype1	Fiber2	mol_ANPDB_1069	-7.1
FAdV_serotype1	Fiber2	mol_ANPDB_1086	-7.1
FAdV_serotype1	Fiber2	mol_ANPDB_1094	-7.1
FAdV_serotype1	Fiber2	mol_ANPDB_1197	-7.1
FAdV_serotype1	Fiber2	mol_ANPDB_134	-7.1
FAdV_serotype1	Fiber2	mol_ANPDB_1281	-7.1
FAdV_serotype1	Fiber2	mol_ANPDB_1372	-7.1
FAdV_serotype1	Fiber2	mol_ANPDB_1432	-7.1
FAdV_serotype1	Fiber2	mol_ANPDB_1194	-7.1
FAdV_serotype1	Fiber2	mol_ANPDB_1500	-7.1
FAdV_serotype1	Fiber2	mol_ANPDB_153	-7.1
FAdV_serotype1	Fiber2	mol_ANPDB_1571	-7.1
FAdV_serotype1	Fiber2	mol_ANPDB_1629	-7.1
FAdV_serotype1	Fiber2	mol_ANPDB_1631	-7.1
FAdV_serotype1	Fiber2	mol_ANPDB_1630	-7.1
FAdV_serotype1	Fiber2	mol_ANPDB_1589	-7.1
FAdV_serotype1	Fiber2	mol_ANPDB_169	-7.1
FAdV_serotype1	Fiber2	mol_ANPDB_16	-7.1
FAdV_serotype1	Fiber2	mol_ANPDB_1707	-7.1
FAdV_serotype1	Fiber2	mol_ANPDB_1757	-7.1
FAdV_serotype1	Fiber2	mol_ANPDB_1699	-7.1
FAdV_serotype1	Fiber2	mol_ANPDB_1860	-7.1
FAdV_serotype1	Fiber2	mol_ANPDB_1863	-7.1
FAdV_serotype1	Fiber2	mol_ANPDB_1870	-7.1
FAdV_serotype1	Fiber2	mol_ANPDB_1919	-7.1
FAdV_serotype1	Fiber2	mol_ANPDB_1969	-7.1
FAdV_serotype1	Fiber2	mol_ANPDB_1994	-7.1
FAdV_serotype1	Fiber2	mol_ANPDB_2072	-7.1
FAdV_serotype1	Fiber2	mol_ANPDB_2123	-7.1
FAdV_serotype1	Fiber2	mol_ANPDB_2119	-7.1
FAdV_serotype1	Fiber2	mol_ANPDB_2120	-7.1
FAdV_serotype1	Fiber2	mol_ANPDB_2156	-7.1
FAdV_serotype1	Fiber2	mol_ANPDB_2152	-7.1
FAdV_serotype1	Fiber2	mol_ANPDB_2111	-7.1
FAdV_serotype1	Fiber2	mol_ANPDB_2204	-7.1
FAdV_serotype1	Fiber2	mol_ANPDB_2205	-7.1
FAdV_serotype1	Fiber2	mol_ANPDB_2280	-7.1
FAdV_serotype1	Fiber2	mol_ANPDB_2313	-7.1
FAdV_serotype1	Fiber2	mol_ANPDB_2306	-7.1
FAdV_serotype1	Fiber2	mol_ANPDB_2319	-7.1
FAdV_serotype1	Fiber2	mol_ANPDB_2303	-7.1
FAdV_serotype1	Fiber2	mol_ANPDB_2343	-7.1
FAdV_serotype1	Fiber2	mol_ANPDB_234	-7.1
FAdV_serotype1	Fiber2	mol_ANPDB_2320	-7.1
FAdV_serotype1	Fiber2	mol_ANPDB_2357	-7.1
FAdV_serotype1	Fiber2	mol_ANPDB_2377	-7.1
FAdV_serotype1	Fiber2	mol_ANPDB_2299	-7.1
FAdV_serotype1	Fiber2	mol_ANPDB_2402	-7.1
FAdV_serotype1	Fiber2	mol_ANPDB_2406	-7.1
FAdV_serotype1	Fiber2	mol_ANPDB_2383	-7.1
FAdV_serotype1	Fiber2	mol_ANPDB_2418	-7.1
FAdV_serotype1	Fiber2	mol_ANPDB_2507	-7.1
FAdV_serotype1	Fiber2	mol_ANPDB_2553	-7.1
FAdV_serotype1	Fiber2	mol_ANPDB_2567	-7.1
FAdV_serotype1	Fiber2	mol_ANPDB_2633	-7.1
FAdV_serotype1	Fiber2	mol_ANPDB_2656	-7.1
FAdV_serotype1	Fiber2	mol_ANPDB_2699	-7.1
FAdV_serotype1	Fiber2	mol_ANPDB_2671	-7.1
FAdV_serotype1	Fiber2	mol_ANPDB_2805	-7.1
FAdV_serotype1	Fiber2	mol_ANPDB_2876	-7.1
FAdV_serotype1	Fiber2	mol_ANPDB_2381	-7.1
FAdV_serotype1	Fiber2	mol_ANPDB_2940	-7.1
FAdV_serotype1	Fiber2	mol_ANPDB_2960	-7.1
FAdV_serotype1	Fiber2	mol_ANPDB_300	-7.1
FAdV_serotype1	Fiber2	mol_ANPDB_3009	-7.1
FAdV_serotype1	Fiber2	mol_ANPDB_2968	-7.1
FAdV_serotype1	Fiber2	mol_ANPDB_3030	-7.1
FAdV_serotype1	Fiber2	mol_ANPDB_3020	-7.1
FAdV_serotype1	Fiber2	mol_ANPDB_2925	-7.1
FAdV_serotype1	Fiber2	mol_ANPDB_3114	-7.1
FAdV_serotype1	Fiber2	mol_ANPDB_3028	-7.1
FAdV_serotype1	Fiber2	mol_ANPDB_3149	-7.1
FAdV_serotype1	Fiber2	mol_ANPDB_3218	-7.1
FAdV_serotype1	Fiber2	mol_ANPDB_3266	-7.1
FAdV_serotype1	Fiber2	mol_ANPDB_3323	-7.1
FAdV_serotype1	Fiber2	mol_ANPDB_3382	-7.1
FAdV_serotype1	Fiber2	mol_ANPDB_3340	-7.1
FAdV_serotype1	Fiber2	mol_ANPDB_3375	-7.1
FAdV_serotype1	Fiber2	mol_ANPDB_3430	-7.1
FAdV_serotype1	Fiber2	mol_ANPDB_3463	-7.1
FAdV_serotype1	Fiber2	mol_ANPDB_3402	-7.1
FAdV_serotype1	Fiber2	mol_ANPDB_3675	-7.1
FAdV_serotype1	Fiber2	mol_ANPDB_3677	-7.1
FAdV_serotype1	Fiber2	mol_ANPDB_367	-7.1
FAdV_serotype1	Fiber2	mol_ANPDB_372	-7.1
FAdV_serotype1	Fiber2	mol_ANPDB_3785	-7.1
FAdV_serotype1	Fiber2	mol_ANPDB_3733	-7.1
FAdV_serotype1	Fiber2	mol_ANPDB_3993	-7.1
FAdV_serotype1	Fiber2	mol_ANPDB_402	-7.1
FAdV_serotype1	Fiber2	mol_ANPDB_4131	-7.1
FAdV_serotype1	Fiber2	mol_ANPDB_413	-7.1
FAdV_serotype1	Fiber2	mol_ANPDB_4278	-7.1
FAdV_serotype1	Fiber2	mol_ANPDB_430	-7.1
FAdV_serotype1	Fiber2	mol_ANPDB_4359	-7.1
FAdV_serotype1	Fiber2	mol_ANPDB_4421	-7.1
FAdV_serotype1	Fiber2	mol_ANPDB_4463	-7.1
FAdV_serotype1	Fiber2	mol_ANPDB_448	-7.1
FAdV_serotype1	Fiber2	mol_ANPDB_4566	-7.1
FAdV_serotype1	Fiber2	mol_ANPDB_4551	-7.1
FAdV_serotype1	Fiber2	mol_ANPDB_4570	-7.1
FAdV_serotype1	Fiber2	mol_ANPDB_4574	-7.1
FAdV_serotype1	Fiber2	mol_ANPDB_4621	-7.1
FAdV_serotype1	Fiber2	mol_ANPDB_4714	-7.1
FAdV_serotype1	Fiber2	mol_ANPDB_4710	-7.1
FAdV_serotype1	Fiber2	mol_ANPDB_4749	-7.1
FAdV_serotype1	Fiber2	mol_ANPDB_4573	-7.1
FAdV_serotype1	Fiber2	mol_ANPDB_471	-7.1
FAdV_serotype1	Fiber2	mol_ANPDB_4775	-7.1
FAdV_serotype1	Fiber2	mol_ANPDB_488	-7.1
FAdV_serotype1	Fiber2	mol_ANPDB_4661	-7.1
FAdV_serotype1	Fiber2	mol_ANPDB_5063	-7.1
FAdV_serotype1	Fiber2	mol_ANPDB_5155	-7.1
FAdV_serotype1	Fiber2	mol_ANPDB_5171	-7.1
FAdV_serotype1	Fiber2	mol_ANPDB_5191	-7.1
FAdV_serotype1	Fiber2	mol_ANPDB_5195	-7.1
FAdV_serotype1	Fiber2	mol_ANPDB_5211	-7.1
FAdV_serotype1	Fiber2	mol_ANPDB_5254	-7.1
FAdV_serotype1	Fiber2	mol_ANPDB_5360	-7.1
FAdV_serotype1	Fiber2	mol_ANPDB_5384	-7.1
FAdV_serotype1	Fiber2	mol_ANPDB_5434	-7.1
FAdV_serotype1	Fiber2	mol_ANPDB_5493	-7.1
FAdV_serotype1	Fiber2	mol_ANPDB_538	-7.1
FAdV_serotype1	Fiber2	mol_ANPDB_5589	-7.1
FAdV_serotype1	Fiber2	mol_ANPDB_5700	-7.1
FAdV_serotype1	Fiber2	mol_ANPDB_5701	-7.1
FAdV_serotype1	Fiber2	mol_ANPDB_5714	-7.1
FAdV_serotype1	Fiber2	mol_ANPDB_5778	-7.1
FAdV_serotype1	Fiber2	mol_ANPDB_5789	-7.1
FAdV_serotype1	Fiber2	mol_ANPDB_5791	-7.1
FAdV_serotype1	Fiber2	mol_ANPDB_5798	-7.1
FAdV_serotype1	Fiber2	mol_ANPDB_5884	-7.1
FAdV_serotype1	Fiber2	mol_ANPDB_5887	-7.1
FAdV_serotype1	Fiber2	mol_ANPDB_568	-7.1
FAdV_serotype1	Fiber2	mol_ANPDB_5848	-7.1
FAdV_serotype1	Fiber2	mol_ANPDB_5986	-7.1
FAdV_serotype1	Fiber2	mol_ANPDB_6003	-7.1
FAdV_serotype1	Fiber2	mol_ANPDB_6047	-7.1
FAdV_serotype1	Fiber2	mol_ANPDB_6066	-7.1
FAdV_serotype1	Fiber2	mol_ANPDB_6114	-7.1
FAdV_serotype1	Fiber2	mol_ANPDB_6127	-7.1
FAdV_serotype1	Fiber2	mol_ANPDB_6179	-7.1
FAdV_serotype1	Fiber2	mol_ANPDB_6204	-7.1
FAdV_serotype1	Fiber2	mol_ANPDB_6214	-7.1
FAdV_serotype1	Fiber2	mol_ANPDB_6278	-7.1
FAdV_serotype1	Fiber2	mol_ANPDB_6296	-7.1
FAdV_serotype1	Fiber2	mol_ANPDB_6321	-7.1
FAdV_serotype1	Fiber2	mol_ANPDB_6325	-7.1
FAdV_serotype1	Fiber2	mol_ANPDB_6326	-7.1
FAdV_serotype1	Fiber2	mol_ANPDB_6309	-7.1
FAdV_serotype1	Fiber2	mol_ANPDB_6374	-7.1
FAdV_serotype1	Fiber2	mol_ANPDB_637	-7.1
FAdV_serotype1	Fiber2	mol_ANPDB_6435	-7.1
FAdV_serotype1	Fiber2	mol_ANPDB_643	-7.1
FAdV_serotype1	Fiber2	mol_ANPDB_6473	-7.1
FAdV_serotype1	Fiber2	mol_ANPDB_6504	-7.1
FAdV_serotype1	Fiber2	mol_ANPDB_586	-7.1
FAdV_serotype1	Fiber2	mol_ANPDB_663	-7.1
FAdV_serotype1	Fiber2	mol_ANPDB_657	-7.1
FAdV_serotype1	Fiber2	mol_ANPDB_709	-7.1
FAdV_serotype1	Fiber2	mol_ANPDB_769	-7.1
FAdV_serotype1	Fiber2	mol_ANPDB_798	-7.1
FAdV_serotype1	Fiber2	mol_ANPDB_831	-7.1
FAdV_serotype1	Fiber2	mol_ANPDB_863	-7.1
FAdV_serotype1	Fiber2	mol_ANPDB_865	-7.1
FAdV_serotype1	Fiber2	mol_ANPDB_89	-7.1
FAdV_serotype1	Fiber2	mol_ANPDB_695	-7.1
FAdV_serotype1	Fiber2	mol_ANPDB_913	-7.1
FAdV_serotype1	Fiber2	mol_ANPDB_945	-7.1
FAdV_serotype1	Fiber2	mol_ANPDB_949	-7.1
FAdV_serotype1	Fiber2	mol_ANPDB_950	-7.1
FAdV_serotype1	Fiber2	mol_ANPDB_966	-7.1
FAdV_serotype1	Fiber2	mol_SANCDB_136	-7.1
FAdV_serotype1	Fiber2	mol_ANPDB_939	-7.1
FAdV_serotype1	Fiber2	mol_SANCDB_179	-7.1
FAdV_serotype1	Fiber2	mol_SANCDB_20	-7.1
FAdV_serotype1	Fiber2	mol_SANCDB_204	-7.1
FAdV_serotype1	Fiber2	mol_SANCDB_213	-7.1
FAdV_serotype1	Fiber2	mol_SANCDB_227	-7.1
FAdV_serotype1	Fiber2	mol_SANCDB_191	-7.1
FAdV_serotype1	Fiber2	mol_SANCDB_27	-7.1
FAdV_serotype1	Fiber2	mol_SANCDB_268	-7.1
FAdV_serotype1	Fiber2	mol_SANCDB_31	-7.1
FAdV_serotype1	Fiber2	mol_SANCDB_315	-7.1
FAdV_serotype1	Fiber2	mol_SANCDB_354	-7.1
FAdV_serotype1	Fiber2	mol_SANCDB_35	-7.1
FAdV_serotype1	Fiber2	mol_SANCDB_302	-7.1
FAdV_serotype1	Fiber2	mol_SANCDB_425	-7.1
FAdV_serotype1	Fiber2	mol_SANCDB_46	-7.1
FAdV_serotype1	Fiber2	mol_SANCDB_505	-7.1
FAdV_serotype1	Fiber2	mol_SANCDB_496	-7.1
FAdV_serotype1	Fiber2	mol_SANCDB_497	-7.1
FAdV_serotype1	Fiber2	mol_SANCDB_540	-7.1
FAdV_serotype1	Fiber2	mol_SANCDB_587	-7.1
FAdV_serotype1	Fiber2	mol_SANCDB_629	-7.1
FAdV_serotype1	Fiber2	mol_SANCDB_647	-7.1
FAdV_serotype1	Fiber2	mol_SANCDB_747	-7.1
FAdV_serotype1	Fiber2	mol_SANCDB_770	-7.1
FAdV_serotype1	Fiber2	mol_SANCDB_583	-7.1
FAdV_serotype1	Fiber2	mol_SANCDB_89	-7.1
FAdV_serotype1	Fiber2	mol_SANCDB_892	-7.1
FAdV_serotype1	Fiber2	mol_SANCDB_974	-7.1
FAdV_serotype1	Fiber2	mol_SANCDB_994	-7.1
FAdV_serotype1	Fiber2	mol_ANPDB_1018	-7
FAdV_serotype1	Fiber2	mol_ANPDB_1046	-7
FAdV_serotype1	Fiber2	mol_ANPDB_1014	-7
FAdV_serotype1	Fiber2	mol_ANPDB_1057	-7
FAdV_serotype1	Fiber2	mol_ANPDB_1147	-7
FAdV_serotype1	Fiber2	mol_ANPDB_114	-7
FAdV_serotype1	Fiber2	mol_ANPDB_1178	-7
FAdV_serotype1	Fiber2	mol_ANPDB_1176	-7
FAdV_serotype1	Fiber2	mol_ANPDB_1099	-7
FAdV_serotype1	Fiber2	mol_ANPDB_1328	-7
FAdV_serotype1	Fiber2	mol_ANPDB_1278	-7
FAdV_serotype1	Fiber2	mol_ANPDB_1441	-7
FAdV_serotype1	Fiber2	mol_ANPDB_1483	-7
FAdV_serotype1	Fiber2	mol_ANPDB_1592	-7
FAdV_serotype1	Fiber2	mol_ANPDB_164	-7
FAdV_serotype1	Fiber2	mol_ANPDB_1650	-7
FAdV_serotype1	Fiber2	mol_ANPDB_1695	-7
FAdV_serotype1	Fiber2	mol_ANPDB_1750	-7
FAdV_serotype1	Fiber2	mol_ANPDB_1831	-7
FAdV_serotype1	Fiber2	mol_ANPDB_1845	-7
FAdV_serotype1	Fiber2	mol_ANPDB_1861	-7
FAdV_serotype1	Fiber2	mol_ANPDB_1858	-7
FAdV_serotype1	Fiber2	mol_ANPDB_1945	-7
FAdV_serotype1	Fiber2	mol_ANPDB_1952	-7
FAdV_serotype1	Fiber2	mol_ANPDB_1971	-7
FAdV_serotype1	Fiber2	mol_ANPDB_2104	-7
FAdV_serotype1	Fiber2	mol_ANPDB_2141	-7
FAdV_serotype1	Fiber2	mol_ANPDB_2118	-7
FAdV_serotype1	Fiber2	mol_ANPDB_2133	-7
FAdV_serotype1	Fiber2	mol_ANPDB_2117	-7
FAdV_serotype1	Fiber2	mol_ANPDB_2132	-7
FAdV_serotype1	Fiber2	mol_ANPDB_2200	-7
FAdV_serotype1	Fiber2	mol_ANPDB_2230	-7
FAdV_serotype1	Fiber2	mol_ANPDB_2221	-7
FAdV_serotype1	Fiber2	mol_ANPDB_2146	-7
FAdV_serotype1	Fiber2	mol_ANPDB_2263	-7
FAdV_serotype1	Fiber2	mol_ANPDB_2346	-7
FAdV_serotype1	Fiber2	mol_ANPDB_2379	-7
FAdV_serotype1	Fiber2	mol_ANPDB_2431	-7
FAdV_serotype1	Fiber2	mol_ANPDB_2515	-7
FAdV_serotype1	Fiber2	mol_ANPDB_2623	-7
FAdV_serotype1	Fiber2	mol_ANPDB_2610	-7
FAdV_serotype1	Fiber2	mol_ANPDB_2738	-7
FAdV_serotype1	Fiber2	mol_ANPDB_2858	-7
FAdV_serotype1	Fiber2	mol_ANPDB_2764	-7
FAdV_serotype1	Fiber2	mol_ANPDB_2930	-7
FAdV_serotype1	Fiber2	mol_ANPDB_2950	-7
FAdV_serotype1	Fiber2	mol_ANPDB_2919	-7
FAdV_serotype1	Fiber2	mol_ANPDB_296	-7
FAdV_serotype1	Fiber2	mol_ANPDB_2986	-7
FAdV_serotype1	Fiber2	mol_ANPDB_2997	-7
FAdV_serotype1	Fiber2	mol_ANPDB_3014	-7
FAdV_serotype1	Fiber2	mol_ANPDB_3031	-7
FAdV_serotype1	Fiber2	mol_ANPDB_3040	-7
FAdV_serotype1	Fiber2	mol_ANPDB_3069	-7
FAdV_serotype1	Fiber2	mol_ANPDB_3095	-7
FAdV_serotype1	Fiber2	mol_ANPDB_3136	-7
FAdV_serotype1	Fiber2	mol_ANPDB_3173	-7
FAdV_serotype1	Fiber2	mol_ANPDB_3207	-7
FAdV_serotype1	Fiber2	mol_ANPDB_3206	-7
FAdV_serotype1	Fiber2	mol_ANPDB_3345	-7
FAdV_serotype1	Fiber2	mol_ANPDB_3291	-7
FAdV_serotype1	Fiber2	mol_ANPDB_3386	-7
FAdV_serotype1	Fiber2	mol_ANPDB_3411	-7
FAdV_serotype1	Fiber2	mol_ANPDB_3428	-7
FAdV_serotype1	Fiber2	mol_ANPDB_3434	-7
FAdV_serotype1	Fiber2	mol_ANPDB_3445	-7
FAdV_serotype1	Fiber2	mol_ANPDB_345	-7
FAdV_serotype1	Fiber2	mol_ANPDB_3391	-7
FAdV_serotype1	Fiber2	mol_ANPDB_3487	-7
FAdV_serotype1	Fiber2	mol_ANPDB_375	-7
FAdV_serotype1	Fiber2	mol_ANPDB_3730	-7
FAdV_serotype1	Fiber2	mol_ANPDB_3939	-7
FAdV_serotype1	Fiber2	mol_ANPDB_3994	-7
FAdV_serotype1	Fiber2	mol_ANPDB_3983	-7
FAdV_serotype1	Fiber2	mol_ANPDB_3992	-7
FAdV_serotype1	Fiber2	mol_ANPDB_4060	-7
FAdV_serotype1	Fiber2	mol_ANPDB_4162	-7
FAdV_serotype1	Fiber2	mol_ANPDB_4244	-7
FAdV_serotype1	Fiber2	mol_ANPDB_4328	-7
FAdV_serotype1	Fiber2	mol_ANPDB_443	-7
FAdV_serotype1	Fiber2	mol_ANPDB_4544	-7
FAdV_serotype1	Fiber2	mol_ANPDB_450	-7
FAdV_serotype1	Fiber2	mol_ANPDB_4560	-7
FAdV_serotype1	Fiber2	mol_ANPDB_4626	-7
FAdV_serotype1	Fiber2	mol_ANPDB_4654	-7
FAdV_serotype1	Fiber2	mol_ANPDB_4675	-7
FAdV_serotype1	Fiber2	mol_ANPDB_4694	-7
FAdV_serotype1	Fiber2	mol_ANPDB_4778	-7
FAdV_serotype1	Fiber2	mol_ANPDB_4882	-7
FAdV_serotype1	Fiber2	mol_ANPDB_4888	-7
FAdV_serotype1	Fiber2	mol_ANPDB_4914	-7
FAdV_serotype1	Fiber2	mol_ANPDB_4918	-7
FAdV_serotype1	Fiber2	mol_ANPDB_4925	-7
FAdV_serotype1	Fiber2	mol_ANPDB_4896	-7
FAdV_serotype1	Fiber2	mol_ANPDB_4969	-7
FAdV_serotype1	Fiber2	mol_ANPDB_4999	-7
FAdV_serotype1	Fiber2	mol_ANPDB_5032	-7
FAdV_serotype1	Fiber2	mol_ANPDB_5042	-7
FAdV_serotype1	Fiber2	mol_ANPDB_500	-7
FAdV_serotype1	Fiber2	mol_ANPDB_5101	-7
FAdV_serotype1	Fiber2	mol_ANPDB_5134	-7
FAdV_serotype1	Fiber2	mol_ANPDB_5184	-7
FAdV_serotype1	Fiber2	mol_ANPDB_5199	-7
FAdV_serotype1	Fiber2	mol_ANPDB_5200	-7
FAdV_serotype1	Fiber2	mol_ANPDB_5214	-7
FAdV_serotype1	Fiber2	mol_ANPDB_518	-7
FAdV_serotype1	Fiber2	mol_ANPDB_524	-7
FAdV_serotype1	Fiber2	mol_ANPDB_5379	-7
FAdV_serotype1	Fiber2	mol_ANPDB_5462	-7
FAdV_serotype1	Fiber2	mol_ANPDB_5467	-7
FAdV_serotype1	Fiber2	mol_ANPDB_5473	-7
FAdV_serotype1	Fiber2	mol_ANPDB_5477	-7
FAdV_serotype1	Fiber2	mol_ANPDB_5499	-7
FAdV_serotype1	Fiber2	mol_ANPDB_5536	-7
FAdV_serotype1	Fiber2	mol_ANPDB_5583	-7
FAdV_serotype1	Fiber2	mol_ANPDB_543	-7
FAdV_serotype1	Fiber2	mol_ANPDB_5641	-7
FAdV_serotype1	Fiber2	mol_ANPDB_542	-7
FAdV_serotype1	Fiber2	mol_ANPDB_540	-7
FAdV_serotype1	Fiber2	mol_ANPDB_5658	-7
FAdV_serotype1	Fiber2	mol_ANPDB_5662	-7
FAdV_serotype1	Fiber2	mol_ANPDB_5680	-7
FAdV_serotype1	Fiber2	mol_ANPDB_5681	-7
FAdV_serotype1	Fiber2	mol_ANPDB_5728	-7
FAdV_serotype1	Fiber2	mol_ANPDB_5726	-7
FAdV_serotype1	Fiber2	mol_ANPDB_5741	-7
FAdV_serotype1	Fiber2	mol_ANPDB_5751	-7
FAdV_serotype1	Fiber2	mol_ANPDB_5773	-7
FAdV_serotype1	Fiber2	mol_ANPDB_5781	-7
FAdV_serotype1	Fiber2	mol_ANPDB_5788	-7
FAdV_serotype1	Fiber2	mol_ANPDB_5803	-7
FAdV_serotype1	Fiber2	mol_ANPDB_5817	-7
FAdV_serotype1	Fiber2	mol_ANPDB_5839	-7
FAdV_serotype1	Fiber2	mol_ANPDB_5855	-7
FAdV_serotype1	Fiber2	mol_ANPDB_5860	-7
FAdV_serotype1	Fiber2	mol_ANPDB_5877	-7
FAdV_serotype1	Fiber2	mol_ANPDB_5899	-7
FAdV_serotype1	Fiber2	mol_ANPDB_5939	-7
FAdV_serotype1	Fiber2	mol_ANPDB_5936	-7
FAdV_serotype1	Fiber2	mol_ANPDB_591	-7
FAdV_serotype1	Fiber2	mol_ANPDB_6000	-7
FAdV_serotype1	Fiber2	mol_ANPDB_592	-7
FAdV_serotype1	Fiber2	mol_ANPDB_6049	-7
FAdV_serotype1	Fiber2	mol_ANPDB_6080	-7
FAdV_serotype1	Fiber2	mol_ANPDB_6075	-7
FAdV_serotype1	Fiber2	mol_ANPDB_6115	-7
FAdV_serotype1	Fiber2	mol_ANPDB_6163	-7
FAdV_serotype1	Fiber2	mol_ANPDB_6121	-7
FAdV_serotype1	Fiber2	mol_ANPDB_6175	-7
FAdV_serotype1	Fiber2	mol_ANPDB_617	-7
FAdV_serotype1	Fiber2	mol_ANPDB_6205	-7
FAdV_serotype1	Fiber2	mol_ANPDB_6213	-7
FAdV_serotype1	Fiber2	mol_ANPDB_6215	-7
FAdV_serotype1	Fiber2	mol_ANPDB_6238	-7
FAdV_serotype1	Fiber2	mol_ANPDB_60	-7
FAdV_serotype1	Fiber2	mol_ANPDB_623	-7
FAdV_serotype1	Fiber2	mol_ANPDB_625	-7
FAdV_serotype1	Fiber2	mol_ANPDB_6319	-7
FAdV_serotype1	Fiber2	mol_ANPDB_6329	-7
FAdV_serotype1	Fiber2	mol_ANPDB_6330	-7
FAdV_serotype1	Fiber2	mol_ANPDB_6348	-7
FAdV_serotype1	Fiber2	mol_ANPDB_6414	-7
FAdV_serotype1	Fiber2	mol_ANPDB_6430	-7
FAdV_serotype1	Fiber2	mol_ANPDB_6422	-7
FAdV_serotype1	Fiber2	mol_ANPDB_6420	-7
FAdV_serotype1	Fiber2	mol_ANPDB_652	-7
FAdV_serotype1	Fiber2	mol_ANPDB_671	-7
FAdV_serotype1	Fiber2	mol_ANPDB_669	-7
FAdV_serotype1	Fiber2	mol_ANPDB_2948	-7
FAdV_serotype1	Fiber2	mol_ANPDB_713	-7
FAdV_serotype1	Fiber2	mol_ANPDB_772	-7
FAdV_serotype1	Fiber2	mol_ANPDB_778	-7
FAdV_serotype1	Fiber2	mol_ANPDB_779	-7
FAdV_serotype1	Fiber2	mol_ANPDB_776	-7
FAdV_serotype1	Fiber2	mol_ANPDB_694	-7
FAdV_serotype1	Fiber2	mol_ANPDB_810	-7
FAdV_serotype1	Fiber2	mol_ANPDB_838	-7
FAdV_serotype1	Fiber2	mol_ANPDB_835	-7
FAdV_serotype1	Fiber2	mol_ANPDB_837	-7
FAdV_serotype1	Fiber2	mol_ANPDB_888	-7
FAdV_serotype1	Fiber2	mol_ANPDB_958	-7
FAdV_serotype1	Fiber2	mol_ANPDB_967	-7
FAdV_serotype1	Fiber2	mol_SANCDB_1003	-7
FAdV_serotype1	Fiber2	mol_ANPDB_83	-7
FAdV_serotype1	Fiber2	mol_SANCDB_131	-7
FAdV_serotype1	Fiber2	mol_SANCDB_163	-7
FAdV_serotype1	Fiber2	mol_SANCDB_208	-7
FAdV_serotype1	Fiber2	mol_SANCDB_146	-7
FAdV_serotype1	Fiber2	mol_SANCDB_261	-7
FAdV_serotype1	Fiber2	mol_SANCDB_308	-7
FAdV_serotype1	Fiber2	mol_SANCDB_292	-7
FAdV_serotype1	Fiber2	mol_SANCDB_434	-7
FAdV_serotype1	Fiber2	mol_SANCDB_435	-7
FAdV_serotype1	Fiber2	mol_SANCDB_450	-7
FAdV_serotype1	Fiber2	mol_SANCDB_442	-7
FAdV_serotype1	Fiber2	mol_SANCDB_537	-7
FAdV_serotype1	Fiber2	mol_SANCDB_564	-7
FAdV_serotype1	Fiber2	mol_SANCDB_644	-7
FAdV_serotype1	Fiber2	mol_SANCDB_682	-7
FAdV_serotype1	Fiber2	mol_SANCDB_695	-7
FAdV_serotype1	Fiber2	mol_SANCDB_401	-7
FAdV_serotype1	Fiber2	mol_SANCDB_737	-7
FAdV_serotype1	Fiber2	mol_SANCDB_762	-7
FAdV_serotype1	Fiber2	mol_SANCDB_748	-7
FAdV_serotype1	Fiber2	mol_SANCDB_772	-7
FAdV_serotype1	Fiber2	mol_SANCDB_839	-7
FAdV_serotype1	Fiber2	mol_SANCDB_958	-7
FAdV_serotype1	Fiber2	mol_SANCDB_730	-7
FAdV_serotype1	Fiber2	mol_SANCDB_967	-7
FAdV_serotype1	Fiber2	mol_SANCDB_985	-7
FAdV_serotype1	Fiber2	mol_SANCDB_987	-7
FAdV_serotype1	Fiber2	mol_SANCDB_995	-7
FAdV_serotype1	Fiber2	mol_SANCDB_735	-7
FAdV_serotype1	Fiber2	mol_ANPDB_2943	-7
FAdV_serotype1	Fiber2	mol_ANPDB_1023	-6.9
FAdV_serotype1	Fiber2	mol_ANPDB_1021	-6.9
FAdV_serotype1	Fiber2	mol_ANPDB_1110	-6.9
FAdV_serotype1	Fiber2	mol_ANPDB_1129	-6.9
FAdV_serotype1	Fiber2	mol_ANPDB_1149	-6.9
FAdV_serotype1	Fiber2	mol_ANPDB_1293	-6.9
FAdV_serotype1	Fiber2	mol_ANPDB_1448	-6.9
FAdV_serotype1	Fiber2	mol_ANPDB_1375	-6.9
FAdV_serotype1	Fiber2	mol_ANPDB_1584	-6.9
FAdV_serotype1	Fiber2	mol_ANPDB_1601	-6.9
FAdV_serotype1	Fiber2	mol_ANPDB_14	-6.9
FAdV_serotype1	Fiber2	mol_ANPDB_1541	-6.9
FAdV_serotype1	Fiber2	mol_ANPDB_1651	-6.9
FAdV_serotype1	Fiber2	mol_ANPDB_1706	-6.9
FAdV_serotype1	Fiber2	mol_ANPDB_1708	-6.9
FAdV_serotype1	Fiber2	mol_ANPDB_1722	-6.9
FAdV_serotype1	Fiber2	mol_ANPDB_1700	-6.9
FAdV_serotype1	Fiber2	mol_ANPDB_1775	-6.9
FAdV_serotype1	Fiber2	mol_ANPDB_1814	-6.9
FAdV_serotype1	Fiber2	mol_ANPDB_1813	-6.9
FAdV_serotype1	Fiber2	mol_ANPDB_1848	-6.9
FAdV_serotype1	Fiber2	mol_ANPDB_1851	-6.9
FAdV_serotype1	Fiber2	mol_ANPDB_1873	-6.9
FAdV_serotype1	Fiber2	mol_ANPDB_1902	-6.9
FAdV_serotype1	Fiber2	mol_ANPDB_1906	-6.9
FAdV_serotype1	Fiber2	mol_ANPDB_1917	-6.9
FAdV_serotype1	Fiber2	mol_ANPDB_1916	-6.9
FAdV_serotype1	Fiber2	mol_ANPDB_1979	-6.9
FAdV_serotype1	Fiber2	mol_ANPDB_1980	-6.9
FAdV_serotype1	Fiber2	mol_ANPDB_1997	-6.9
FAdV_serotype1	Fiber2	mol_ANPDB_2042	-6.9
FAdV_serotype1	Fiber2	mol_ANPDB_2063	-6.9
FAdV_serotype1	Fiber2	mol_ANPDB_2038	-6.9
FAdV_serotype1	Fiber2	mol_ANPDB_2061	-6.9
FAdV_serotype1	Fiber2	mol_ANPDB_2055	-6.9
FAdV_serotype1	Fiber2	mol_ANPDB_2071	-6.9
FAdV_serotype1	Fiber2	mol_ANPDB_2074	-6.9
FAdV_serotype1	Fiber2	mol_ANPDB_209	-6.9
FAdV_serotype1	Fiber2	mol_ANPDB_2102	-6.9
FAdV_serotype1	Fiber2	mol_ANPDB_2157	-6.9
FAdV_serotype1	Fiber2	mol_ANPDB_2140	-6.9
FAdV_serotype1	Fiber2	mol_ANPDB_2170	-6.9
FAdV_serotype1	Fiber2	mol_ANPDB_218	-6.9
FAdV_serotype1	Fiber2	mol_ANPDB_2195	-6.9
FAdV_serotype1	Fiber2	mol_ANPDB_2203	-6.9
FAdV_serotype1	Fiber2	mol_ANPDB_2202	-6.9
FAdV_serotype1	Fiber2	mol_ANPDB_2231	-6.9
FAdV_serotype1	Fiber2	mol_ANPDB_2239	-6.9
FAdV_serotype1	Fiber2	mol_ANPDB_2255	-6.9
FAdV_serotype1	Fiber2	mol_ANPDB_2293	-6.9
FAdV_serotype1	Fiber2	mol_ANPDB_2285	-6.9
FAdV_serotype1	Fiber2	mol_ANPDB_2309	-6.9
FAdV_serotype1	Fiber2	mol_ANPDB_2310	-6.9
FAdV_serotype1	Fiber2	mol_ANPDB_2316	-6.9
FAdV_serotype1	Fiber2	mol_ANPDB_1793	-6.9
FAdV_serotype1	Fiber2	mol_ANPDB_233	-6.9
FAdV_serotype1	Fiber2	mol_ANPDB_2307	-6.9
FAdV_serotype1	Fiber2	mol_ANPDB_2395	-6.9
FAdV_serotype1	Fiber2	mol_ANPDB_2400	-6.9
FAdV_serotype1	Fiber2	mol_ANPDB_2499	-6.9
FAdV_serotype1	Fiber2	mol_ANPDB_2522	-6.9
FAdV_serotype1	Fiber2	mol_ANPDB_2493	-6.9
FAdV_serotype1	Fiber2	mol_ANPDB_2527	-6.9
FAdV_serotype1	Fiber2	mol_ANPDB_2535	-6.9
FAdV_serotype1	Fiber2	mol_ANPDB_2532	-6.9
FAdV_serotype1	Fiber2	mol_ANPDB_2550	-6.9
FAdV_serotype1	Fiber2	mol_ANPDB_24	-6.9
FAdV_serotype1	Fiber2	mol_ANPDB_2557	-6.9
FAdV_serotype1	Fiber2	mol_ANPDB_2601	-6.9
FAdV_serotype1	Fiber2	mol_ANPDB_263	-6.9
FAdV_serotype1	Fiber2	mol_ANPDB_2615	-6.9
FAdV_serotype1	Fiber2	mol_ANPDB_2653	-6.9
FAdV_serotype1	Fiber2	mol_ANPDB_2716	-6.9
FAdV_serotype1	Fiber2	mol_ANPDB_2735	-6.9
FAdV_serotype1	Fiber2	mol_ANPDB_2768	-6.9
FAdV_serotype1	Fiber2	mol_ANPDB_2865	-6.9
FAdV_serotype1	Fiber2	mol_ANPDB_284	-6.9
FAdV_serotype1	Fiber2	mol_ANPDB_2861	-6.9
FAdV_serotype1	Fiber2	mol_ANPDB_2880	-6.9
FAdV_serotype1	Fiber2	mol_ANPDB_2901	-6.9
FAdV_serotype1	Fiber2	mol_ANPDB_294	-6.9
FAdV_serotype1	Fiber2	mol_ANPDB_295	-6.9
FAdV_serotype1	Fiber2	mol_ANPDB_2966	-6.9
FAdV_serotype1	Fiber2	mol_ANPDB_2984	-6.9
FAdV_serotype1	Fiber2	mol_ANPDB_2990	-6.9
FAdV_serotype1	Fiber2	mol_ANPDB_3008	-6.9
FAdV_serotype1	Fiber2	mol_ANPDB_3034	-6.9
FAdV_serotype1	Fiber2	mol_ANPDB_3072	-6.9
FAdV_serotype1	Fiber2	mol_ANPDB_3118	-6.9
FAdV_serotype1	Fiber2	mol_ANPDB_3119	-6.9
FAdV_serotype1	Fiber2	mol_ANPDB_3127	-6.9
FAdV_serotype1	Fiber2	mol_ANPDB_3138	-6.9
FAdV_serotype1	Fiber2	mol_ANPDB_3160	-6.9
FAdV_serotype1	Fiber2	mol_ANPDB_3216	-6.9
FAdV_serotype1	Fiber2	mol_ANPDB_3250	-6.9
FAdV_serotype1	Fiber2	mol_ANPDB_325	-6.9
FAdV_serotype1	Fiber2	mol_ANPDB_3292	-6.9
FAdV_serotype1	Fiber2	mol_ANPDB_3333	-6.9
FAdV_serotype1	Fiber2	mol_ANPDB_3365	-6.9
FAdV_serotype1	Fiber2	mol_ANPDB_3446	-6.9
FAdV_serotype1	Fiber2	mol_ANPDB_3470	-6.9
FAdV_serotype1	Fiber2	mol_ANPDB_3479	-6.9
FAdV_serotype1	Fiber2	mol_ANPDB_337	-6.9
FAdV_serotype1	Fiber2	mol_ANPDB_3593	-6.9
FAdV_serotype1	Fiber2	mol_ANPDB_2909	-6.9
FAdV_serotype1	Fiber2	mol_ANPDB_3683	-6.9
FAdV_serotype1	Fiber2	mol_ANPDB_3709	-6.9
FAdV_serotype1	Fiber2	mol_ANPDB_373	-6.9
FAdV_serotype1	Fiber2	mol_ANPDB_374	-6.9
FAdV_serotype1	Fiber2	mol_ANPDB_3503	-6.9
FAdV_serotype1	Fiber2	mol_ANPDB_3780	-6.9
FAdV_serotype1	Fiber2	mol_ANPDB_379	-6.9
FAdV_serotype1	Fiber2	mol_ANPDB_3791	-6.9
FAdV_serotype1	Fiber2	mol_ANPDB_382	-6.9
FAdV_serotype1	Fiber2	mol_ANPDB_383	-6.9
FAdV_serotype1	Fiber2	mol_ANPDB_3723	-6.9
FAdV_serotype1	Fiber2	mol_ANPDB_3896	-6.9
FAdV_serotype1	Fiber2	mol_ANPDB_3941	-6.9
FAdV_serotype1	Fiber2	mol_ANPDB_38	-6.9
FAdV_serotype1	Fiber2	mol_ANPDB_406	-6.9
FAdV_serotype1	Fiber2	mol_ANPDB_4141	-6.9
FAdV_serotype1	Fiber2	mol_ANPDB_4149	-6.9
FAdV_serotype1	Fiber2	mol_ANPDB_414	-6.9
FAdV_serotype1	Fiber2	mol_ANPDB_4232	-6.9
FAdV_serotype1	Fiber2	mol_ANPDB_4305	-6.9
FAdV_serotype1	Fiber2	mol_ANPDB_4376	-6.9
FAdV_serotype1	Fiber2	mol_ANPDB_4387	-6.9
FAdV_serotype1	Fiber2	mol_ANPDB_437	-6.9
FAdV_serotype1	Fiber2	mol_ANPDB_447	-6.9
FAdV_serotype1	Fiber2	mol_ANPDB_446	-6.9
FAdV_serotype1	Fiber2	mol_ANPDB_452	-6.9
FAdV_serotype1	Fiber2	mol_ANPDB_4565	-6.9
FAdV_serotype1	Fiber2	mol_ANPDB_4571	-6.9
FAdV_serotype1	Fiber2	mol_ANPDB_4581	-6.9
FAdV_serotype1	Fiber2	mol_ANPDB_4623	-6.9
FAdV_serotype1	Fiber2	mol_ANPDB_463	-6.9
FAdV_serotype1	Fiber2	mol_ANPDB_464	-6.9
FAdV_serotype1	Fiber2	mol_ANPDB_4646	-6.9
FAdV_serotype1	Fiber2	mol_ANPDB_4679	-6.9
FAdV_serotype1	Fiber2	mol_ANPDB_444	-6.9
FAdV_serotype1	Fiber2	mol_ANPDB_4691	-6.9
FAdV_serotype1	Fiber2	mol_ANPDB_4776	-6.9
FAdV_serotype1	Fiber2	mol_ANPDB_4889	-6.9
FAdV_serotype1	Fiber2	mol_ANPDB_4915	-6.9
FAdV_serotype1	Fiber2	mol_ANPDB_4933	-6.9
FAdV_serotype1	Fiber2	mol_ANPDB_4936	-6.9
FAdV_serotype1	Fiber2	mol_ANPDB_4941	-6.9
FAdV_serotype1	Fiber2	mol_ANPDB_4942	-6.9
FAdV_serotype1	Fiber2	mol_ANPDB_4971	-6.9
FAdV_serotype1	Fiber2	mol_ANPDB_5039	-6.9
FAdV_serotype1	Fiber2	mol_ANPDB_5036	-6.9
FAdV_serotype1	Fiber2	mol_ANPDB_504	-6.9
FAdV_serotype1	Fiber2	mol_ANPDB_5152	-6.9
FAdV_serotype1	Fiber2	mol_ANPDB_5175	-6.9
FAdV_serotype1	Fiber2	mol_ANPDB_5201	-6.9
FAdV_serotype1	Fiber2	mol_ANPDB_5219	-6.9
FAdV_serotype1	Fiber2	mol_ANPDB_5236	-6.9
FAdV_serotype1	Fiber2	mol_ANPDB_5247	-6.9
FAdV_serotype1	Fiber2	mol_ANPDB_5286	-6.9
FAdV_serotype1	Fiber2	mol_ANPDB_5349	-6.9
FAdV_serotype1	Fiber2	mol_ANPDB_5372	-6.9
FAdV_serotype1	Fiber2	mol_ANPDB_5409	-6.9
FAdV_serotype1	Fiber2	mol_ANPDB_5398	-6.9
FAdV_serotype1	Fiber2	mol_ANPDB_5463	-6.9
FAdV_serotype1	Fiber2	mol_ANPDB_5554	-6.9
FAdV_serotype1	Fiber2	mol_ANPDB_5572	-6.9
FAdV_serotype1	Fiber2	mol_ANPDB_5665	-6.9
FAdV_serotype1	Fiber2	mol_ANPDB_550	-6.9
FAdV_serotype1	Fiber2	mol_ANPDB_551	-6.9
FAdV_serotype1	Fiber2	mol_ANPDB_5694	-6.9
FAdV_serotype1	Fiber2	mol_ANPDB_5727	-6.9
FAdV_serotype1	Fiber2	mol_ANPDB_5729	-6.9
FAdV_serotype1	Fiber2	mol_ANPDB_5692	-6.9
FAdV_serotype1	Fiber2	mol_ANPDB_5743	-6.9
FAdV_serotype1	Fiber2	mol_ANPDB_5771	-6.9
FAdV_serotype1	Fiber2	mol_ANPDB_5790	-6.9
FAdV_serotype1	Fiber2	mol_ANPDB_5810	-6.9
FAdV_serotype1	Fiber2	mol_ANPDB_5812	-6.9
FAdV_serotype1	Fiber2	mol_ANPDB_5816	-6.9
FAdV_serotype1	Fiber2	mol_ANPDB_5835	-6.9
FAdV_serotype1	Fiber2	mol_ANPDB_5874	-6.9
FAdV_serotype1	Fiber2	mol_ANPDB_5908	-6.9
FAdV_serotype1	Fiber2	mol_ANPDB_5957	-6.9
FAdV_serotype1	Fiber2	mol_ANPDB_6031	-6.9
FAdV_serotype1	Fiber2	mol_ANPDB_6041	-6.9
FAdV_serotype1	Fiber2	mol_ANPDB_6050	-6.9
FAdV_serotype1	Fiber2	mol_ANPDB_604	-6.9
FAdV_serotype1	Fiber2	mol_ANPDB_594	-6.9
FAdV_serotype1	Fiber2	mol_ANPDB_6064	-6.9
FAdV_serotype1	Fiber2	mol_ANPDB_6112	-6.9
FAdV_serotype1	Fiber2	mol_ANPDB_6134	-6.9
FAdV_serotype1	Fiber2	mol_ANPDB_6216	-6.9
FAdV_serotype1	Fiber2	mol_ANPDB_6221	-6.9
FAdV_serotype1	Fiber2	mol_ANPDB_6244	-6.9
FAdV_serotype1	Fiber2	mol_ANPDB_6242	-6.9
FAdV_serotype1	Fiber2	mol_ANPDB_6250	-6.9
FAdV_serotype1	Fiber2	mol_ANPDB_6265	-6.9
FAdV_serotype1	Fiber2	mol_ANPDB_6320	-6.9
FAdV_serotype1	Fiber2	mol_ANPDB_6327	-6.9
FAdV_serotype1	Fiber2	mol_ANPDB_6328	-6.9
FAdV_serotype1	Fiber2	mol_ANPDB_6331	-6.9
FAdV_serotype1	Fiber2	mol_ANPDB_6347	-6.9
FAdV_serotype1	Fiber2	mol_ANPDB_6367	-6.9
FAdV_serotype1	Fiber2	mol_ANPDB_6373	-6.9
FAdV_serotype1	Fiber2	mol_ANPDB_6404	-6.9
FAdV_serotype1	Fiber2	mol_ANPDB_6410	-6.9
FAdV_serotype1	Fiber2	mol_ANPDB_6416	-6.9
FAdV_serotype1	Fiber2	mol_ANPDB_6471	-6.9
FAdV_serotype1	Fiber2	mol_ANPDB_6502	-6.9
FAdV_serotype1	Fiber2	mol_ANPDB_6451	-6.9
FAdV_serotype1	Fiber2	mol_ANPDB_6305	-6.9
FAdV_serotype1	Fiber2	mol_ANPDB_69	-6.9
FAdV_serotype1	Fiber2	mol_ANPDB_707	-6.9
FAdV_serotype1	Fiber2	mol_ANPDB_670	-6.9
FAdV_serotype1	Fiber2	mol_ANPDB_700	-6.9
FAdV_serotype1	Fiber2	mol_ANPDB_765	-6.9
FAdV_serotype1	Fiber2	mol_ANPDB_764	-6.9
FAdV_serotype1	Fiber2	mol_ANPDB_672	-6.9
FAdV_serotype1	Fiber2	mol_ANPDB_811	-6.9
FAdV_serotype1	Fiber2	mol_ANPDB_74	-6.9
FAdV_serotype1	Fiber2	mol_ANPDB_834	-6.9
FAdV_serotype1	Fiber2	mol_ANPDB_873	-6.9
FAdV_serotype1	Fiber2	mol_ANPDB_874	-6.9
FAdV_serotype1	Fiber2	mol_ANPDB_930	-6.9
FAdV_serotype1	Fiber2	mol_ANPDB_956	-6.9
FAdV_serotype1	Fiber2	mol_ANPDB_957	-6.9
FAdV_serotype1	Fiber2	mol_ANPDB_983	-6.9
FAdV_serotype1	Fiber2	mol_ANPDB_985	-6.9
FAdV_serotype1	Fiber2	mol_SANCDB_1007	-6.9
FAdV_serotype1	Fiber2	mol_SANCDB_205	-6.9
FAdV_serotype1	Fiber2	mol_SANCDB_218	-6.9
FAdV_serotype1	Fiber2	mol_SANCDB_212	-6.9
FAdV_serotype1	Fiber2	mol_SANCDB_307	-6.9
FAdV_serotype1	Fiber2	mol_SANCDB_358	-6.9
FAdV_serotype1	Fiber2	mol_SANCDB_36	-6.9
FAdV_serotype1	Fiber2	mol_SANCDB_413	-6.9
FAdV_serotype1	Fiber2	mol_ANPDB_970	-6.9
FAdV_serotype1	Fiber2	mol_SANCDB_41	-6.9
FAdV_serotype1	Fiber2	mol_SANCDB_410	-6.9
FAdV_serotype1	Fiber2	mol_SANCDB_451	-6.9
FAdV_serotype1	Fiber2	mol_SANCDB_47	-6.9
FAdV_serotype1	Fiber2	mol_SANCDB_399	-6.9
FAdV_serotype1	Fiber2	mol_SANCDB_560	-6.9
FAdV_serotype1	Fiber2	mol_SANCDB_610	-6.9
FAdV_serotype1	Fiber2	mol_SANCDB_639	-6.9
FAdV_serotype1	Fiber2	mol_SANCDB_67	-6.9
FAdV_serotype1	Fiber2	mol_SANCDB_678	-6.9
FAdV_serotype1	Fiber2	mol_SANCDB_74	-6.9
FAdV_serotype1	Fiber2	mol_SANCDB_75	-6.9
FAdV_serotype1	Fiber2	mol_SANCDB_766	-6.9
FAdV_serotype1	Fiber2	mol_SANCDB_742	-6.9
FAdV_serotype1	Fiber2	mol_SANCDB_795	-6.9
FAdV_serotype1	Fiber2	mol_SANCDB_825	-6.9
FAdV_serotype1	Fiber2	mol_SANCDB_826	-6.9
FAdV_serotype1	Fiber2	mol_SANCDB_79	-6.9
FAdV_serotype1	Fiber2	mol_SANCDB_841	-6.9
FAdV_serotype1	Fiber2	mol_SANCDB_829	-6.9
FAdV_serotype1	Fiber2	mol_SANCDB_831	-6.9
FAdV_serotype1	Fiber2	mol_SANCDB_863	-6.9
FAdV_serotype1	Fiber2	mol_SANCDB_889	-6.9
FAdV_serotype1	Fiber2	mol_SANCDB_880	-6.9
FAdV_serotype1	Fiber2	mol_SANCDB_981	-6.9
FAdV_serotype1	Fiber2	mol_SANCDB_978	-6.9
FAdV_serotype1	Fiber2	mol_SANCDB_991	-6.9
FAdV_serotype1	Fiber2	mol_SANCDB_968	-6.9
FAdV_serotype1	Fiber2	mol_SANCDB_932	-6.9
FAdV_serotype1	Fiber2	mol_ANPDB_1011	-6.8
FAdV_serotype1	Fiber2	mol_ANPDB_1036	-6.8
FAdV_serotype1	Fiber2	mol_ANPDB_1075	-6.8
FAdV_serotype1	Fiber2	mol_ANPDB_1042	-6.8
FAdV_serotype1	Fiber2	mol_ANPDB_1038	-6.8
FAdV_serotype1	Fiber2	mol_ANPDB_1119	-6.8
FAdV_serotype1	Fiber2	mol_ANPDB_1112	-6.8
FAdV_serotype1	Fiber2	mol_ANPDB_112	-6.8
FAdV_serotype1	Fiber2	mol_ANPDB_1151	-6.8
FAdV_serotype1	Fiber2	mol_ANPDB_1146	-6.8
FAdV_serotype1	Fiber2	mol_ANPDB_1202	-6.8
FAdV_serotype1	Fiber2	mol_ANPDB_1198	-6.8
FAdV_serotype1	Fiber2	mol_ANPDB_131	-6.8
FAdV_serotype1	Fiber2	mol_ANPDB_1325	-6.8
FAdV_serotype1	Fiber2	mol_ANPDB_1275	-6.8
FAdV_serotype1	Fiber2	mol_ANPDB_1389	-6.8
FAdV_serotype1	Fiber2	mol_ANPDB_141	-6.8
FAdV_serotype1	Fiber2	mol_ANPDB_1369	-6.8
FAdV_serotype1	Fiber2	mol_ANPDB_1280	-6.8
FAdV_serotype1	Fiber2	mol_ANPDB_1499	-6.8
FAdV_serotype1	Fiber2	mol_ANPDB_1536	-6.8
FAdV_serotype1	Fiber2	mol_ANPDB_1545	-6.8
FAdV_serotype1	Fiber2	mol_ANPDB_1453	-6.8
FAdV_serotype1	Fiber2	mol_ANPDB_1619	-6.8
FAdV_serotype1	Fiber2	mol_ANPDB_1557	-6.8
FAdV_serotype1	Fiber2	mol_ANPDB_1661	-6.8
FAdV_serotype1	Fiber2	mol_ANPDB_166	-6.8
FAdV_serotype1	Fiber2	mol_ANPDB_1720	-6.8
FAdV_serotype1	Fiber2	mol_ANPDB_1730	-6.8
FAdV_serotype1	Fiber2	mol_ANPDB_174	-6.8
FAdV_serotype1	Fiber2	mol_ANPDB_1743	-6.8
FAdV_serotype1	Fiber2	mol_ANPDB_1753	-6.8
FAdV_serotype1	Fiber2	mol_ANPDB_1777	-6.8
FAdV_serotype1	Fiber2	mol_ANPDB_1786	-6.8
FAdV_serotype1	Fiber2	mol_ANPDB_1844	-6.8
FAdV_serotype1	Fiber2	mol_ANPDB_1852	-6.8
FAdV_serotype1	Fiber2	mol_ANPDB_1839	-6.8
FAdV_serotype1	Fiber2	mol_ANPDB_1768	-6.8
FAdV_serotype1	Fiber2	mol_ANPDB_1892	-6.8
FAdV_serotype1	Fiber2	mol_ANPDB_1864	-6.8
FAdV_serotype1	Fiber2	mol_ANPDB_1894	-6.8
FAdV_serotype1	Fiber2	mol_ANPDB_1922	-6.8
FAdV_serotype1	Fiber2	mol_ANPDB_1925	-6.8
FAdV_serotype1	Fiber2	mol_ANPDB_1964	-6.8
FAdV_serotype1	Fiber2	mol_ANPDB_1974	-6.8
FAdV_serotype1	Fiber2	mol_ANPDB_1990	-6.8
FAdV_serotype1	Fiber2	mol_ANPDB_1970	-6.8
FAdV_serotype1	Fiber2	mol_ANPDB_2041	-6.8
FAdV_serotype1	Fiber2	mol_ANPDB_2052	-6.8
FAdV_serotype1	Fiber2	mol_ANPDB_2062	-6.8
FAdV_serotype1	Fiber2	mol_ANPDB_2115	-6.8
FAdV_serotype1	Fiber2	mol_ANPDB_2109	-6.8
FAdV_serotype1	Fiber2	mol_ANPDB_2139	-6.8
FAdV_serotype1	Fiber2	mol_ANPDB_2135	-6.8
FAdV_serotype1	Fiber2	mol_ANPDB_2153	-6.8
FAdV_serotype1	Fiber2	mol_ANPDB_2165	-6.8
FAdV_serotype1	Fiber2	mol_ANPDB_2229	-6.8
FAdV_serotype1	Fiber2	mol_ANPDB_2253	-6.8
FAdV_serotype1	Fiber2	mol_ANPDB_2264	-6.8
FAdV_serotype1	Fiber2	mol_ANPDB_2272	-6.8
FAdV_serotype1	Fiber2	mol_ANPDB_2278	-6.8
FAdV_serotype1	Fiber2	mol_ANPDB_2274	-6.8
FAdV_serotype1	Fiber2	mol_ANPDB_2308	-6.8
FAdV_serotype1	Fiber2	mol_ANPDB_2312	-6.8
FAdV_serotype1	Fiber2	mol_ANPDB_2222	-6.8
FAdV_serotype1	Fiber2	mol_ANPDB_2315	-6.8
FAdV_serotype1	Fiber2	mol_ANPDB_2318	-6.8
FAdV_serotype1	Fiber2	mol_ANPDB_2337	-6.8
FAdV_serotype1	Fiber2	mol_ANPDB_2345	-6.8
FAdV_serotype1	Fiber2	mol_ANPDB_2359	-6.8
FAdV_serotype1	Fiber2	mol_ANPDB_238	-6.8
FAdV_serotype1	Fiber2	mol_ANPDB_2361	-6.8
FAdV_serotype1	Fiber2	mol_ANPDB_2376	-6.8
FAdV_serotype1	Fiber2	mol_ANPDB_2435	-6.8
FAdV_serotype1	Fiber2	mol_ANPDB_2440	-6.8
FAdV_serotype1	Fiber2	mol_ANPDB_2462	-6.8
FAdV_serotype1	Fiber2	mol_ANPDB_2475	-6.8
FAdV_serotype1	Fiber2	mol_ANPDB_2505	-6.8
FAdV_serotype1	Fiber2	mol_ANPDB_2521	-6.8
FAdV_serotype1	Fiber2	mol_ANPDB_2525	-6.8
FAdV_serotype1	Fiber2	mol_ANPDB_2574	-6.8
FAdV_serotype1	Fiber2	mol_ANPDB_255	-6.8
FAdV_serotype1	Fiber2	mol_ANPDB_2597	-6.8
FAdV_serotype1	Fiber2	mol_ANPDB_2593	-6.8
FAdV_serotype1	Fiber2	mol_ANPDB_256	-6.8
FAdV_serotype1	Fiber2	mol_ANPDB_2625	-6.8
FAdV_serotype1	Fiber2	mol_ANPDB_2639	-6.8
FAdV_serotype1	Fiber2	mol_ANPDB_25	-6.8
FAdV_serotype1	Fiber2	mol_ANPDB_2744	-6.8
FAdV_serotype1	Fiber2	mol_ANPDB_26	-6.8
FAdV_serotype1	Fiber2	mol_ANPDB_2769	-6.8
FAdV_serotype1	Fiber2	mol_ANPDB_2900	-6.8
FAdV_serotype1	Fiber2	mol_ANPDB_2937	-6.8
FAdV_serotype1	Fiber2	mol_ANPDB_2957	-6.8
FAdV_serotype1	Fiber2	mol_ANPDB_2989	-6.8
FAdV_serotype1	Fiber2	mol_ANPDB_3012	-6.8
FAdV_serotype1	Fiber2	mol_ANPDB_3018	-6.8
FAdV_serotype1	Fiber2	mol_ANPDB_3038	-6.8
FAdV_serotype1	Fiber2	mol_ANPDB_3035	-6.8
FAdV_serotype1	Fiber2	mol_ANPDB_3053	-6.8
FAdV_serotype1	Fiber2	mol_ANPDB_3060	-6.8
FAdV_serotype1	Fiber2	mol_ANPDB_3074	-6.8
FAdV_serotype1	Fiber2	mol_ANPDB_3071	-6.8
FAdV_serotype1	Fiber2	mol_ANPDB_3080	-6.8
FAdV_serotype1	Fiber2	mol_ANPDB_3087	-6.8
[truncated: 5,524 more rows]

## Sheet: stero4_fiber1
Receptor	Fiber	Ligand	Binding_Affinity_kcal_mol
FAdV_serotype4	Fiber1	mol_ANPDB_1737	-9.6
FAdV_serotype4	Fiber1	mol_ANPDB_1793	-9.3
FAdV_serotype4	Fiber1	mol_ANPDB_3043	-9.3
FAdV_serotype4	Fiber1	mol_ANPDB_343	-9.3
FAdV_serotype4	Fiber1	mol_ANPDB_3048	-9.2
FAdV_serotype4	Fiber1	mol_ANPDB_3047	-9.2
FAdV_serotype4	Fiber1	mol_ANPDB_2909	-9.2
FAdV_serotype4	Fiber1	mol_ANPDB_4573	-9.2
FAdV_serotype4	Fiber1	mol_SANCDB_245	-9.2
FAdV_serotype4	Fiber1	mol_SANCDB_377	-9.2
FAdV_serotype4	Fiber1	mol_SANCDB_386	-9.2
FAdV_serotype4	Fiber1	mol_SANCDB_480	-9.2
FAdV_serotype4	Fiber1	mol_SANCDB_421	-9.2
FAdV_serotype4	Fiber1	mol_ANPDB_352	-9.1
FAdV_serotype4	Fiber1	mol_SANCDB_378	-9.1
FAdV_serotype4	Fiber1	mol_ANPDB_1965	-9
FAdV_serotype4	Fiber1	mol_ANPDB_1958	-9
FAdV_serotype4	Fiber1	mol_ANPDB_2926	-8.9
FAdV_serotype4	Fiber1	mol_SANCDB_376	-8.9
FAdV_serotype4	Fiber1	mol_SANCDB_389	-8.9
FAdV_serotype4	Fiber1	mol_ANPDB_1790	-8.8
FAdV_serotype4	Fiber1	mol_ANPDB_1972	-8.8
FAdV_serotype4	Fiber1	mol_ANPDB_3439	-8.8
FAdV_serotype4	Fiber1	mol_ANPDB_493	-8.8
FAdV_serotype4	Fiber1	mol_ANPDB_659	-8.8
FAdV_serotype4	Fiber1	mol_SANCDB_246	-8.8
FAdV_serotype4	Fiber1	mol_SANCDB_915	-8.8
FAdV_serotype4	Fiber1	mol_SANCDB_77	-8.8
FAdV_serotype4	Fiber1	mol_ANPDB_1090	-8.7
FAdV_serotype4	Fiber1	mol_ANPDB_1095	-8.7
FAdV_serotype4	Fiber1	mol_ANPDB_2353	-8.7
FAdV_serotype4	Fiber1	mol_ANPDB_2508	-8.7
FAdV_serotype4	Fiber1	mol_ANPDB_2630	-8.7
FAdV_serotype4	Fiber1	mol_ANPDB_2891	-8.7
FAdV_serotype4	Fiber1	mol_ANPDB_3055	-8.7
FAdV_serotype4	Fiber1	mol_ANPDB_381	-8.7
FAdV_serotype4	Fiber1	mol_ANPDB_450	-8.7
FAdV_serotype4	Fiber1	mol_ANPDB_4575	-8.7
FAdV_serotype4	Fiber1	mol_ANPDB_496	-8.7
FAdV_serotype4	Fiber1	mol_ANPDB_5145	-8.7
FAdV_serotype4	Fiber1	mol_ANPDB_5161	-8.7
FAdV_serotype4	Fiber1	mol_ANPDB_6172	-8.7
FAdV_serotype4	Fiber1	mol_ANPDB_948	-8.7
FAdV_serotype4	Fiber1	mol_SANCDB_298	-8.7
FAdV_serotype4	Fiber1	mol_SANCDB_379	-8.7
FAdV_serotype4	Fiber1	mol_ANPDB_1142	-8.6
FAdV_serotype4	Fiber1	mol_ANPDB_1792	-8.6
FAdV_serotype4	Fiber1	mol_ANPDB_2037	-8.6
FAdV_serotype4	Fiber1	mol_ANPDB_314	-8.6
FAdV_serotype4	Fiber1	mol_ANPDB_372	-8.6
FAdV_serotype4	Fiber1	mol_ANPDB_4109	-8.6
FAdV_serotype4	Fiber1	mol_ANPDB_416	-8.6
FAdV_serotype4	Fiber1	mol_ANPDB_4561	-8.6
FAdV_serotype4	Fiber1	mol_ANPDB_4581	-8.6
FAdV_serotype4	Fiber1	mol_ANPDB_4692	-8.6
FAdV_serotype4	Fiber1	mol_ANPDB_5035	-8.6
FAdV_serotype4	Fiber1	mol_ANPDB_5717	-8.6
FAdV_serotype4	Fiber1	mol_ANPDB_6206	-8.6
FAdV_serotype4	Fiber1	mol_ANPDB_6447	-8.6
FAdV_serotype4	Fiber1	mol_SANCDB_347	-8.6
FAdV_serotype4	Fiber1	mol_SANCDB_388	-8.6
FAdV_serotype4	Fiber1	mol_SANCDB_387	-8.6
FAdV_serotype4	Fiber1	mol_ANPDB_1107	-8.5
FAdV_serotype4	Fiber1	mol_ANPDB_1789	-8.5
FAdV_serotype4	Fiber1	mol_ANPDB_1868	-8.5
FAdV_serotype4	Fiber1	mol_ANPDB_1787	-8.5
FAdV_serotype4	Fiber1	mol_ANPDB_2923	-8.5
FAdV_serotype4	Fiber1	mol_ANPDB_3045	-8.5
FAdV_serotype4	Fiber1	mol_ANPDB_313	-8.5
FAdV_serotype4	Fiber1	mol_ANPDB_4693	-8.5
FAdV_serotype4	Fiber1	mol_ANPDB_479	-8.5
FAdV_serotype4	Fiber1	mol_ANPDB_5042	-8.5
FAdV_serotype4	Fiber1	mol_ANPDB_5146	-8.5
FAdV_serotype4	Fiber1	mol_ANPDB_509	-8.5
FAdV_serotype4	Fiber1	mol_ANPDB_552	-8.5
FAdV_serotype4	Fiber1	mol_ANPDB_6449	-8.5
FAdV_serotype4	Fiber1	mol_ANPDB_620	-8.5
FAdV_serotype4	Fiber1	mol_SANCDB_344	-8.5
FAdV_serotype4	Fiber1	mol_SANCDB_346	-8.5
FAdV_serotype4	Fiber1	mol_SANCDB_380	-8.5
FAdV_serotype4	Fiber1	mol_SANCDB_481	-8.5
FAdV_serotype4	Fiber1	mol_ANPDB_1102	-8.4
FAdV_serotype4	Fiber1	mol_ANPDB_1106	-8.4
FAdV_serotype4	Fiber1	mol_ANPDB_1146	-8.4
FAdV_serotype4	Fiber1	mol_ANPDB_1851	-8.4
FAdV_serotype4	Fiber1	mol_ANPDB_1978	-8.4
FAdV_serotype4	Fiber1	mol_ANPDB_1739	-8.4
FAdV_serotype4	Fiber1	mol_ANPDB_2902	-8.4
FAdV_serotype4	Fiber1	mol_ANPDB_2920	-8.4
FAdV_serotype4	Fiber1	mol_ANPDB_3042	-8.4
FAdV_serotype4	Fiber1	mol_ANPDB_3046	-8.4
FAdV_serotype4	Fiber1	mol_ANPDB_348	-8.4
FAdV_serotype4	Fiber1	mol_ANPDB_3786	-8.4
FAdV_serotype4	Fiber1	mol_ANPDB_4351	-8.4
FAdV_serotype4	Fiber1	mol_ANPDB_4617	-8.4
FAdV_serotype4	Fiber1	mol_ANPDB_469	-8.4
FAdV_serotype4	Fiber1	mol_ANPDB_471	-8.4
FAdV_serotype4	Fiber1	mol_ANPDB_480	-8.4
FAdV_serotype4	Fiber1	mol_ANPDB_478	-8.4
FAdV_serotype4	Fiber1	mol_ANPDB_492	-8.4
FAdV_serotype4	Fiber1	mol_ANPDB_4875	-8.4
FAdV_serotype4	Fiber1	mol_ANPDB_5436	-8.4
FAdV_serotype4	Fiber1	mol_ANPDB_5488	-8.4
FAdV_serotype4	Fiber1	mol_ANPDB_5723	-8.4
FAdV_serotype4	Fiber1	mol_ANPDB_580	-8.4
FAdV_serotype4	Fiber1	mol_ANPDB_5951	-8.4
FAdV_serotype4	Fiber1	mol_ANPDB_59	-8.4
FAdV_serotype4	Fiber1	mol_ANPDB_6166	-8.4
FAdV_serotype4	Fiber1	mol_ANPDB_699	-8.4
FAdV_serotype4	Fiber1	mol_SANCDB_299	-8.4
FAdV_serotype4	Fiber1	mol_ANPDB_1870	-8.3
FAdV_serotype4	Fiber1	mol_ANPDB_1968	-8.3
FAdV_serotype4	Fiber1	mol_ANPDB_1966	-8.3
FAdV_serotype4	Fiber1	mol_ANPDB_2053	-8.3
FAdV_serotype4	Fiber1	mol_ANPDB_2396	-8.3
FAdV_serotype4	Fiber1	mol_ANPDB_2894	-8.3
FAdV_serotype4	Fiber1	mol_ANPDB_2922	-8.3
FAdV_serotype4	Fiber1	mol_ANPDB_3096	-8.3
FAdV_serotype4	Fiber1	mol_ANPDB_3522	-8.3
FAdV_serotype4	Fiber1	mol_ANPDB_3788	-8.3
FAdV_serotype4	Fiber1	mol_ANPDB_437	-8.3
FAdV_serotype4	Fiber1	mol_ANPDB_4450	-8.3
FAdV_serotype4	Fiber1	mol_ANPDB_4615	-8.3
FAdV_serotype4	Fiber1	mol_ANPDB_4713	-8.3
FAdV_serotype4	Fiber1	mol_ANPDB_4933	-8.3
FAdV_serotype4	Fiber1	mol_ANPDB_4891	-8.3
FAdV_serotype4	Fiber1	mol_ANPDB_499	-8.3
FAdV_serotype4	Fiber1	mol_ANPDB_5143	-8.3
FAdV_serotype4	Fiber1	mol_ANPDB_5204	-8.3
FAdV_serotype4	Fiber1	mol_ANPDB_5453	-8.3
FAdV_serotype4	Fiber1	mol_ANPDB_533	-8.3
FAdV_serotype4	Fiber1	mol_ANPDB_5493	-8.3
FAdV_serotype4	Fiber1	mol_ANPDB_550	-8.3
FAdV_serotype4	Fiber1	mol_ANPDB_5849	-8.3
FAdV_serotype4	Fiber1	mol_ANPDB_6254	-8.3
FAdV_serotype4	Fiber1	mol_ANPDB_6294	-8.3
FAdV_serotype4	Fiber1	mol_ANPDB_6377	-8.3
FAdV_serotype4	Fiber1	mol_ANPDB_6435	-8.3
FAdV_serotype4	Fiber1	mol_ANPDB_6494	-8.3
FAdV_serotype4	Fiber1	mol_ANPDB_687	-8.3
FAdV_serotype4	Fiber1	mol_SANCDB_305	-8.3
FAdV_serotype4	Fiber1	mol_SANCDB_314	-8.3
FAdV_serotype4	Fiber1	mol_SANCDB_315	-8.3
FAdV_serotype4	Fiber1	mol_SANCDB_454	-8.3
FAdV_serotype4	Fiber1	mol_SANCDB_582	-8.3
FAdV_serotype4	Fiber1	mol_SANCDB_78	-8.3
FAdV_serotype4	Fiber1	mol_SANCDB_916	-8.3
FAdV_serotype4	Fiber1	mol_ANPDB_1140	-8.2
FAdV_serotype4	Fiber1	mol_ANPDB_1155	-8.2
FAdV_serotype4	Fiber1	mol_ANPDB_1109	-8.2
FAdV_serotype4	Fiber1	mol_ANPDB_1638	-8.2
FAdV_serotype4	Fiber1	mol_ANPDB_1834	-8.2
FAdV_serotype4	Fiber1	mol_ANPDB_2112	-8.2
FAdV_serotype4	Fiber1	mol_ANPDB_2307	-8.2
FAdV_serotype4	Fiber1	mol_ANPDB_2389	-8.2
FAdV_serotype4	Fiber1	mol_ANPDB_2509	-8.2
FAdV_serotype4	Fiber1	mol_ANPDB_255	-8.2
FAdV_serotype4	Fiber1	mol_ANPDB_2927	-8.2
FAdV_serotype4	Fiber1	mol_ANPDB_3057	-8.2
FAdV_serotype4	Fiber1	mol_ANPDB_3056	-8.2
FAdV_serotype4	Fiber1	mol_ANPDB_3072	-8.2
FAdV_serotype4	Fiber1	mol_ANPDB_3186	-8.2
FAdV_serotype4	Fiber1	mol_ANPDB_3508	-8.2
FAdV_serotype4	Fiber1	mol_ANPDB_3504	-8.2
FAdV_serotype4	Fiber1	mol_ANPDB_3685	-8.2
FAdV_serotype4	Fiber1	mol_ANPDB_3781	-8.2
FAdV_serotype4	Fiber1	mol_ANPDB_397	-8.2
FAdV_serotype4	Fiber1	mol_ANPDB_420	-8.2
FAdV_serotype4	Fiber1	mol_ANPDB_418	-8.2
FAdV_serotype4	Fiber1	mol_ANPDB_4433	-8.2
FAdV_serotype4	Fiber1	mol_ANPDB_4562	-8.2
FAdV_serotype4	Fiber1	mol_ANPDB_4613	-8.2
FAdV_serotype4	Fiber1	mol_ANPDB_4717	-8.2
FAdV_serotype4	Fiber1	mol_ANPDB_485	-8.2
FAdV_serotype4	Fiber1	mol_ANPDB_503	-8.2
FAdV_serotype4	Fiber1	mol_ANPDB_5144	-8.2
FAdV_serotype4	Fiber1	mol_ANPDB_5159	-8.2
FAdV_serotype4	Fiber1	mol_ANPDB_512	-8.2
FAdV_serotype4	Fiber1	mol_ANPDB_5209	-8.2
FAdV_serotype4	Fiber1	mol_ANPDB_518	-8.2
FAdV_serotype4	Fiber1	mol_ANPDB_539	-8.2
FAdV_serotype4	Fiber1	mol_ANPDB_549	-8.2
FAdV_serotype4	Fiber1	mol_ANPDB_5720	-8.2
FAdV_serotype4	Fiber1	mol_ANPDB_5768	-8.2
FAdV_serotype4	Fiber1	mol_ANPDB_5793	-8.2
FAdV_serotype4	Fiber1	mol_ANPDB_5801	-8.2
FAdV_serotype4	Fiber1	mol_ANPDB_5848	-8.2
FAdV_serotype4	Fiber1	mol_ANPDB_5959	-8.2
FAdV_serotype4	Fiber1	mol_ANPDB_621	-8.2
FAdV_serotype4	Fiber1	mol_ANPDB_957	-8.2
FAdV_serotype4	Fiber1	mol_ANPDB_949	-8.2
FAdV_serotype4	Fiber1	mol_ANPDB_951	-8.2
FAdV_serotype4	Fiber1	mol_ANPDB_950	-8.2
FAdV_serotype4	Fiber1	mol_SANCDB_250	-8.2
FAdV_serotype4	Fiber1	mol_SANCDB_455	-8.2
FAdV_serotype4	Fiber1	mol_SANCDB_423	-8.2
FAdV_serotype4	Fiber1	mol_SANCDB_642	-8.2
FAdV_serotype4	Fiber1	mol_ANPDB_1047	-8.1
FAdV_serotype4	Fiber1	mol_ANPDB_1104	-8.1
FAdV_serotype4	Fiber1	mol_ANPDB_1094	-8.1
FAdV_serotype4	Fiber1	mol_ANPDB_1105	-8.1
FAdV_serotype4	Fiber1	mol_ANPDB_1450	-8.1
FAdV_serotype4	Fiber1	mol_ANPDB_167	-8.1
FAdV_serotype4	Fiber1	mol_ANPDB_1788	-8.1
FAdV_serotype4	Fiber1	mol_ANPDB_1867	-8.1
FAdV_serotype4	Fiber1	mol_ANPDB_2211	-8.1
FAdV_serotype4	Fiber1	mol_ANPDB_1962	-8.1
FAdV_serotype4	Fiber1	mol_ANPDB_2302	-8.1
FAdV_serotype4	Fiber1	mol_ANPDB_2301	-8.1
FAdV_serotype4	Fiber1	mol_ANPDB_2354	-8.1
FAdV_serotype4	Fiber1	mol_ANPDB_2866	-8.1
FAdV_serotype4	Fiber1	mol_ANPDB_2853	-8.1
FAdV_serotype4	Fiber1	mol_ANPDB_3016	-8.1
FAdV_serotype4	Fiber1	mol_ANPDB_3021	-8.1
FAdV_serotype4	Fiber1	mol_ANPDB_3116	-8.1
FAdV_serotype4	Fiber1	mol_ANPDB_3428	-8.1
FAdV_serotype4	Fiber1	mol_ANPDB_3550	-8.1
FAdV_serotype4	Fiber1	mol_ANPDB_438	-8.1
FAdV_serotype4	Fiber1	mol_ANPDB_4497	-8.1
FAdV_serotype4	Fiber1	mol_ANPDB_4718	-8.1
FAdV_serotype4	Fiber1	mol_ANPDB_4934	-8.1
FAdV_serotype4	Fiber1	mol_ANPDB_4923	-8.1
FAdV_serotype4	Fiber1	mol_ANPDB_494	-8.1
FAdV_serotype4	Fiber1	mol_ANPDB_497	-8.1
FAdV_serotype4	Fiber1	mol_ANPDB_5182	-8.1
FAdV_serotype4	Fiber1	mol_ANPDB_537	-8.1
FAdV_serotype4	Fiber1	mol_ANPDB_535	-8.1
FAdV_serotype4	Fiber1	mol_ANPDB_548	-8.1
FAdV_serotype4	Fiber1	mol_ANPDB_5701	-8.1
FAdV_serotype4	Fiber1	mol_ANPDB_6040	-8.1
FAdV_serotype4	Fiber1	mol_ANPDB_593	-8.1
FAdV_serotype4	Fiber1	mol_ANPDB_592	-8.1
FAdV_serotype4	Fiber1	mol_ANPDB_6064	-8.1
FAdV_serotype4	Fiber1	mol_ANPDB_6056	-8.1
FAdV_serotype4	Fiber1	mol_ANPDB_6375	-8.1
FAdV_serotype4	Fiber1	mol_ANPDB_638	-8.1
FAdV_serotype4	Fiber1	mol_ANPDB_6426	-8.1
FAdV_serotype4	Fiber1	mol_ANPDB_978	-8.1
FAdV_serotype4	Fiber1	mol_ANPDB_976	-8.1
FAdV_serotype4	Fiber1	mol_SANCDB_381	-8.1
FAdV_serotype4	Fiber1	mol_SANCDB_591	-8.1
FAdV_serotype4	Fiber1	mol_SANCDB_645	-8.1
FAdV_serotype4	Fiber1	mol_SANCDB_729	-8.1
FAdV_serotype4	Fiber1	mol_SANCDB_831	-8.1
FAdV_serotype4	Fiber1	mol_SANCDB_758	-8.1
FAdV_serotype4	Fiber1	mol_ANPDB_1049	-8
FAdV_serotype4	Fiber1	mol_ANPDB_1143	-8
FAdV_serotype4	Fiber1	mol_ANPDB_1279	-8
FAdV_serotype4	Fiber1	mol_ANPDB_1280	-8
FAdV_serotype4	Fiber1	mol_ANPDB_1442	-8
FAdV_serotype4	Fiber1	mol_ANPDB_1451	-8
FAdV_serotype4	Fiber1	mol_ANPDB_1637	-8
FAdV_serotype4	Fiber1	mol_ANPDB_1658	-8
FAdV_serotype4	Fiber1	mol_ANPDB_1803	-8
FAdV_serotype4	Fiber1	mol_ANPDB_1768	-8
FAdV_serotype4	Fiber1	mol_ANPDB_1946	-8
FAdV_serotype4	Fiber1	mol_ANPDB_1791	-8
FAdV_serotype4	Fiber1	mol_ANPDB_2038	-8
FAdV_serotype4	Fiber1	mol_ANPDB_2216	-8
FAdV_serotype4	Fiber1	mol_ANPDB_2261	-8
FAdV_serotype4	Fiber1	mol_ANPDB_2670	-8
FAdV_serotype4	Fiber1	mol_ANPDB_290	-8
FAdV_serotype4	Fiber1	mol_ANPDB_2921	-8
FAdV_serotype4	Fiber1	mol_ANPDB_2928	-8
FAdV_serotype4	Fiber1	mol_ANPDB_2955	-8
FAdV_serotype4	Fiber1	mol_ANPDB_2911	-8
FAdV_serotype4	Fiber1	mol_ANPDB_3187	-8
FAdV_serotype4	Fiber1	mol_ANPDB_3149	-8
FAdV_serotype4	Fiber1	mol_ANPDB_3206	-8
FAdV_serotype4	Fiber1	mol_ANPDB_2910	-8
FAdV_serotype4	Fiber1	mol_ANPDB_3366	-8
FAdV_serotype4	Fiber1	mol_ANPDB_3518	-8
FAdV_serotype4	Fiber1	mol_ANPDB_3754	-8
FAdV_serotype4	Fiber1	mol_ANPDB_3806	-8
FAdV_serotype4	Fiber1	mol_ANPDB_3809	-8
FAdV_serotype4	Fiber1	mol_ANPDB_3795	-8
FAdV_serotype4	Fiber1	mol_ANPDB_3905	-8
FAdV_serotype4	Fiber1	mol_ANPDB_392	-8
FAdV_serotype4	Fiber1	mol_ANPDB_4108	-8
FAdV_serotype4	Fiber1	mol_ANPDB_448	-8
FAdV_serotype4	Fiber1	mol_ANPDB_4616	-8
FAdV_serotype4	Fiber1	mol_ANPDB_4716	-8
FAdV_serotype4	Fiber1	mol_ANPDB_4722	-8
FAdV_serotype4	Fiber1	mol_ANPDB_4971	-8
FAdV_serotype4	Fiber1	mol_ANPDB_495	-8
FAdV_serotype4	Fiber1	mol_ANPDB_5109	-8
FAdV_serotype4	Fiber1	mol_ANPDB_5160	-8
FAdV_serotype4	Fiber1	mol_ANPDB_5162	-8
FAdV_serotype4	Fiber1	mol_ANPDB_5205	-8
FAdV_serotype4	Fiber1	mol_ANPDB_5433	-8
FAdV_serotype4	Fiber1	mol_ANPDB_5435	-8
FAdV_serotype4	Fiber1	mol_ANPDB_5486	-8
FAdV_serotype4	Fiber1	mol_ANPDB_5489	-8
FAdV_serotype4	Fiber1	mol_ANPDB_558	-8
FAdV_serotype4	Fiber1	mol_ANPDB_5672	-8
FAdV_serotype4	Fiber1	mol_ANPDB_5673	-8
FAdV_serotype4	Fiber1	mol_ANPDB_5756	-8
FAdV_serotype4	Fiber1	mol_ANPDB_5761	-8
FAdV_serotype4	Fiber1	mol_ANPDB_5792	-8
FAdV_serotype4	Fiber1	mol_ANPDB_5847	-8
FAdV_serotype4	Fiber1	mol_ANPDB_5881	-8
FAdV_serotype4	Fiber1	mol_ANPDB_595	-8
FAdV_serotype4	Fiber1	mol_ANPDB_6060	-8
FAdV_serotype4	Fiber1	mol_ANPDB_617	-8
FAdV_serotype4	Fiber1	mol_ANPDB_6164	-8
FAdV_serotype4	Fiber1	mol_ANPDB_6260	-8
FAdV_serotype4	Fiber1	mol_ANPDB_6301	-8
FAdV_serotype4	Fiber1	mol_ANPDB_6420	-8
FAdV_serotype4	Fiber1	mol_ANPDB_6448	-8
FAdV_serotype4	Fiber1	mol_ANPDB_6450	-8
FAdV_serotype4	Fiber1	mol_ANPDB_6407	-8
FAdV_serotype4	Fiber1	mol_SANCDB_313	-8
FAdV_serotype4	Fiber1	mol_SANCDB_345	-8
FAdV_serotype4	Fiber1	mol_SANCDB_382	-8
FAdV_serotype4	Fiber1	mol_SANCDB_603	-8
FAdV_serotype4	Fiber1	mol_SANCDB_756	-8
FAdV_serotype4	Fiber1	mol_SANCDB_405	-8
FAdV_serotype4	Fiber1	mol_ANPDB_1078	-7.9
FAdV_serotype4	Fiber1	mol_ANPDB_1101	-7.9
FAdV_serotype4	Fiber1	mol_ANPDB_1038	-7.9
FAdV_serotype4	Fiber1	mol_ANPDB_1138	-7.9
FAdV_serotype4	Fiber1	mol_ANPDB_1144	-7.9
FAdV_serotype4	Fiber1	mol_ANPDB_1120	-7.9
FAdV_serotype4	Fiber1	mol_ANPDB_1133	-7.9
FAdV_serotype4	Fiber1	mol_ANPDB_1097	-7.9
FAdV_serotype4	Fiber1	mol_ANPDB_1651	-7.9
FAdV_serotype4	Fiber1	mol_ANPDB_1639	-7.9
FAdV_serotype4	Fiber1	mol_ANPDB_1713	-7.9
FAdV_serotype4	Fiber1	mol_ANPDB_1696	-7.9
FAdV_serotype4	Fiber1	mol_ANPDB_1808	-7.9
FAdV_serotype4	Fiber1	mol_ANPDB_1982	-7.9
FAdV_serotype4	Fiber1	mol_ANPDB_2012	-7.9
FAdV_serotype4	Fiber1	mol_ANPDB_2039	-7.9
FAdV_serotype4	Fiber1	mol_ANPDB_2117	-7.9
FAdV_serotype4	Fiber1	mol_ANPDB_2213	-7.9
FAdV_serotype4	Fiber1	mol_ANPDB_2488	-7.9
FAdV_serotype4	Fiber1	mol_ANPDB_2656	-7.9
FAdV_serotype4	Fiber1	mol_ANPDB_2673	-7.9
FAdV_serotype4	Fiber1	mol_ANPDB_2860	-7.9
FAdV_serotype4	Fiber1	mol_ANPDB_2854	-7.9
FAdV_serotype4	Fiber1	mol_ANPDB_2908	-7.9
FAdV_serotype4	Fiber1	mol_ANPDB_2929	-7.9
FAdV_serotype4	Fiber1	mol_ANPDB_2916	-7.9
FAdV_serotype4	Fiber1	mol_ANPDB_3007	-7.9
FAdV_serotype4	Fiber1	mol_ANPDB_3010	-7.9
FAdV_serotype4	Fiber1	mol_ANPDB_3044	-7.9
FAdV_serotype4	Fiber1	mol_ANPDB_3058	-7.9
FAdV_serotype4	Fiber1	mol_ANPDB_3022	-7.9
FAdV_serotype4	Fiber1	mol_ANPDB_3345	-7.9
FAdV_serotype4	Fiber1	mol_ANPDB_2924	-7.9
FAdV_serotype4	Fiber1	mol_ANPDB_3472	-7.9
FAdV_serotype4	Fiber1	mol_ANPDB_366	-7.9
FAdV_serotype4	Fiber1	mol_ANPDB_3789	-7.9
FAdV_serotype4	Fiber1	mol_ANPDB_2953	-7.9
FAdV_serotype4	Fiber1	mol_ANPDB_4122	-7.9
FAdV_serotype4	Fiber1	mol_ANPDB_431	-7.9
FAdV_serotype4	Fiber1	mol_ANPDB_4577	-7.9
FAdV_serotype4	Fiber1	mol_ANPDB_4560	-7.9
FAdV_serotype4	Fiber1	mol_ANPDB_4585	-7.9
FAdV_serotype4	Fiber1	mol_ANPDB_4691	-7.9
FAdV_serotype4	Fiber1	mol_ANPDB_459	-7.9
FAdV_serotype4	Fiber1	mol_ANPDB_4890	-7.9
FAdV_serotype4	Fiber1	mol_ANPDB_500	-7.9
FAdV_serotype4	Fiber1	mol_ANPDB_498	-7.9
FAdV_serotype4	Fiber1	mol_ANPDB_501	-7.9
FAdV_serotype4	Fiber1	mol_ANPDB_5181	-7.9
FAdV_serotype4	Fiber1	mol_ANPDB_5203	-7.9
FAdV_serotype4	Fiber1	mol_ANPDB_530	-7.9
FAdV_serotype4	Fiber1	mol_ANPDB_5762	-7.9
FAdV_serotype4	Fiber1	mol_ANPDB_5774	-7.9
FAdV_serotype4	Fiber1	mol_ANPDB_5800	-7.9
FAdV_serotype4	Fiber1	mol_ANPDB_4878	-7.9
FAdV_serotype4	Fiber1	mol_ANPDB_5893	-7.9
FAdV_serotype4	Fiber1	mol_ANPDB_5942	-7.9
FAdV_serotype4	Fiber1	mol_ANPDB_6181	-7.9
FAdV_serotype4	Fiber1	mol_ANPDB_632	-7.9
FAdV_serotype4	Fiber1	mol_ANPDB_6378	-7.9
FAdV_serotype4	Fiber1	mol_ANPDB_6425	-7.9
FAdV_serotype4	Fiber1	mol_ANPDB_6304	-7.9
FAdV_serotype4	Fiber1	mol_ANPDB_807	-7.9
FAdV_serotype4	Fiber1	mol_ANPDB_942	-7.9
FAdV_serotype4	Fiber1	mol_ANPDB_959	-7.9
FAdV_serotype4	Fiber1	mol_ANPDB_979	-7.9
FAdV_serotype4	Fiber1	mol_SANCDB_164	-7.9
FAdV_serotype4	Fiber1	mol_ANPDB_977	-7.9
FAdV_serotype4	Fiber1	mol_SANCDB_293	-7.9
FAdV_serotype4	Fiber1	mol_SANCDB_383	-7.9
FAdV_serotype4	Fiber1	mol_SANCDB_415	-7.9
FAdV_serotype4	Fiber1	mol_SANCDB_391	-7.9
FAdV_serotype4	Fiber1	mol_SANCDB_581	-7.9
FAdV_serotype4	Fiber1	mol_SANCDB_826	-7.9
FAdV_serotype4	Fiber1	mol_SANCDB_852	-7.9
FAdV_serotype4	Fiber1	mol_ANPDB_1048	-7.8
FAdV_serotype4	Fiber1	mol_ANPDB_1093	-7.8
FAdV_serotype4	Fiber1	mol_ANPDB_1139	-7.8
FAdV_serotype4	Fiber1	mol_ANPDB_1228	-7.8
FAdV_serotype4	Fiber1	mol_ANPDB_1439	-7.8
FAdV_serotype4	Fiber1	mol_ANPDB_159	-7.8
FAdV_serotype4	Fiber1	mol_ANPDB_1695	-7.8
FAdV_serotype4	Fiber1	mol_ANPDB_1779	-7.8
FAdV_serotype4	Fiber1	mol_ANPDB_1985	-7.8
FAdV_serotype4	Fiber1	mol_ANPDB_1991	-7.8
FAdV_serotype4	Fiber1	mol_ANPDB_2011	-7.8
FAdV_serotype4	Fiber1	mol_ANPDB_2016	-7.8
FAdV_serotype4	Fiber1	mol_ANPDB_2043	-7.8
FAdV_serotype4	Fiber1	mol_ANPDB_209	-7.8
FAdV_serotype4	Fiber1	mol_ANPDB_2056	-7.8
FAdV_serotype4	Fiber1	mol_ANPDB_2068	-7.8
FAdV_serotype4	Fiber1	mol_ANPDB_21	-7.8
FAdV_serotype4	Fiber1	mol_ANPDB_2356	-7.8
FAdV_serotype4	Fiber1	mol_ANPDB_2357	-7.8
FAdV_serotype4	Fiber1	mol_ANPDB_2390	-7.8
FAdV_serotype4	Fiber1	mol_ANPDB_2405	-7.8
FAdV_serotype4	Fiber1	mol_ANPDB_2487	-7.8
FAdV_serotype4	Fiber1	mol_ANPDB_2550	-7.8
FAdV_serotype4	Fiber1	mol_ANPDB_2610	-7.8
FAdV_serotype4	Fiber1	mol_ANPDB_2898	-7.8
FAdV_serotype4	Fiber1	mol_ANPDB_2878	-7.8
FAdV_serotype4	Fiber1	mol_ANPDB_2912	-7.8
FAdV_serotype4	Fiber1	mol_ANPDB_2954	-7.8
FAdV_serotype4	Fiber1	mol_ANPDB_3003	-7.8
FAdV_serotype4	Fiber1	mol_ANPDB_3147	-7.8
FAdV_serotype4	Fiber1	mol_ANPDB_327	-7.8
FAdV_serotype4	Fiber1	mol_ANPDB_3339	-7.8
FAdV_serotype4	Fiber1	mol_ANPDB_3324	-7.8
FAdV_serotype4	Fiber1	mol_ANPDB_3431	-7.8
FAdV_serotype4	Fiber1	mol_ANPDB_3675	-7.8
FAdV_serotype4	Fiber1	mol_ANPDB_3785	-7.8
FAdV_serotype4	Fiber1	mol_ANPDB_3982	-7.8
FAdV_serotype4	Fiber1	mol_ANPDB_4232	-7.8
FAdV_serotype4	Fiber1	mol_ANPDB_417	-7.8
FAdV_serotype4	Fiber1	mol_ANPDB_4327	-7.8
FAdV_serotype4	Fiber1	mol_ANPDB_4488	-7.8
FAdV_serotype4	Fiber1	mol_ANPDB_4483	-7.8
FAdV_serotype4	Fiber1	mol_ANPDB_4554	-7.8
FAdV_serotype4	Fiber1	mol_ANPDB_4580	-7.8
FAdV_serotype4	Fiber1	mol_ANPDB_4614	-7.8
FAdV_serotype4	Fiber1	mol_ANPDB_4719	-7.8
FAdV_serotype4	Fiber1	mol_ANPDB_4886	-7.8
FAdV_serotype4	Fiber1	mol_ANPDB_5053	-7.8
FAdV_serotype4	Fiber1	mol_ANPDB_502	-7.8
FAdV_serotype4	Fiber1	mol_ANPDB_5191	-7.8
FAdV_serotype4	Fiber1	mol_ANPDB_5228	-7.8
FAdV_serotype4	Fiber1	mol_ANPDB_5443	-7.8
FAdV_serotype4	Fiber1	mol_ANPDB_53	-7.8
FAdV_serotype4	Fiber1	mol_ANPDB_5461	-7.8
FAdV_serotype4	Fiber1	mol_ANPDB_5480	-7.8
FAdV_serotype4	Fiber1	mol_ANPDB_5484	-7.8
FAdV_serotype4	Fiber1	mol_ANPDB_5670	-7.8
FAdV_serotype4	Fiber1	mol_ANPDB_5715	-7.8
FAdV_serotype4	Fiber1	mol_ANPDB_5759	-7.8
FAdV_serotype4	Fiber1	mol_ANPDB_5760	-7.8
FAdV_serotype4	Fiber1	mol_ANPDB_5781	-7.8
FAdV_serotype4	Fiber1	mol_ANPDB_5829	-7.8
FAdV_serotype4	Fiber1	mol_ANPDB_5884	-7.8
FAdV_serotype4	Fiber1	mol_ANPDB_5880	-7.8
FAdV_serotype4	Fiber1	mol_ANPDB_5887	-7.8
FAdV_serotype4	Fiber1	mol_ANPDB_6070	-7.8
FAdV_serotype4	Fiber1	mol_ANPDB_6076	-7.8
FAdV_serotype4	Fiber1	mol_ANPDB_6096	-7.8
FAdV_serotype4	Fiber1	mol_ANPDB_6165	-7.8
FAdV_serotype4	Fiber1	mol_ANPDB_6256	-7.8
FAdV_serotype4	Fiber1	mol_ANPDB_6303	-7.8
FAdV_serotype4	Fiber1	mol_ANPDB_6313	-7.8
FAdV_serotype4	Fiber1	mol_ANPDB_652	-7.8
FAdV_serotype4	Fiber1	mol_ANPDB_586	-7.8
FAdV_serotype4	Fiber1	mol_ANPDB_660	-7.8
FAdV_serotype4	Fiber1	mol_ANPDB_709	-7.8
FAdV_serotype4	Fiber1	mol_ANPDB_774	-7.8
FAdV_serotype4	Fiber1	mol_ANPDB_790	-7.8
FAdV_serotype4	Fiber1	mol_ANPDB_846	-7.8
FAdV_serotype4	Fiber1	mol_ANPDB_943	-7.8
FAdV_serotype4	Fiber1	mol_ANPDB_83	-7.8
FAdV_serotype4	Fiber1	mol_SANCDB_189	-7.8
FAdV_serotype4	Fiber1	mol_SANCDB_113	-7.8
FAdV_serotype4	Fiber1	mol_SANCDB_120	-7.8
FAdV_serotype4	Fiber1	mol_SANCDB_26	-7.8
FAdV_serotype4	Fiber1	mol_SANCDB_311	-7.8
FAdV_serotype4	Fiber1	mol_SANCDB_384	-7.8
FAdV_serotype4	Fiber1	mol_SANCDB_385	-7.8
FAdV_serotype4	Fiber1	mol_SANCDB_399	-7.8
FAdV_serotype4	Fiber1	mol_SANCDB_580	-7.8
FAdV_serotype4	Fiber1	mol_SANCDB_641	-7.8
FAdV_serotype4	Fiber1	mol_SANCDB_643	-7.8
FAdV_serotype4	Fiber1	mol_SANCDB_746	-7.8
FAdV_serotype4	Fiber1	mol_SANCDB_889	-7.8
FAdV_serotype4	Fiber1	mol_SANCDB_974	-7.8
FAdV_serotype4	Fiber1	mol_SANCDB_967	-7.8
FAdV_serotype4	Fiber1	mol_SANCDB_968	-7.8
FAdV_serotype4	Fiber1	mol_SANCDB_933	-7.8
FAdV_serotype4	Fiber1	mol_SANCDB_589	-7.8
FAdV_serotype4	Fiber1	mol_ANPDB_1022	-7.7
FAdV_serotype4	Fiber1	mol_ANPDB_1060	-7.7
FAdV_serotype4	Fiber1	mol_ANPDB_1117	-7.7
FAdV_serotype4	Fiber1	mol_ANPDB_1099	-7.7
FAdV_serotype4	Fiber1	mol_ANPDB_1278	-7.7
FAdV_serotype4	Fiber1	mol_ANPDB_1441	-7.7
FAdV_serotype4	Fiber1	mol_ANPDB_1194	-7.7
FAdV_serotype4	Fiber1	mol_ANPDB_1445	-7.7
FAdV_serotype4	Fiber1	mol_ANPDB_165	-7.7
FAdV_serotype4	Fiber1	mol_ANPDB_1869	-7.7
FAdV_serotype4	Fiber1	mol_ANPDB_2051	-7.7
FAdV_serotype4	Fiber1	mol_ANPDB_2052	-7.7
FAdV_serotype4	Fiber1	mol_ANPDB_2062	-7.7
FAdV_serotype4	Fiber1	mol_ANPDB_2036	-7.7
FAdV_serotype4	Fiber1	mol_ANPDB_2101	-7.7
FAdV_serotype4	Fiber1	mol_ANPDB_2111	-7.7
FAdV_serotype4	Fiber1	mol_ANPDB_2404	-7.7
FAdV_serotype4	Fiber1	mol_ANPDB_2493	-7.7
FAdV_serotype4	Fiber1	mol_ANPDB_2635	-7.7
FAdV_serotype4	Fiber1	mol_ANPDB_2657	-7.7
FAdV_serotype4	Fiber1	mol_ANPDB_2917	-7.7
FAdV_serotype4	Fiber1	mol_ANPDB_296	-7.7
FAdV_serotype4	Fiber1	mol_ANPDB_2914	-7.7
FAdV_serotype4	Fiber1	mol_ANPDB_3013	-7.7
FAdV_serotype4	Fiber1	mol_ANPDB_2925	-7.7
FAdV_serotype4	Fiber1	mol_ANPDB_3185	-7.7
FAdV_serotype4	Fiber1	mol_ANPDB_3207	-7.7
FAdV_serotype4	Fiber1	mol_ANPDB_3363	-7.7
FAdV_serotype4	Fiber1	mol_ANPDB_342	-7.7
FAdV_serotype4	Fiber1	mol_ANPDB_3427	-7.7
FAdV_serotype4	Fiber1	mol_ANPDB_3430	-7.7
FAdV_serotype4	Fiber1	mol_ANPDB_3437	-7.7
FAdV_serotype4	Fiber1	mol_ANPDB_3677	-7.7
FAdV_serotype4	Fiber1	mol_ANPDB_367	-7.7
FAdV_serotype4	Fiber1	mol_ANPDB_3687	-7.7
FAdV_serotype4	Fiber1	mol_ANPDB_3714	-7.7
FAdV_serotype4	Fiber1	mol_ANPDB_3776	-7.7
FAdV_serotype4	Fiber1	mol_ANPDB_390	-7.7
FAdV_serotype4	Fiber1	mol_ANPDB_3987	-7.7
FAdV_serotype4	Fiber1	mol_ANPDB_427	-7.7
FAdV_serotype4	Fiber1	mol_ANPDB_419	-7.7
FAdV_serotype4	Fiber1	mol_ANPDB_4326	-7.7
FAdV_serotype4	Fiber1	mol_ANPDB_456	-7.7
FAdV_serotype4	Fiber1	mol_ANPDB_4584	-7.7
FAdV_serotype4	Fiber1	mol_ANPDB_4720	-7.7
FAdV_serotype4	Fiber1	mol_ANPDB_4760	-7.7
FAdV_serotype4	Fiber1	mol_ANPDB_4772	-7.7
FAdV_serotype4	Fiber1	mol_ANPDB_4771	-7.7
FAdV_serotype4	Fiber1	mol_ANPDB_4775	-7.7
FAdV_serotype4	Fiber1	mol_ANPDB_4885	-7.7
FAdV_serotype4	Fiber1	mol_ANPDB_484	-7.7
FAdV_serotype4	Fiber1	mol_ANPDB_4904	-7.7
FAdV_serotype4	Fiber1	mol_ANPDB_4920	-7.7
FAdV_serotype4	Fiber1	mol_ANPDB_511	-7.7
FAdV_serotype4	Fiber1	mol_ANPDB_528	-7.7
FAdV_serotype4	Fiber1	mol_ANPDB_5477	-7.7
FAdV_serotype4	Fiber1	mol_ANPDB_536	-7.7
FAdV_serotype4	Fiber1	mol_ANPDB_543	-7.7
FAdV_serotype4	Fiber1	mol_ANPDB_5602	-7.7
FAdV_serotype4	Fiber1	mol_ANPDB_5721	-7.7
FAdV_serotype4	Fiber1	mol_ANPDB_5692	-7.7
FAdV_serotype4	Fiber1	mol_ANPDB_565	-7.7
FAdV_serotype4	Fiber1	mol_ANPDB_5763	-7.7
FAdV_serotype4	Fiber1	mol_ANPDB_5765	-7.7
FAdV_serotype4	Fiber1	mol_ANPDB_5767	-7.7
FAdV_serotype4	Fiber1	mol_ANPDB_5771	-7.7
FAdV_serotype4	Fiber1	mol_ANPDB_5775	-7.7
FAdV_serotype4	Fiber1	mol_ANPDB_5796	-7.7
FAdV_serotype4	Fiber1	mol_ANPDB_5811	-7.7
FAdV_serotype4	Fiber1	mol_ANPDB_579	-7.7
FAdV_serotype4	Fiber1	mol_ANPDB_568	-7.7
FAdV_serotype4	Fiber1	mol_ANPDB_583	-7.7
FAdV_serotype4	Fiber1	mol_ANPDB_5973	-7.7
FAdV_serotype4	Fiber1	mol_ANPDB_6013	-7.7
FAdV_serotype4	Fiber1	mol_ANPDB_602	-7.7
FAdV_serotype4	Fiber1	mol_ANPDB_6063	-7.7
FAdV_serotype4	Fiber1	mol_ANPDB_6072	-7.7
FAdV_serotype4	Fiber1	mol_ANPDB_6089	-7.7
FAdV_serotype4	Fiber1	mol_ANPDB_6125	-7.7
FAdV_serotype4	Fiber1	mol_ANPDB_6079	-7.7
FAdV_serotype4	Fiber1	mol_ANPDB_6329	-7.7
FAdV_serotype4	Fiber1	mol_ANPDB_6255	-7.7
FAdV_serotype4	Fiber1	mol_ANPDB_6362	-7.7
FAdV_serotype4	Fiber1	mol_ANPDB_6376	-7.7
FAdV_serotype4	Fiber1	mol_ANPDB_596	-7.7
FAdV_serotype4	Fiber1	mol_ANPDB_6440	-7.7
FAdV_serotype4	Fiber1	mol_ANPDB_6495	-7.7
FAdV_serotype4	Fiber1	mol_ANPDB_789	-7.7
FAdV_serotype4	Fiber1	mol_ANPDB_837	-7.7
FAdV_serotype4	Fiber1	mol_ANPDB_891	-7.7
FAdV_serotype4	Fiber1	mol_ANPDB_884	-7.7
FAdV_serotype4	Fiber1	mol_ANPDB_944	-7.7
FAdV_serotype4	Fiber1	mol_ANPDB_79	-7.7
FAdV_serotype4	Fiber1	mol_ANPDB_78	-7.7
FAdV_serotype4	Fiber1	mol_SANCDB_135	-7.7
FAdV_serotype4	Fiber1	mol_SANCDB_19	-7.7
FAdV_serotype4	Fiber1	mol_SANCDB_191	-7.7
FAdV_serotype4	Fiber1	mol_SANCDB_23	-7.7
FAdV_serotype4	Fiber1	mol_SANCDB_312	-7.7
FAdV_serotype4	Fiber1	mol_SANCDB_319	-7.7
FAdV_serotype4	Fiber1	mol_SANCDB_334	-7.7
FAdV_serotype4	Fiber1	mol_SANCDB_327	-7.7
FAdV_serotype4	Fiber1	mol_SANCDB_444	-7.7
FAdV_serotype4	Fiber1	mol_SANCDB_561	-7.7
FAdV_serotype4	Fiber1	mol_SANCDB_513	-7.7
FAdV_serotype4	Fiber1	mol_ANPDB_6399	-7.7
FAdV_serotype4	Fiber1	mol_SANCDB_731	-7.7
FAdV_serotype4	Fiber1	mol_SANCDB_924	-7.7
FAdV_serotype4	Fiber1	mol_SANCDB_944	-7.7
FAdV_serotype4	Fiber1	mol_SANCDB_961	-7.7
FAdV_serotype4	Fiber1	mol_SANCDB_965	-7.7
FAdV_serotype4	Fiber1	mol_ANPDB_1014	-7.6
FAdV_serotype4	Fiber1	mol_ANPDB_1114	-7.6
FAdV_serotype4	Fiber1	mol_ANPDB_1096	-7.6
FAdV_serotype4	Fiber1	mol_ANPDB_1141	-7.6
FAdV_serotype4	Fiber1	mol_ANPDB_1289	-7.6
FAdV_serotype4	Fiber1	mol_ANPDB_1443	-7.6
FAdV_serotype4	Fiber1	mol_ANPDB_1690	-7.6
FAdV_serotype4	Fiber1	mol_ANPDB_1694	-7.6
FAdV_serotype4	Fiber1	mol_ANPDB_1785	-7.6
FAdV_serotype4	Fiber1	mol_ANPDB_1979	-7.6
FAdV_serotype4	Fiber1	mol_ANPDB_1973	-7.6
FAdV_serotype4	Fiber1	mol_ANPDB_1996	-7.6
FAdV_serotype4	Fiber1	mol_ANPDB_214	-7.6
FAdV_serotype4	Fiber1	mol_ANPDB_2124	-7.6
FAdV_serotype4	Fiber1	mol_ANPDB_2203	-7.6
FAdV_serotype4	Fiber1	mol_ANPDB_2208	-7.6
FAdV_serotype4	Fiber1	mol_ANPDB_2383	-7.6
FAdV_serotype4	Fiber1	mol_ANPDB_2363	-7.6
FAdV_serotype4	Fiber1	mol_ANPDB_2490	-7.6
FAdV_serotype4	Fiber1	mol_ANPDB_2640	-7.6
FAdV_serotype4	Fiber1	mol_ANPDB_2615	-7.6
FAdV_serotype4	Fiber1	mol_ANPDB_2671	-7.6
FAdV_serotype4	Fiber1	mol_ANPDB_2658	-7.6
FAdV_serotype4	Fiber1	mol_ANPDB_2870	-7.6
FAdV_serotype4	Fiber1	mol_ANPDB_2766	-7.6
FAdV_serotype4	Fiber1	mol_ANPDB_2899	-7.6
FAdV_serotype4	Fiber1	mol_ANPDB_2930	-7.6
FAdV_serotype4	Fiber1	mol_ANPDB_2915	-7.6
FAdV_serotype4	Fiber1	mol_ANPDB_1957	-7.6
FAdV_serotype4	Fiber1	mol_ANPDB_298	-7.6
FAdV_serotype4	Fiber1	mol_ANPDB_3017	-7.6
FAdV_serotype4	Fiber1	mol_ANPDB_3074	-7.6
FAdV_serotype4	Fiber1	mol_ANPDB_3362	-7.6
FAdV_serotype4	Fiber1	mol_ANPDB_3426	-7.6
FAdV_serotype4	Fiber1	mol_ANPDB_3468	-7.6
FAdV_serotype4	Fiber1	mol_ANPDB_346	-7.6
FAdV_serotype4	Fiber1	mol_ANPDB_3441	-7.6
FAdV_serotype4	Fiber1	mol_ANPDB_3440	-7.6
FAdV_serotype4	Fiber1	mol_ANPDB_3490	-7.6
FAdV_serotype4	Fiber1	mol_ANPDB_3507	-7.6
FAdV_serotype4	Fiber1	mol_ANPDB_3678	-7.6
FAdV_serotype4	Fiber1	mol_ANPDB_3683	-7.6
FAdV_serotype4	Fiber1	mol_ANPDB_3736	-7.6
FAdV_serotype4	Fiber1	mol_ANPDB_3737	-7.6
FAdV_serotype4	Fiber1	mol_ANPDB_3784	-7.6
FAdV_serotype4	Fiber1	mol_ANPDB_3797	-7.6
FAdV_serotype4	Fiber1	mol_ANPDB_3887	-7.6
FAdV_serotype4	Fiber1	mol_ANPDB_3843	-7.6
FAdV_serotype4	Fiber1	mol_ANPDB_4012	-7.6
FAdV_serotype4	Fiber1	mol_ANPDB_394	-7.6
FAdV_serotype4	Fiber1	mol_ANPDB_414	-7.6
FAdV_serotype4	Fiber1	mol_ANPDB_4329	-7.6
FAdV_serotype4	Fiber1	mol_ANPDB_4335	-7.6
FAdV_serotype4	Fiber1	mol_ANPDB_441	-7.6
FAdV_serotype4	Fiber1	mol_ANPDB_4490	-7.6
FAdV_serotype4	Fiber1	mol_ANPDB_4544	-7.6
FAdV_serotype4	Fiber1	mol_ANPDB_4587	-7.6
FAdV_serotype4	Fiber1	mol_ANPDB_4657	-7.6
FAdV_serotype4	Fiber1	mol_ANPDB_4658	-7.6
FAdV_serotype4	Fiber1	mol_ANPDB_4678	-7.6
FAdV_serotype4	Fiber1	mol_ANPDB_4675	-7.6
FAdV_serotype4	Fiber1	mol_ANPDB_4711	-7.6
FAdV_serotype4	Fiber1	mol_ANPDB_470	-7.6
FAdV_serotype4	Fiber1	mol_ANPDB_4872	-7.6
FAdV_serotype4	Fiber1	mol_ANPDB_482	-7.6
FAdV_serotype4	Fiber1	mol_ANPDB_4893	-7.6
FAdV_serotype4	Fiber1	mol_ANPDB_4903	-7.6
FAdV_serotype4	Fiber1	mol_ANPDB_4918	-7.6
FAdV_serotype4	Fiber1	mol_ANPDB_4922	-7.6
FAdV_serotype4	Fiber1	mol_ANPDB_4968	-7.6
FAdV_serotype4	Fiber1	mol_ANPDB_4660	-7.6
FAdV_serotype4	Fiber1	mol_ANPDB_5107	-7.6
FAdV_serotype4	Fiber1	mol_ANPDB_5108	-7.6
FAdV_serotype4	Fiber1	mol_ANPDB_510	-7.6
FAdV_serotype4	Fiber1	mol_ANPDB_5176	-7.6
FAdV_serotype4	Fiber1	mol_ANPDB_5195	-7.6
FAdV_serotype4	Fiber1	mol_ANPDB_5199	-7.6
FAdV_serotype4	Fiber1	mol_ANPDB_5432	-7.6
FAdV_serotype4	Fiber1	mol_ANPDB_5434	-7.6
FAdV_serotype4	Fiber1	mol_ANPDB_5466	-7.6
FAdV_serotype4	Fiber1	mol_ANPDB_5471	-7.6
FAdV_serotype4	Fiber1	mol_ANPDB_4876	-7.6
FAdV_serotype4	Fiber1	mol_ANPDB_542	-7.6
FAdV_serotype4	Fiber1	mol_ANPDB_540	-7.6
FAdV_serotype4	Fiber1	mol_ANPDB_4850	-7.6
FAdV_serotype4	Fiber1	mol_ANPDB_5791	-7.6
FAdV_serotype4	Fiber1	mol_ANPDB_5814	-7.6
FAdV_serotype4	Fiber1	mol_ANPDB_5874	-7.6
FAdV_serotype4	Fiber1	mol_ANPDB_582	-7.6
FAdV_serotype4	Fiber1	mol_ANPDB_5967	-7.6
FAdV_serotype4	Fiber1	mol_ANPDB_577	-7.6
FAdV_serotype4	Fiber1	mol_ANPDB_5960	-7.6
FAdV_serotype4	Fiber1	mol_ANPDB_604	-7.6
FAdV_serotype4	Fiber1	mol_ANPDB_6087	-7.6
FAdV_serotype4	Fiber1	mol_ANPDB_616	-7.6
FAdV_serotype4	Fiber1	mol_ANPDB_6092	-7.6
FAdV_serotype4	Fiber1	mol_ANPDB_6234	-7.6
FAdV_serotype4	Fiber1	mol_ANPDB_6262	-7.6
FAdV_serotype4	Fiber1	mol_ANPDB_61	-7.6
FAdV_serotype4	Fiber1	mol_ANPDB_6253	-7.6
FAdV_serotype4	Fiber1	mol_ANPDB_6055	-7.6
FAdV_serotype4	Fiber1	mol_ANPDB_6331	-7.6
FAdV_serotype4	Fiber1	mol_ANPDB_637	-7.6
FAdV_serotype4	Fiber1	mol_ANPDB_6305	-7.6
FAdV_serotype4	Fiber1	mol_ANPDB_669	-7.6
FAdV_serotype4	Fiber1	mol_ANPDB_707	-7.6
FAdV_serotype4	Fiber1	mol_ANPDB_670	-7.6
FAdV_serotype4	Fiber1	mol_ANPDB_72	-7.6
FAdV_serotype4	Fiber1	mol_ANPDB_864	-7.6
FAdV_serotype4	Fiber1	mol_ANPDB_892	-7.6
FAdV_serotype4	Fiber1	mol_ANPDB_890	-7.6
FAdV_serotype4	Fiber1	mol_ANPDB_945	-7.6
FAdV_serotype4	Fiber1	mol_SANCDB_1002	-7.6
FAdV_serotype4	Fiber1	mol_SANCDB_157	-7.6
FAdV_serotype4	Fiber1	mol_SANCDB_284	-7.6
FAdV_serotype4	Fiber1	mol_SANCDB_306	-7.6
FAdV_serotype4	Fiber1	mol_SANCDB_352	-7.6
FAdV_serotype4	Fiber1	mol_ANPDB_969	-7.6
FAdV_serotype4	Fiber1	mol_SANCDB_397	-7.6
FAdV_serotype4	Fiber1	mol_SANCDB_449	-7.6
FAdV_serotype4	Fiber1	mol_SANCDB_445	-7.6
FAdV_serotype4	Fiber1	mol_SANCDB_490	-7.6
FAdV_serotype4	Fiber1	mol_ANPDB_6408	-7.6
FAdV_serotype4	Fiber1	mol_SANCDB_668	-7.6
FAdV_serotype4	Fiber1	mol_SANCDB_792	-7.6
FAdV_serotype4	Fiber1	mol_SANCDB_793	-7.6
FAdV_serotype4	Fiber1	mol_SANCDB_868	-7.6
FAdV_serotype4	Fiber1	mol_SANCDB_932	-7.6
FAdV_serotype4	Fiber1	mol_SANCDB_404	-7.6
FAdV_serotype4	Fiber1	mol_ANPDB_1011	-7.5
FAdV_serotype4	Fiber1	mol_ANPDB_1046	-7.5
FAdV_serotype4	Fiber1	mol_ANPDB_1017	-7.5
FAdV_serotype4	Fiber1	mol_ANPDB_1130	-7.5
FAdV_serotype4	Fiber1	mol_ANPDB_1044	-7.5
FAdV_serotype4	Fiber1	mol_ANPDB_1275	-7.5
FAdV_serotype4	Fiber1	mol_ANPDB_1108	-7.5
FAdV_serotype4	Fiber1	mol_ANPDB_1448	-7.5
FAdV_serotype4	Fiber1	mol_ANPDB_1483	-7.5
FAdV_serotype4	Fiber1	mol_ANPDB_1446	-7.5
FAdV_serotype4	Fiber1	mol_ANPDB_1649	-7.5
FAdV_serotype4	Fiber1	mol_ANPDB_1705	-7.5
FAdV_serotype4	Fiber1	mol_ANPDB_1715	-7.5
FAdV_serotype4	Fiber1	mol_ANPDB_1704	-7.5
FAdV_serotype4	Fiber1	mol_ANPDB_1799	-7.5
FAdV_serotype4	Fiber1	mol_ANPDB_1794	-7.5
FAdV_serotype4	Fiber1	mol_ANPDB_1864	-7.5
FAdV_serotype4	Fiber1	mol_ANPDB_1874	-7.5
FAdV_serotype4	Fiber1	mol_ANPDB_19	-7.5
FAdV_serotype4	Fiber1	mol_ANPDB_204	-7.5
FAdV_serotype4	Fiber1	mol_ANPDB_2045	-7.5
FAdV_serotype4	Fiber1	mol_ANPDB_2100	-7.5
FAdV_serotype4	Fiber1	mol_ANPDB_2120	-7.5
FAdV_serotype4	Fiber1	mol_ANPDB_2205	-7.5
FAdV_serotype4	Fiber1	mol_ANPDB_2212	-7.5
FAdV_serotype4	Fiber1	mol_ANPDB_2251	-7.5
FAdV_serotype4	Fiber1	mol_ANPDB_2147	-7.5
FAdV_serotype4	Fiber1	mol_ANPDB_2306	-7.5
FAdV_serotype4	Fiber1	mol_ANPDB_2329	-7.5
FAdV_serotype4	Fiber1	mol_ANPDB_2407	-7.5
FAdV_serotype4	Fiber1	mol_ANPDB_2445	-7.5
FAdV_serotype4	Fiber1	mol_ANPDB_2478	-7.5
FAdV_serotype4	Fiber1	mol_ANPDB_2518	-7.5
FAdV_serotype4	Fiber1	mol_ANPDB_2527	-7.5
FAdV_serotype4	Fiber1	mol_ANPDB_2492	-7.5
FAdV_serotype4	Fiber1	mol_ANPDB_2601	-7.5
FAdV_serotype4	Fiber1	mol_ANPDB_2624	-7.5
FAdV_serotype4	Fiber1	mol_ANPDB_2665	-7.5
FAdV_serotype4	Fiber1	mol_ANPDB_2859	-7.5
FAdV_serotype4	Fiber1	mol_ANPDB_2896	-7.5
FAdV_serotype4	Fiber1	mol_ANPDB_2962	-7.5
FAdV_serotype4	Fiber1	mol_ANPDB_3009	-7.5
FAdV_serotype4	Fiber1	mol_ANPDB_3014	-7.5
FAdV_serotype4	Fiber1	mol_ANPDB_3069	-7.5
FAdV_serotype4	Fiber1	mol_ANPDB_308	-7.5
FAdV_serotype4	Fiber1	mol_ANPDB_3188	-7.5
FAdV_serotype4	Fiber1	mol_ANPDB_3317	-7.5
FAdV_serotype4	Fiber1	mol_ANPDB_3397	-7.5
FAdV_serotype4	Fiber1	mol_ANPDB_3417	-7.5
FAdV_serotype4	Fiber1	mol_ANPDB_3486	-7.5
FAdV_serotype4	Fiber1	mol_ANPDB_354	-7.5
FAdV_serotype4	Fiber1	mol_ANPDB_362	-7.5
FAdV_serotype4	Fiber1	mol_ANPDB_3709	-7.5
FAdV_serotype4	Fiber1	mol_ANPDB_3735	-7.5
FAdV_serotype4	Fiber1	mol_ANPDB_3731	-7.5
FAdV_serotype4	Fiber1	mol_ANPDB_2958	-7.5
FAdV_serotype4	Fiber1	mol_ANPDB_371	-7.5
FAdV_serotype4	Fiber1	mol_ANPDB_3991	-7.5
FAdV_serotype4	Fiber1	mol_ANPDB_393	-7.5
FAdV_serotype4	Fiber1	mol_ANPDB_4053	-7.5
FAdV_serotype4	Fiber1	mol_ANPDB_391	-7.5
FAdV_serotype4	Fiber1	mol_ANPDB_4235	-7.5
FAdV_serotype4	Fiber1	mol_ANPDB_412	-7.5
FAdV_serotype4	Fiber1	mol_ANPDB_4234	-7.5
FAdV_serotype4	Fiber1	mol_ANPDB_439	-7.5
FAdV_serotype4	Fiber1	mol_ANPDB_4434	-7.5
FAdV_serotype4	Fiber1	mol_ANPDB_4546	-7.5
FAdV_serotype4	Fiber1	mol_ANPDB_4470	-7.5
FAdV_serotype4	Fiber1	mol_ANPDB_4586	-7.5
FAdV_serotype4	Fiber1	mol_ANPDB_4621	-7.5
FAdV_serotype4	Fiber1	mol_ANPDB_460	-7.5
FAdV_serotype4	Fiber1	mol_ANPDB_4583	-7.5
FAdV_serotype4	Fiber1	mol_ANPDB_472	-7.5
FAdV_serotype4	Fiber1	mol_ANPDB_4871	-7.5
FAdV_serotype4	Fiber1	mol_ANPDB_477	-7.5
FAdV_serotype4	Fiber1	mol_ANPDB_4889	-7.5
FAdV_serotype4	Fiber1	mol_ANPDB_4909	-7.5
FAdV_serotype4	Fiber1	mol_ANPDB_4906	-7.5
FAdV_serotype4	Fiber1	mol_ANPDB_4924	-7.5
FAdV_serotype4	Fiber1	mol_ANPDB_4970	-7.5
FAdV_serotype4	Fiber1	mol_ANPDB_4989	-7.5
FAdV_serotype4	Fiber1	mol_ANPDB_5034	-7.5
FAdV_serotype4	Fiber1	mol_ANPDB_5036	-7.5
FAdV_serotype4	Fiber1	mol_ANPDB_5078	-7.5
FAdV_serotype4	Fiber1	mol_ANPDB_5133	-7.5
FAdV_serotype4	Fiber1	mol_ANPDB_5150	-7.5
FAdV_serotype4	Fiber1	mol_ANPDB_5236	-7.5
FAdV_serotype4	Fiber1	mol_ANPDB_5221	-7.5
FAdV_serotype4	Fiber1	mol_ANPDB_5252	-7.5
FAdV_serotype4	Fiber1	mol_ANPDB_5438	-7.5
FAdV_serotype4	Fiber1	mol_ANPDB_5487	-7.5
FAdV_serotype4	Fiber1	mol_ANPDB_5492	-7.5
FAdV_serotype4	Fiber1	mol_ANPDB_5491	-7.5
FAdV_serotype4	Fiber1	mol_ANPDB_544	-7.5
FAdV_serotype4	Fiber1	mol_ANPDB_5605	-7.5
FAdV_serotype4	Fiber1	mol_ANPDB_5657	-7.5
FAdV_serotype4	Fiber1	mol_ANPDB_563	-7.5
FAdV_serotype4	Fiber1	mol_ANPDB_5777	-7.5
FAdV_serotype4	Fiber1	mol_ANPDB_5803	-7.5
FAdV_serotype4	Fiber1	mol_ANPDB_5821	-7.5
FAdV_serotype4	Fiber1	mol_ANPDB_5841	-7.5
FAdV_serotype4	Fiber1	mol_ANPDB_5855	-7.5
FAdV_serotype4	Fiber1	mol_ANPDB_5892	-7.5
FAdV_serotype4	Fiber1	mol_ANPDB_570	-7.5
FAdV_serotype4	Fiber1	mol_ANPDB_571	-7.5
FAdV_serotype4	Fiber1	mol_ANPDB_606	-7.5
FAdV_serotype4	Fiber1	mol_ANPDB_6083	-7.5
FAdV_serotype4	Fiber1	mol_ANPDB_6105	-7.5
FAdV_serotype4	Fiber1	mol_ANPDB_6122	-7.5
FAdV_serotype4	Fiber1	mol_ANPDB_6132	-7.5
FAdV_serotype4	Fiber1	mol_ANPDB_619	-7.5
FAdV_serotype4	Fiber1	mol_ANPDB_622	-7.5
FAdV_serotype4	Fiber1	mol_ANPDB_623	-7.5
FAdV_serotype4	Fiber1	mol_ANPDB_6281	-7.5
FAdV_serotype4	Fiber1	mol_ANPDB_6330	-7.5
FAdV_serotype4	Fiber1	mol_ANPDB_6406	-7.5
FAdV_serotype4	Fiber1	mol_ANPDB_6472	-7.5
FAdV_serotype4	Fiber1	mol_ANPDB_657	-7.5
FAdV_serotype4	Fiber1	mol_ANPDB_746	-7.5
FAdV_serotype4	Fiber1	mol_ANPDB_693	-7.5
FAdV_serotype4	Fiber1	mol_ANPDB_769	-7.5
FAdV_serotype4	Fiber1	mol_ANPDB_776	-7.5
FAdV_serotype4	Fiber1	mol_ANPDB_694	-7.5
FAdV_serotype4	Fiber1	mol_ANPDB_745	-7.5
FAdV_serotype4	Fiber1	mol_ANPDB_74	-7.5
FAdV_serotype4	Fiber1	mol_ANPDB_76	-7.5
FAdV_serotype4	Fiber1	mol_ANPDB_802	-7.5
FAdV_serotype4	Fiber1	mol_ANPDB_885	-7.5
FAdV_serotype4	Fiber1	mol_ANPDB_914	-7.5
FAdV_serotype4	Fiber1	mol_ANPDB_941	-7.5
FAdV_serotype4	Fiber1	mol_ANPDB_930	-7.5
FAdV_serotype4	Fiber1	mol_ANPDB_932	-7.5
FAdV_serotype4	Fiber1	mol_ANPDB_972	-7.5
FAdV_serotype4	Fiber1	mol_SANCDB_20	-7.5
FAdV_serotype4	Fiber1	mol_SANCDB_21	-7.5
FAdV_serotype4	Fiber1	mol_SANCDB_240	-7.5
FAdV_serotype4	Fiber1	mol_SANCDB_25	-7.5
FAdV_serotype4	Fiber1	mol_SANCDB_244	-7.5
FAdV_serotype4	Fiber1	mol_SANCDB_300	-7.5
FAdV_serotype4	Fiber1	mol_SANCDB_302	-7.5
FAdV_serotype4	Fiber1	mol_SANCDB_303	-7.5
FAdV_serotype4	Fiber1	mol_ANPDB_968	-7.5
FAdV_serotype4	Fiber1	mol_SANCDB_484	-7.5
FAdV_serotype4	Fiber1	mol_SANCDB_564	-7.5
FAdV_serotype4	Fiber1	mol_SANCDB_590	-7.5
FAdV_serotype4	Fiber1	mol_SANCDB_644	-7.5
FAdV_serotype4	Fiber1	mol_SANCDB_728	-7.5
FAdV_serotype4	Fiber1	mol_SANCDB_742	-7.5
FAdV_serotype4	Fiber1	mol_SANCDB_770	-7.5
FAdV_serotype4	Fiber1	mol_SANCDB_951	-7.5
FAdV_serotype4	Fiber1	mol_SANCDB_963	-7.5
FAdV_serotype4	Fiber1	mol_SANCDB_998	-7.5
FAdV_serotype4	Fiber1	mol_ANPDB_1021	-7.4
FAdV_serotype4	Fiber1	mol_ANPDB_1016	-7.4
FAdV_serotype4	Fiber1	mol_ANPDB_1085	-7.4
FAdV_serotype4	Fiber1	mol_ANPDB_1015	-7.4
FAdV_serotype4	Fiber1	mol_ANPDB_1092	-7.4
FAdV_serotype4	Fiber1	mol_ANPDB_1103	-7.4
FAdV_serotype4	Fiber1	mol_ANPDB_1045	-7.4
FAdV_serotype4	Fiber1	mol_ANPDB_1198	-7.4
FAdV_serotype4	Fiber1	mol_ANPDB_1100	-7.4
FAdV_serotype4	Fiber1	mol_ANPDB_1276	-7.4
FAdV_serotype4	Fiber1	mol_ANPDB_1372	-7.4
FAdV_serotype4	Fiber1	mol_ANPDB_1449	-7.4
FAdV_serotype4	Fiber1	mol_ANPDB_1444	-7.4
FAdV_serotype4	Fiber1	mol_ANPDB_14	-7.4
FAdV_serotype4	Fiber1	mol_ANPDB_1643	-7.4
FAdV_serotype4	Fiber1	mol_ANPDB_1557	-7.4
FAdV_serotype4	Fiber1	mol_ANPDB_1650	-7.4
FAdV_serotype4	Fiber1	mol_ANPDB_1689	-7.4
FAdV_serotype4	Fiber1	mol_ANPDB_163	-7.4
FAdV_serotype4	Fiber1	mol_ANPDB_1693	-7.4
FAdV_serotype4	Fiber1	mol_ANPDB_1813	-7.4
FAdV_serotype4	Fiber1	mol_ANPDB_1816	-7.4
FAdV_serotype4	Fiber1	mol_ANPDB_1844	-7.4
FAdV_serotype4	Fiber1	mol_ANPDB_1988	-7.4
FAdV_serotype4	Fiber1	mol_ANPDB_1967	-7.4
FAdV_serotype4	Fiber1	mol_ANPDB_2015	-7.4
FAdV_serotype4	Fiber1	mol_ANPDB_1990	-7.4
FAdV_serotype4	Fiber1	mol_ANPDB_2034	-7.4
FAdV_serotype4	Fiber1	mol_ANPDB_2033	-7.4
FAdV_serotype4	Fiber1	mol_ANPDB_2048	-7.4
FAdV_serotype4	Fiber1	mol_ANPDB_2061	-7.4
FAdV_serotype4	Fiber1	mol_ANPDB_2070	-7.4
FAdV_serotype4	Fiber1	mol_ANPDB_2075	-7.4
FAdV_serotype4	Fiber1	mol_ANPDB_2102	-7.4
FAdV_serotype4	Fiber1	mol_ANPDB_20	-7.4
FAdV_serotype4	Fiber1	mol_ANPDB_2119	-7.4
FAdV_serotype4	Fiber1	mol_ANPDB_2135	-7.4
FAdV_serotype4	Fiber1	mol_ANPDB_2134	-7.4
FAdV_serotype4	Fiber1	mol_ANPDB_2146	-7.4
FAdV_serotype4	Fiber1	mol_ANPDB_2282	-7.4
FAdV_serotype4	Fiber1	mol_ANPDB_2343	-7.4
FAdV_serotype4	Fiber1	mol_ANPDB_2320	-7.4
FAdV_serotype4	Fiber1	mol_ANPDB_2376	-7.4
FAdV_serotype4	Fiber1	mol_ANPDB_2387	-7.4
FAdV_serotype4	Fiber1	mol_ANPDB_2360	-7.4
FAdV_serotype4	Fiber1	mol_ANPDB_2379	-7.4
FAdV_serotype4	Fiber1	mol_ANPDB_2406	-7.4
FAdV_serotype4	Fiber1	mol_ANPDB_2483	-7.4
FAdV_serotype4	Fiber1	mol_ANPDB_253	-7.4
FAdV_serotype4	Fiber1	mol_ANPDB_2631	-7.4
FAdV_serotype4	Fiber1	mol_ANPDB_2662	-7.4
FAdV_serotype4	Fiber1	mol_ANPDB_2701	-7.4
FAdV_serotype4	Fiber1	mol_ANPDB_2790	-7.4
FAdV_serotype4	Fiber1	mol_ANPDB_280	-7.4
FAdV_serotype4	Fiber1	mol_ANPDB_2864	-7.4
FAdV_serotype4	Fiber1	mol_ANPDB_2900	-7.4
FAdV_serotype4	Fiber1	mol_ANPDB_2871	-7.4
FAdV_serotype4	Fiber1	mol_ANPDB_2890	-7.4
FAdV_serotype4	Fiber1	mol_ANPDB_2936	-7.4
FAdV_serotype4	Fiber1	mol_ANPDB_2992	-7.4
FAdV_serotype4	Fiber1	mol_ANPDB_2959	-7.4
FAdV_serotype4	Fiber1	mol_ANPDB_3008	-7.4
FAdV_serotype4	Fiber1	mol_ANPDB_3015	-7.4
FAdV_serotype4	Fiber1	mol_ANPDB_3020	-7.4
FAdV_serotype4	Fiber1	mol_ANPDB_3112	-7.4
FAdV_serotype4	Fiber1	mol_ANPDB_310	-7.4
FAdV_serotype4	Fiber1	mol_ANPDB_3208	-7.4
FAdV_serotype4	Fiber1	mol_ANPDB_3241	-7.4
FAdV_serotype4	Fiber1	mol_ANPDB_325	-7.4
FAdV_serotype4	Fiber1	mol_ANPDB_3023	-7.4
FAdV_serotype4	Fiber1	mol_ANPDB_3266	-7.4
FAdV_serotype4	Fiber1	mol_ANPDB_3335	-7.4
FAdV_serotype4	Fiber1	mol_ANPDB_3338	-7.4
FAdV_serotype4	Fiber1	mol_ANPDB_3489	-7.4
FAdV_serotype4	Fiber1	mol_ANPDB_3488	-7.4
FAdV_serotype4	Fiber1	mol_ANPDB_3491	-7.4
FAdV_serotype4	Fiber1	mol_ANPDB_368	-7.4
FAdV_serotype4	Fiber1	mol_ANPDB_3791	-7.4
FAdV_serotype4	Fiber1	mol_ANPDB_3805	-7.4
FAdV_serotype4	Fiber1	mol_ANPDB_3879	-7.4
FAdV_serotype4	Fiber1	mol_ANPDB_3878	-7.4
FAdV_serotype4	Fiber1	mol_ANPDB_3989	-7.4
FAdV_serotype4	Fiber1	mol_ANPDB_4013	-7.4
FAdV_serotype4	Fiber1	mol_ANPDB_406	-7.4
FAdV_serotype4	Fiber1	mol_ANPDB_4131	-7.4
FAdV_serotype4	Fiber1	mol_ANPDB_430	-7.4
FAdV_serotype4	Fiber1	mol_ANPDB_4422	-7.4
FAdV_serotype4	Fiber1	mol_ANPDB_455	-7.4
FAdV_serotype4	Fiber1	mol_ANPDB_4570	-7.4
FAdV_serotype4	Fiber1	mol_ANPDB_4572	-7.4
FAdV_serotype4	Fiber1	mol_ANPDB_4588	-7.4
FAdV_serotype4	Fiber1	mol_ANPDB_4623	-7.4
FAdV_serotype4	Fiber1	mol_ANPDB_457	-7.4
FAdV_serotype4	Fiber1	mol_ANPDB_4694	-7.4
FAdV_serotype4	Fiber1	mol_ANPDB_4707	-7.4
FAdV_serotype4	Fiber1	mol_ANPDB_468	-7.4
FAdV_serotype4	Fiber1	mol_ANPDB_476	-7.4
FAdV_serotype4	Fiber1	mol_ANPDB_4888	-7.4
FAdV_serotype4	Fiber1	mol_ANPDB_4895	-7.4
FAdV_serotype4	Fiber1	mol_ANPDB_4979	-7.4
FAdV_serotype4	Fiber1	mol_ANPDB_4982	-7.4
FAdV_serotype4	Fiber1	mol_ANPDB_5037	-7.4
FAdV_serotype4	Fiber1	mol_ANPDB_5040	-7.4
FAdV_serotype4	Fiber1	mol_ANPDB_5254	-7.4
FAdV_serotype4	Fiber1	mol_ANPDB_5464	-7.4
FAdV_serotype4	Fiber1	mol_ANPDB_5465	-7.4
FAdV_serotype4	Fiber1	mol_ANPDB_5536	-7.4
FAdV_serotype4	Fiber1	mol_ANPDB_5583	-7.4
FAdV_serotype4	Fiber1	mol_ANPDB_5604	-7.4
FAdV_serotype4	Fiber1	mol_ANPDB_5694	-7.4
FAdV_serotype4	Fiber1	mol_ANPDB_564	-7.4
FAdV_serotype4	Fiber1	mol_ANPDB_5726	-7.4
FAdV_serotype4	Fiber1	mol_ANPDB_5770	-7.4
FAdV_serotype4	Fiber1	mol_ANPDB_5817	-7.4
FAdV_serotype4	Fiber1	mol_ANPDB_5822	-7.4
FAdV_serotype4	Fiber1	mol_ANPDB_574	-7.4
FAdV_serotype4	Fiber1	mol_ANPDB_5899	-7.4
FAdV_serotype4	Fiber1	mol_ANPDB_589	-7.4
FAdV_serotype4	Fiber1	mol_ANPDB_5974	-7.4
FAdV_serotype4	Fiber1	mol_ANPDB_603	-7.4
FAdV_serotype4	Fiber1	mol_ANPDB_6071	-7.4
FAdV_serotype4	Fiber1	mol_ANPDB_6075	-7.4
FAdV_serotype4	Fiber1	mol_ANPDB_6204	-7.4
FAdV_serotype4	Fiber1	mol_ANPDB_6211	-7.4
FAdV_serotype4	Fiber1	mol_ANPDB_60	-7.4
FAdV_serotype4	Fiber1	mol_ANPDB_624	-7.4
FAdV_serotype4	Fiber1	mol_ANPDB_6261	-7.4
FAdV_serotype4	Fiber1	mol_ANPDB_6309	-7.4
FAdV_serotype4	Fiber1	mol_ANPDB_6310	-7.4
FAdV_serotype4	Fiber1	mol_ANPDB_6333	-7.4
FAdV_serotype4	Fiber1	mol_ANPDB_6350	-7.4
FAdV_serotype4	Fiber1	mol_ANPDB_633	-7.4
FAdV_serotype4	Fiber1	mol_ANPDB_6370	-7.4
FAdV_serotype4	Fiber1	mol_ANPDB_6474	-7.4
FAdV_serotype4	Fiber1	mol_ANPDB_6507	-7.4
FAdV_serotype4	Fiber1	mol_ANPDB_6451	-7.4
FAdV_serotype4	Fiber1	mol_ANPDB_653	-7.4
FAdV_serotype4	Fiber1	mol_ANPDB_688	-7.4
FAdV_serotype4	Fiber1	mol_ANPDB_587	-7.4
FAdV_serotype4	Fiber1	mol_ANPDB_768	-7.4
FAdV_serotype4	Fiber1	mol_ANPDB_73	-7.4
FAdV_serotype4	Fiber1	mol_ANPDB_813	-7.4
FAdV_serotype4	Fiber1	mol_ANPDB_851	-7.4
FAdV_serotype4	Fiber1	mol_ANPDB_901	-7.4
FAdV_serotype4	Fiber1	mol_ANPDB_915	-7.4
FAdV_serotype4	Fiber1	mol_ANPDB_936	-7.4
FAdV_serotype4	Fiber1	mol_ANPDB_81	-7.4
FAdV_serotype4	Fiber1	mol_ANPDB_937	-7.4
FAdV_serotype4	Fiber1	mol_SANCDB_1003	-7.4
FAdV_serotype4	Fiber1	mol_SANCDB_178	-7.4
FAdV_serotype4	Fiber1	mol_SANCDB_146	-7.4
FAdV_serotype4	Fiber1	mol_SANCDB_215	-7.4
FAdV_serotype4	Fiber1	mol_SANCDB_272	-7.4
FAdV_serotype4	Fiber1	mol_SANCDB_253	-7.4
FAdV_serotype4	Fiber1	mol_SANCDB_279	-7.4
FAdV_serotype4	Fiber1	mol_SANCDB_268	-7.4
FAdV_serotype4	Fiber1	mol_SANCDB_443	-7.4
FAdV_serotype4	Fiber1	mol_SANCDB_486	-7.4
FAdV_serotype4	Fiber1	mol_SANCDB_664	-7.4
FAdV_serotype4	Fiber1	mol_SANCDB_666	-7.4
FAdV_serotype4	Fiber1	mol_SANCDB_718	-7.4
FAdV_serotype4	Fiber1	mol_SANCDB_7	-7.4
FAdV_serotype4	Fiber1	mol_SANCDB_870	-7.4
FAdV_serotype4	Fiber1	mol_SANCDB_994	-7.4
FAdV_serotype4	Fiber1	mol_SANCDB_735	-7.4
FAdV_serotype4	Fiber1	mol_ANPDB_1069	-7.3
FAdV_serotype4	Fiber1	mol_ANPDB_1089	-7.3
FAdV_serotype4	Fiber1	mol_ANPDB_1088	-7.3
FAdV_serotype4	Fiber1	mol_ANPDB_1193	-7.3
FAdV_serotype4	Fiber1	mol_ANPDB_1299	-7.3
FAdV_serotype4	Fiber1	mol_ANPDB_1345	-7.3
FAdV_serotype4	Fiber1	mol_ANPDB_1368	-7.3
FAdV_serotype4	Fiber1	mol_ANPDB_1440	-7.3
FAdV_serotype4	Fiber1	mol_ANPDB_1480	-7.3
FAdV_serotype4	Fiber1	mol_ANPDB_1481	-7.3
FAdV_serotype4	Fiber1	mol_ANPDB_1447	-7.3
FAdV_serotype4	Fiber1	mol_ANPDB_1122	-7.3
FAdV_serotype4	Fiber1	mol_ANPDB_1587	-7.3
FAdV_serotype4	Fiber1	mol_ANPDB_1588	-7.3
FAdV_serotype4	Fiber1	mol_ANPDB_1641	-7.3
FAdV_serotype4	Fiber1	mol_ANPDB_1661	-7.3
FAdV_serotype4	Fiber1	mol_ANPDB_1707	-7.3
FAdV_serotype4	Fiber1	mol_ANPDB_1774	-7.3
FAdV_serotype4	Fiber1	mol_ANPDB_1798	-7.3
FAdV_serotype4	Fiber1	mol_ANPDB_1871	-7.3
FAdV_serotype4	Fiber1	mol_ANPDB_1850	-7.3
FAdV_serotype4	Fiber1	mol_ANPDB_1894	-7.3
FAdV_serotype4	Fiber1	mol_ANPDB_1925	-7.3
FAdV_serotype4	Fiber1	mol_ANPDB_2040	-7.3
FAdV_serotype4	Fiber1	mol_ANPDB_2044	-7.3
FAdV_serotype4	Fiber1	mol_ANPDB_2050	-7.3
FAdV_serotype4	Fiber1	mol_ANPDB_2049	-7.3
FAdV_serotype4	Fiber1	mol_ANPDB_2046	-7.3
FAdV_serotype4	Fiber1	mol_ANPDB_2116	-7.3
FAdV_serotype4	Fiber1	mol_ANPDB_2115	-7.3
FAdV_serotype4	Fiber1	mol_ANPDB_2066	-7.3
FAdV_serotype4	Fiber1	mol_ANPDB_2129	-7.3
FAdV_serotype4	Fiber1	mol_ANPDB_2152	-7.3
FAdV_serotype4	Fiber1	mol_ANPDB_2132	-7.3
FAdV_serotype4	Fiber1	mol_ANPDB_2149	-7.3
FAdV_serotype4	Fiber1	mol_ANPDB_2194	-7.3
FAdV_serotype4	Fiber1	mol_ANPDB_2202	-7.3
FAdV_serotype4	Fiber1	mol_ANPDB_2209	-7.3
FAdV_serotype4	Fiber1	mol_ANPDB_2230	-7.3
FAdV_serotype4	Fiber1	mol_ANPDB_2259	-7.3
FAdV_serotype4	Fiber1	mol_ANPDB_2262	-7.3
FAdV_serotype4	Fiber1	mol_ANPDB_2220	-7.3
FAdV_serotype4	Fiber1	mol_ANPDB_2285	-7.3
FAdV_serotype4	Fiber1	mol_ANPDB_2293	-7.3
FAdV_serotype4	Fiber1	mol_ANPDB_2304	-7.3
FAdV_serotype4	Fiber1	mol_ANPDB_2355	-7.3
FAdV_serotype4	Fiber1	mol_ANPDB_2345	-7.3
FAdV_serotype4	Fiber1	mol_ANPDB_2377	-7.3
FAdV_serotype4	Fiber1	mol_ANPDB_2397	-7.3
FAdV_serotype4	Fiber1	mol_ANPDB_2400	-7.3
FAdV_serotype4	Fiber1	mol_ANPDB_2401	-7.3
FAdV_serotype4	Fiber1	mol_ANPDB_247	-7.3
FAdV_serotype4	Fiber1	mol_ANPDB_2519	-7.3
FAdV_serotype4	Fiber1	mol_ANPDB_2388	-7.3
FAdV_serotype4	Fiber1	mol_ANPDB_2558	-7.3
FAdV_serotype4	Fiber1	mol_ANPDB_2629	-7.3
FAdV_serotype4	Fiber1	mol_ANPDB_2633	-7.3
FAdV_serotype4	Fiber1	mol_ANPDB_2362	-7.3
FAdV_serotype4	Fiber1	mol_ANPDB_2699	-7.3
FAdV_serotype4	Fiber1	mol_ANPDB_2666	-7.3
FAdV_serotype4	Fiber1	mol_ANPDB_26	-7.3
FAdV_serotype4	Fiber1	mol_ANPDB_2768	-7.3
FAdV_serotype4	Fiber1	mol_ANPDB_2776	-7.3
FAdV_serotype4	Fiber1	mol_ANPDB_281	-7.3
FAdV_serotype4	Fiber1	mol_ANPDB_2858	-7.3
FAdV_serotype4	Fiber1	mol_ANPDB_2863	-7.3
FAdV_serotype4	Fiber1	mol_ANPDB_2861	-7.3
FAdV_serotype4	Fiber1	mol_ANPDB_2880	-7.3
FAdV_serotype4	Fiber1	mol_ANPDB_2892	-7.3
FAdV_serotype4	Fiber1	mol_ANPDB_2940	-7.3
FAdV_serotype4	Fiber1	mol_ANPDB_2957	-7.3
FAdV_serotype4	Fiber1	mol_ANPDB_2995	-7.3
FAdV_serotype4	Fiber1	mol_ANPDB_300	-7.3
FAdV_serotype4	Fiber1	mol_ANPDB_3012	-7.3
FAdV_serotype4	Fiber1	mol_ANPDB_3071	-7.3
FAdV_serotype4	Fiber1	mol_ANPDB_3120	-7.3
FAdV_serotype4	Fiber1	mol_ANPDB_31	-7.3
FAdV_serotype4	Fiber1	mol_ANPDB_3240	-7.3
FAdV_serotype4	Fiber1	mol_ANPDB_3321	-7.3
FAdV_serotype4	Fiber1	mol_ANPDB_2913	-7.3
FAdV_serotype4	Fiber1	mol_ANPDB_336	-7.3
FAdV_serotype4	Fiber1	mol_ANPDB_3450	-7.3
FAdV_serotype4	Fiber1	mol_ANPDB_3400	-7.3
FAdV_serotype4	Fiber1	mol_ANPDB_3511	-7.3
FAdV_serotype4	Fiber1	mol_ANPDB_3523	-7.3
FAdV_serotype4	Fiber1	mol_ANPDB_3702	-7.3
FAdV_serotype4	Fiber1	mol_ANPDB_376	-7.3
FAdV_serotype4	Fiber1	mol_ANPDB_378	-7.3
FAdV_serotype4	Fiber1	mol_ANPDB_379	-7.3
FAdV_serotype4	Fiber1	mol_ANPDB_3942	-7.3
FAdV_serotype4	Fiber1	mol_ANPDB_4063	-7.3
FAdV_serotype4	Fiber1	mol_ANPDB_4119	-7.3
FAdV_serotype4	Fiber1	mol_ANPDB_4124	-7.3
FAdV_serotype4	Fiber1	mol_ANPDB_4149	-7.3
FAdV_serotype4	Fiber1	mol_ANPDB_4233	-7.3
FAdV_serotype4	Fiber1	mol_ANPDB_428	-7.3
FAdV_serotype4	Fiber1	mol_ANPDB_4271	-7.3
FAdV_serotype4	Fiber1	mol_ANPDB_4330	-7.3
FAdV_serotype4	Fiber1	mol_ANPDB_4359	-7.3
FAdV_serotype4	Fiber1	mol_ANPDB_4321	-7.3
FAdV_serotype4	Fiber1	mol_ANPDB_440	-7.3
FAdV_serotype4	Fiber1	mol_ANPDB_445	-7.3
FAdV_serotype4	Fiber1	mol_ANPDB_452	-7.3
FAdV_serotype4	Fiber1	mol_ANPDB_4548	-7.3
FAdV_serotype4	Fiber1	mol_ANPDB_4491	-7.3
FAdV_serotype4	Fiber1	mol_ANPDB_4568	-7.3
FAdV_serotype4	Fiber1	mol_ANPDB_451	-7.3
FAdV_serotype4	Fiber1	mol_ANPDB_4571	-7.3
FAdV_serotype4	Fiber1	mol_ANPDB_4578	-7.3
FAdV_serotype4	Fiber1	mol_ANPDB_461	-7.3
FAdV_serotype4	Fiber1	mol_ANPDB_4590	-7.3
FAdV_serotype4	Fiber1	mol_ANPDB_4714	-7.3
FAdV_serotype4	Fiber1	mol_ANPDB_4733	-7.3
FAdV_serotype4	Fiber1	mol_ANPDB_4709	-7.3
FAdV_serotype4	Fiber1	mol_ANPDB_4710	-7.3
FAdV_serotype4	Fiber1	mol_ANPDB_4874	-7.3
FAdV_serotype4	Fiber1	mol_ANPDB_4883	-7.3
FAdV_serotype4	Fiber1	mol_ANPDB_4887	-7.3
FAdV_serotype4	Fiber1	mol_ANPDB_4910	-7.3
FAdV_serotype4	Fiber1	mol_ANPDB_4959	-7.3
FAdV_serotype4	Fiber1	mol_ANPDB_4960	-7.3
FAdV_serotype4	Fiber1	mol_ANPDB_4999	-7.3
FAdV_serotype4	Fiber1	mol_ANPDB_5091	-7.3
FAdV_serotype4	Fiber1	mol_ANPDB_5173	-7.3
FAdV_serotype4	Fiber1	mol_ANPDB_5349	-7.3
FAdV_serotype4	Fiber1	mol_ANPDB_519	-7.3
FAdV_serotype4	Fiber1	mol_ANPDB_5439	-7.3
FAdV_serotype4	Fiber1	mol_ANPDB_5483	-7.3
FAdV_serotype4	Fiber1	mol_ANPDB_5537	-7.3
FAdV_serotype4	Fiber1	mol_ANPDB_5557	-7.3
FAdV_serotype4	Fiber1	mol_ANPDB_5582	-7.3
FAdV_serotype4	Fiber1	mol_ANPDB_5700	-7.3
FAdV_serotype4	Fiber1	mol_ANPDB_5702	-7.3
FAdV_serotype4	Fiber1	mol_ANPDB_5703	-7.3
FAdV_serotype4	Fiber1	mol_ANPDB_5716	-7.3
FAdV_serotype4	Fiber1	mol_ANPDB_5789	-7.3
FAdV_serotype4	Fiber1	mol_ANPDB_5799	-7.3
FAdV_serotype4	Fiber1	mol_ANPDB_5853	-7.3
FAdV_serotype4	Fiber1	mol_ANPDB_5890	-7.3
FAdV_serotype4	Fiber1	mol_ANPDB_6077	-7.3
FAdV_serotype4	Fiber1	mol_ANPDB_6088	-7.3
FAdV_serotype4	Fiber1	mol_ANPDB_6090	-7.3
FAdV_serotype4	Fiber1	mol_ANPDB_608	-7.3
FAdV_serotype4	Fiber1	mol_ANPDB_6054	-7.3
FAdV_serotype4	Fiber1	mol_ANPDB_6123	-7.3
FAdV_serotype4	Fiber1	mol_ANPDB_6121	-7.3
FAdV_serotype4	Fiber1	mol_ANPDB_6214	-7.3
FAdV_serotype4	Fiber1	mol_ANPDB_6078	-7.3
FAdV_serotype4	Fiber1	mol_ANPDB_6300	-7.3
FAdV_serotype4	Fiber1	mol_ANPDB_6327	-7.3
FAdV_serotype4	Fiber1	mol_ANPDB_6332	-7.3
FAdV_serotype4	Fiber1	mol_ANPDB_6312	-7.3
FAdV_serotype4	Fiber1	mol_ANPDB_6373	-7.3
FAdV_serotype4	Fiber1	mol_ANPDB_6374	-7.3
FAdV_serotype4	Fiber1	mol_ANPDB_71	-7.3
FAdV_serotype4	Fiber1	mol_ANPDB_661	-7.3
FAdV_serotype4	Fiber1	mol_ANPDB_773	-7.3
FAdV_serotype4	Fiber1	mol_ANPDB_781	-7.3
FAdV_serotype4	Fiber1	mol_ANPDB_783	-7.3
FAdV_serotype4	Fiber1	mol_ANPDB_872	-7.3
FAdV_serotype4	Fiber1	mol_ANPDB_871	-7.3
FAdV_serotype4	Fiber1	mol_ANPDB_868	-7.3
FAdV_serotype4	Fiber1	mol_ANPDB_895	-7.3
FAdV_serotype4	Fiber1	mol_ANPDB_931	-7.3
FAdV_serotype4	Fiber1	mol_ANPDB_955	-7.3
FAdV_serotype4	Fiber1	mol_SANCDB_118	-7.3
FAdV_serotype4	Fiber1	mol_SANCDB_136	-7.3
FAdV_serotype4	Fiber1	mol_SANCDB_165	-7.3
FAdV_serotype4	Fiber1	mol_SANCDB_147	-7.3
FAdV_serotype4	Fiber1	mol_SANCDB_186	-7.3
FAdV_serotype4	Fiber1	mol_SANCDB_22	-7.3
FAdV_serotype4	Fiber1	mol_SANCDB_242	-7.3
FAdV_serotype4	Fiber1	mol_SANCDB_271	-7.3
FAdV_serotype4	Fiber1	mol_SANCDB_282	-7.3
FAdV_serotype4	Fiber1	mol_SANCDB_296	-7.3
FAdV_serotype4	Fiber1	mol_SANCDB_317	-7.3
FAdV_serotype4	Fiber1	mol_SANCDB_295	-7.3
FAdV_serotype4	Fiber1	mol_SANCDB_516	-7.3
FAdV_serotype4	Fiber1	mol_SANCDB_540	-7.3
FAdV_serotype4	Fiber1	mol_SANCDB_514	-7.3
FAdV_serotype4	Fiber1	mol_SANCDB_745	-7.3
FAdV_serotype4	Fiber1	mol_SANCDB_726	-7.3
FAdV_serotype4	Fiber1	mol_SANCDB_829	-7.3
FAdV_serotype4	Fiber1	mol_SANCDB_846	-7.3
FAdV_serotype4	Fiber1	mol_SANCDB_837	-7.3
FAdV_serotype4	Fiber1	mol_SANCDB_912	-7.3
FAdV_serotype4	Fiber1	mol_SANCDB_880	-7.3
FAdV_serotype4	Fiber1	mol_SANCDB_937	-7.3
FAdV_serotype4	Fiber1	mol_SANCDB_966	-7.3
FAdV_serotype4	Fiber1	mol_SANCDB_950	-7.3
FAdV_serotype4	Fiber1	mol_ANPDB_1052	-7.2
FAdV_serotype4	Fiber1	mol_ANPDB_1051	-7.2
FAdV_serotype4	Fiber1	mol_ANPDB_1042	-7.2
FAdV_serotype4	Fiber1	mol_ANPDB_1057	-7.2
FAdV_serotype4	Fiber1	mol_ANPDB_1080	-7.2
FAdV_serotype4	Fiber1	mol_ANPDB_1087	-7.2
FAdV_serotype4	Fiber1	mol_ANPDB_121	-7.2
FAdV_serotype4	Fiber1	mol_ANPDB_1200	-7.2
FAdV_serotype4	Fiber1	mol_ANPDB_1293	-7.2
FAdV_serotype4	Fiber1	mol_ANPDB_1436	-7.2
FAdV_serotype4	Fiber1	mol_ANPDB_1461	-7.2
FAdV_serotype4	Fiber1	mol_ANPDB_1584	-7.2
FAdV_serotype4	Fiber1	mol_ANPDB_1541	-7.2
FAdV_serotype4	Fiber1	mol_ANPDB_1648	-7.2
FAdV_serotype4	Fiber1	mol_ANPDB_1662	-7.2
FAdV_serotype4	Fiber1	mol_ANPDB_162	-7.2
FAdV_serotype4	Fiber1	mol_ANPDB_1814	-7.2
FAdV_serotype4	Fiber1	mol_ANPDB_1845	-7.2
FAdV_serotype4	Fiber1	mol_ANPDB_1873	-7.2
FAdV_serotype4	Fiber1	mol_ANPDB_1896	-7.2
FAdV_serotype4	Fiber1	mol_ANPDB_1872	-7.2
FAdV_serotype4	Fiber1	mol_ANPDB_1928	-7.2
FAdV_serotype4	Fiber1	mol_ANPDB_1974	-7.2
FAdV_serotype4	Fiber1	mol_ANPDB_1926	-7.2
FAdV_serotype4	Fiber1	mol_ANPDB_2008	-7.2
FAdV_serotype4	Fiber1	mol_ANPDB_1969	-7.2
FAdV_serotype4	Fiber1	mol_ANPDB_2018	-7.2
FAdV_serotype4	Fiber1	mol_ANPDB_1970	-7.2
FAdV_serotype4	Fiber1	mol_ANPDB_2041	-7.2
FAdV_serotype4	Fiber1	mol_ANPDB_2074	-7.2
FAdV_serotype4	Fiber1	mol_ANPDB_2137	-7.2
FAdV_serotype4	Fiber1	mol_ANPDB_2118	-7.2
FAdV_serotype4	Fiber1	mol_ANPDB_2140	-7.2
FAdV_serotype4	Fiber1	mol_ANPDB_2221	-7.2
FAdV_serotype4	Fiber1	mol_ANPDB_2223	-7.2
FAdV_serotype4	Fiber1	mol_ANPDB_2217	-7.2
FAdV_serotype4	Fiber1	mol_ANPDB_2319	-7.2
FAdV_serotype4	Fiber1	mol_ANPDB_2339	-7.2
FAdV_serotype4	Fiber1	mol_ANPDB_233	-7.2
FAdV_serotype4	Fiber1	mol_ANPDB_2300	-7.2
FAdV_serotype4	Fiber1	mol_ANPDB_2350	-7.2
FAdV_serotype4	Fiber1	mol_ANPDB_2593	-7.2
FAdV_serotype4	Fiber1	mol_ANPDB_2634	-7.2
FAdV_serotype4	Fiber1	mol_ANPDB_2646	-7.2
FAdV_serotype4	Fiber1	mol_ANPDB_2660	-7.2
FAdV_serotype4	Fiber1	mol_ANPDB_2700	-7.2
FAdV_serotype4	Fiber1	mol_ANPDB_2729	-7.2
FAdV_serotype4	Fiber1	mol_ANPDB_2805	-7.2
FAdV_serotype4	Fiber1	mol_ANPDB_2862	-7.2
FAdV_serotype4	Fiber1	mol_ANPDB_2758	-7.2
FAdV_serotype4	Fiber1	mol_ANPDB_2906	-7.2
FAdV_serotype4	Fiber1	mol_ANPDB_291	-7.2
FAdV_serotype4	Fiber1	mol_ANPDB_2919	-7.2
FAdV_serotype4	Fiber1	mol_ANPDB_2971	-7.2
FAdV_serotype4	Fiber1	mol_ANPDB_2991	-7.2
FAdV_serotype4	Fiber1	mol_ANPDB_2956	-7.2
FAdV_serotype4	Fiber1	mol_ANPDB_2998	-7.2
FAdV_serotype4	Fiber1	mol_ANPDB_2951	-7.2
FAdV_serotype4	Fiber1	mol_ANPDB_3087	-7.2
FAdV_serotype4	Fiber1	mol_ANPDB_3121	-7.2
FAdV_serotype4	Fiber1	mol_ANPDB_307	-7.2
FAdV_serotype4	Fiber1	mol_ANPDB_3025	-7.2
FAdV_serotype4	Fiber1	mol_ANPDB_3024	-7.2
FAdV_serotype4	Fiber1	mol_ANPDB_3358	-7.2
FAdV_serotype4	Fiber1	mol_ANPDB_3343	-7.2
FAdV_serotype4	Fiber1	mol_ANPDB_3382	-7.2
FAdV_serotype4	Fiber1	mol_ANPDB_3438	-7.2
FAdV_serotype4	Fiber1	mol_ANPDB_3390	-7.2
FAdV_serotype4	Fiber1	mol_ANPDB_3462	-7.2
FAdV_serotype4	Fiber1	mol_ANPDB_347	-7.2
FAdV_serotype4	Fiber1	mol_ANPDB_339	-7.2
FAdV_serotype4	Fiber1	mol_ANPDB_3516	-7.2
FAdV_serotype4	Fiber1	mol_ANPDB_3487	-7.2
FAdV_serotype4	Fiber1	mol_ANPDB_3401	-7.2
FAdV_serotype4	Fiber1	mol_ANPDB_337	-7.2
FAdV_serotype4	Fiber1	mol_ANPDB_353	-7.2
FAdV_serotype4	Fiber1	mol_ANPDB_3688	-7.2
FAdV_serotype4	Fiber1	mol_ANPDB_3689	-7.2
FAdV_serotype4	Fiber1	mol_ANPDB_3715	-7.2
FAdV_serotype4	Fiber1	mol_ANPDB_375	-7.2
FAdV_serotype4	Fiber1	mol_ANPDB_3803	-7.2
FAdV_serotype4	Fiber1	mol_ANPDB_385	-7.2
FAdV_serotype4	Fiber1	mol_ANPDB_3956	-7.2
FAdV_serotype4	Fiber1	mol_ANPDB_4016	-7.2
FAdV_serotype4	Fiber1	mol_ANPDB_405	-7.2
FAdV_serotype4	Fiber1	mol_ANPDB_4060	-7.2
FAdV_serotype4	Fiber1	mol_ANPDB_4059	-7.2
FAdV_serotype4	Fiber1	mol_ANPDB_4065	-7.2
FAdV_serotype4	Fiber1	mol_ANPDB_4116	-7.2
FAdV_serotype4	Fiber1	mol_ANPDB_4123	-7.2
FAdV_serotype4	Fiber1	mol_ANPDB_4270	-7.2
FAdV_serotype4	Fiber1	mol_ANPDB_4350	-7.2
FAdV_serotype4	Fiber1	mol_ANPDB_4334	-7.2
FAdV_serotype4	Fiber1	mol_ANPDB_4463	-7.2
FAdV_serotype4	Fiber1	mol_ANPDB_4418	-7.2
FAdV_serotype4	Fiber1	mol_ANPDB_4569	-7.2
FAdV_serotype4	Fiber1	mol_ANPDB_4489	-7.2
FAdV_serotype4	Fiber1	mol_ANPDB_4579	-7.2
FAdV_serotype4	Fiber1	mol_ANPDB_4597	-7.2
FAdV_serotype4	Fiber1	mol_ANPDB_4582	-7.2
FAdV_serotype4	Fiber1	mol_ANPDB_4620	-7.2
FAdV_serotype4	Fiber1	mol_ANPDB_463	-7.2
FAdV_serotype4	Fiber1	mol_ANPDB_4654	-7.2
FAdV_serotype4	Fiber1	mol_ANPDB_4690	-7.2
FAdV_serotype4	Fiber1	mol_ANPDB_4708	-7.2
FAdV_serotype4	Fiber1	mol_ANPDB_4749	-7.2
FAdV_serotype4	Fiber1	mol_ANPDB_4869	-7.2
FAdV_serotype4	Fiber1	mol_ANPDB_4882	-7.2
FAdV_serotype4	Fiber1	mol_ANPDB_4914	-7.2
FAdV_serotype4	Fiber1	mol_ANPDB_4915	-7.2
FAdV_serotype4	Fiber1	mol_ANPDB_5026	-7.2
FAdV_serotype4	Fiber1	mol_ANPDB_5067	-7.2
FAdV_serotype4	Fiber1	mol_ANPDB_5147	-7.2
FAdV_serotype4	Fiber1	mol_ANPDB_516	-7.2
FAdV_serotype4	Fiber1	mol_ANPDB_5175	-7.2
FAdV_serotype4	Fiber1	mol_ANPDB_5170	-7.2
FAdV_serotype4	Fiber1	mol_ANPDB_523	-7.2
FAdV_serotype4	Fiber1	mol_ANPDB_5247	-7.2
FAdV_serotype4	Fiber1	mol_ANPDB_526	-7.2
FAdV_serotype4	Fiber1	mol_ANPDB_525	-7.2
FAdV_serotype4	Fiber1	mol_ANPDB_5257	-7.2
FAdV_serotype4	Fiber1	mol_ANPDB_527	-7.2
FAdV_serotype4	Fiber1	mol_ANPDB_5360	-7.2
FAdV_serotype4	Fiber1	mol_ANPDB_5375	-7.2
FAdV_serotype4	Fiber1	mol_ANPDB_4877	-7.2
FAdV_serotype4	Fiber1	mol_ANPDB_5468	-7.2
FAdV_serotype4	Fiber1	mol_ANPDB_5463	-7.2
FAdV_serotype4	Fiber1	mol_ANPDB_5490	-7.2
FAdV_serotype4	Fiber1	mol_ANPDB_545	-7.2
FAdV_serotype4	Fiber1	mol_ANPDB_5580	-7.2
FAdV_serotype4	Fiber1	mol_ANPDB_559	-7.2
FAdV_serotype4	Fiber1	mol_ANPDB_561	-7.2
FAdV_serotype4	Fiber1	mol_ANPDB_5663	-7.2
FAdV_serotype4	Fiber1	mol_ANPDB_560	-7.2
FAdV_serotype4	Fiber1	mol_ANPDB_572	-7.2
FAdV_serotype4	Fiber1	mol_ANPDB_5776	-7.2
FAdV_serotype4	Fiber1	mol_ANPDB_5786	-7.2
FAdV_serotype4	Fiber1	mol_ANPDB_5807	-7.2
FAdV_serotype4	Fiber1	mol_ANPDB_5842	-7.2
FAdV_serotype4	Fiber1	mol_ANPDB_5846	-7.2
FAdV_serotype4	Fiber1	mol_ANPDB_5872	-7.2
FAdV_serotype4	Fiber1	mol_ANPDB_5873	-7.2
FAdV_serotype4	Fiber1	mol_ANPDB_5883	-7.2
FAdV_serotype4	Fiber1	mol_ANPDB_5886	-7.2
FAdV_serotype4	Fiber1	mol_ANPDB_5975	-7.2
FAdV_serotype4	Fiber1	mol_ANPDB_6011	-7.2
FAdV_serotype4	Fiber1	mol_ANPDB_6015	-7.2
FAdV_serotype4	Fiber1	mol_ANPDB_6018	-7.2
FAdV_serotype4	Fiber1	mol_ANPDB_605	-7.2
FAdV_serotype4	Fiber1	mol_ANPDB_594	-7.2
FAdV_serotype4	Fiber1	mol_ANPDB_6124	-7.2
FAdV_serotype4	Fiber1	mol_ANPDB_6182	-7.2
FAdV_serotype4	Fiber1	mol_ANPDB_6205	-7.2
FAdV_serotype4	Fiber1	mol_ANPDB_618	-7.2
FAdV_serotype4	Fiber1	mol_ANPDB_6203	-7.2
FAdV_serotype4	Fiber1	mol_ANPDB_6243	-7.2
FAdV_serotype4	Fiber1	mol_ANPDB_6238	-7.2
FAdV_serotype4	Fiber1	mol_ANPDB_625	-7.2
FAdV_serotype4	Fiber1	mol_ANPDB_6326	-7.2
FAdV_serotype4	Fiber1	mol_ANPDB_6335	-7.2
FAdV_serotype4	Fiber1	mol_ANPDB_6328	-7.2
FAdV_serotype4	Fiber1	mol_ANPDB_6371	-7.2
FAdV_serotype4	Fiber1	mol_ANPDB_6379	-7.2
FAdV_serotype4	Fiber1	mol_ANPDB_6417	-7.2
FAdV_serotype4	Fiber1	mol_ANPDB_6473	-7.2
FAdV_serotype4	Fiber1	mol_ANPDB_6504	-7.2
FAdV_serotype4	Fiber1	mol_ANPDB_651	-7.2
FAdV_serotype4	Fiber1	mol_ANPDB_654	-7.2
FAdV_serotype4	Fiber1	mol_ANPDB_724	-7.2
FAdV_serotype4	Fiber1	mol_ANPDB_772	-7.2
FAdV_serotype4	Fiber1	mol_ANPDB_805	-7.2
FAdV_serotype4	Fiber1	mol_ANPDB_801	-7.2
FAdV_serotype4	Fiber1	mol_ANPDB_831	-7.2
FAdV_serotype4	Fiber1	mol_ANPDB_836	-7.2
FAdV_serotype4	Fiber1	mol_ANPDB_886	-7.2
FAdV_serotype4	Fiber1	mol_ANPDB_91	-7.2
FAdV_serotype4	Fiber1	mol_ANPDB_894	-7.2
FAdV_serotype4	Fiber1	mol_ANPDB_913	-7.2
FAdV_serotype4	Fiber1	mol_ANPDB_77	-7.2
FAdV_serotype4	Fiber1	mol_ANPDB_986	-7.2
FAdV_serotype4	Fiber1	mol_ANPDB_988	-7.2
FAdV_serotype4	Fiber1	mol_SANCDB_1010	-7.2
FAdV_serotype4	Fiber1	mol_SANCDB_179	-7.2
FAdV_serotype4	Fiber1	mol_SANCDB_233	-7.2
FAdV_serotype4	Fiber1	mol_SANCDB_24	-7.2
FAdV_serotype4	Fiber1	mol_SANCDB_265	-7.2
FAdV_serotype4	Fiber1	mol_SANCDB_270	-7.2
FAdV_serotype4	Fiber1	mol_SANCDB_267	-7.2
FAdV_serotype4	Fiber1	mol_SANCDB_290	-7.2
FAdV_serotype4	Fiber1	mol_SANCDB_292	-7.2
FAdV_serotype4	Fiber1	mol_SANCDB_310	-7.2
FAdV_serotype4	Fiber1	mol_SANCDB_332	-7.2
FAdV_serotype4	Fiber1	mol_SANCDB_336	-7.2
FAdV_serotype4	Fiber1	mol_SANCDB_294	-7.2
FAdV_serotype4	Fiber1	mol_SANCDB_414	-7.2
FAdV_serotype4	Fiber1	mol_SANCDB_396	-7.2
FAdV_serotype4	Fiber1	mol_SANCDB_442	-7.2
FAdV_serotype4	Fiber1	mol_SANCDB_487	-7.2
FAdV_serotype4	Fiber1	mol_SANCDB_596	-7.2
FAdV_serotype4	Fiber1	mol_SANCDB_563	-7.2
FAdV_serotype4	Fiber1	mol_SANCDB_715	-7.2
FAdV_serotype4	Fiber1	mol_SANCDB_401	-7.2
FAdV_serotype4	Fiber1	mol_SANCDB_74	-7.2
FAdV_serotype4	Fiber1	mol_SANCDB_748	-7.2
FAdV_serotype4	Fiber1	mol_SANCDB_794	-7.2
FAdV_serotype4	Fiber1	mol_SANCDB_741	-7.2
FAdV_serotype4	Fiber1	mol_SANCDB_842	-7.2
FAdV_serotype4	Fiber1	mol_SANCDB_828	-7.2
FAdV_serotype4	Fiber1	mol_SANCDB_887	-7.2
FAdV_serotype4	Fiber1	mol_SANCDB_89	-7.2
FAdV_serotype4	Fiber1	mol_SANCDB_920	-7.2
FAdV_serotype4	Fiber1	mol_SANCDB_885	-7.2
FAdV_serotype4	Fiber1	mol_SANCDB_985	-7.2
FAdV_serotype4	Fiber1	mol_ANPDB_1018	-7.1
FAdV_serotype4	Fiber1	mol_ANPDB_1050	-7.1
FAdV_serotype4	Fiber1	mol_ANPDB_1019	-7.1
FAdV_serotype4	Fiber1	mol_ANPDB_1070	-7.1
FAdV_serotype4	Fiber1	mol_ANPDB_1024	-7.1
FAdV_serotype4	Fiber1	mol_ANPDB_1112	-7.1
FAdV_serotype4	Fiber1	mol_ANPDB_1086	-7.1
FAdV_serotype4	Fiber1	mol_ANPDB_1150	-7.1
FAdV_serotype4	Fiber1	mol_ANPDB_1281	-7.1
FAdV_serotype4	Fiber1	mol_ANPDB_1369	-7.1
FAdV_serotype4	Fiber1	mol_ANPDB_1458	-7.1
FAdV_serotype4	Fiber1	mol_ANPDB_1370	-7.1
FAdV_serotype4	Fiber1	mol_ANPDB_1578	-7.1
FAdV_serotype4	Fiber1	mol_ANPDB_157	-7.1
FAdV_serotype4	Fiber1	mol_ANPDB_16	-7.1
FAdV_serotype4	Fiber1	mol_ANPDB_1724	-7.1
FAdV_serotype4	Fiber1	mol_ANPDB_1723	-7.1
FAdV_serotype4	Fiber1	mol_ANPDB_1775	-7.1
FAdV_serotype4	Fiber1	mol_ANPDB_1786	-7.1
FAdV_serotype4	Fiber1	mol_ANPDB_1842	-7.1
FAdV_serotype4	Fiber1	mol_ANPDB_1843	-7.1
FAdV_serotype4	Fiber1	mol_ANPDB_1835	-7.1
FAdV_serotype4	Fiber1	mol_ANPDB_2005	-7.1
FAdV_serotype4	Fiber1	mol_ANPDB_1971	-7.1
FAdV_serotype4	Fiber1	mol_ANPDB_2026	-7.1
FAdV_serotype4	Fiber1	mol_ANPDB_2035	-7.1
FAdV_serotype4	Fiber1	mol_ANPDB_2063	-7.1
FAdV_serotype4	Fiber1	mol_ANPDB_2042	-7.1
FAdV_serotype4	Fiber1	mol_ANPDB_2058	-7.1
FAdV_serotype4	Fiber1	mol_ANPDB_2078	-7.1
FAdV_serotype4	Fiber1	mol_ANPDB_2113	-7.1
FAdV_serotype4	Fiber1	mol_ANPDB_2133	-7.1
FAdV_serotype4	Fiber1	mol_ANPDB_2139	-7.1
FAdV_serotype4	Fiber1	mol_ANPDB_2218	-7.1
FAdV_serotype4	Fiber1	mol_ANPDB_2225	-7.1
FAdV_serotype4	Fiber1	mol_ANPDB_2258	-7.1
FAdV_serotype4	Fiber1	mol_ANPDB_2312	-7.1
FAdV_serotype4	Fiber1	mol_ANPDB_2316	-7.1
FAdV_serotype4	Fiber1	mol_ANPDB_2321	-7.1
FAdV_serotype4	Fiber1	mol_ANPDB_2395	-7.1
FAdV_serotype4	Fiber1	mol_ANPDB_2385	-7.1
FAdV_serotype4	Fiber1	mol_ANPDB_2403	-7.1
FAdV_serotype4	Fiber1	mol_ANPDB_2402	-7.1
FAdV_serotype4	Fiber1	mol_ANPDB_2384	-7.1
FAdV_serotype4	Fiber1	mol_ANPDB_2491	-7.1
FAdV_serotype4	Fiber1	mol_ANPDB_2482	-7.1
FAdV_serotype4	Fiber1	mol_ANPDB_2534	-7.1
FAdV_serotype4	Fiber1	mol_ANPDB_2543	-7.1
FAdV_serotype4	Fiber1	mol_ANPDB_2557	-7.1
FAdV_serotype4	Fiber1	mol_ANPDB_2571	-7.1
FAdV_serotype4	Fiber1	mol_ANPDB_24	-7.1
FAdV_serotype4	Fiber1	mol_ANPDB_2632	-7.1
FAdV_serotype4	Fiber1	mol_ANPDB_2638	-7.1
FAdV_serotype4	Fiber1	mol_ANPDB_2654	-7.1
FAdV_serotype4	Fiber1	mol_ANPDB_2680	-7.1
FAdV_serotype4	Fiber1	mol_ANPDB_2695	-7.1
FAdV_serotype4	Fiber1	mol_ANPDB_2705	-7.1
FAdV_serotype4	Fiber1	mol_ANPDB_2696	-7.1
FAdV_serotype4	Fiber1	mol_ANPDB_2734	-7.1
FAdV_serotype4	Fiber1	mol_ANPDB_2814	-7.1
FAdV_serotype4	Fiber1	mol_ANPDB_282	-7.1
FAdV_serotype4	Fiber1	mol_ANPDB_2764	-7.1
FAdV_serotype4	Fiber1	mol_ANPDB_2867	-7.1
FAdV_serotype4	Fiber1	mol_ANPDB_2759	-7.1
FAdV_serotype4	Fiber1	mol_ANPDB_2877	-7.1
FAdV_serotype4	Fiber1	mol_ANPDB_292	-7.1
FAdV_serotype4	Fiber1	mol_ANPDB_2918	-7.1
FAdV_serotype4	Fiber1	mol_ANPDB_2967	-7.1
FAdV_serotype4	Fiber1	mol_ANPDB_2972	-7.1
FAdV_serotype4	Fiber1	mol_ANPDB_2893	-7.1
FAdV_serotype4	Fiber1	mol_ANPDB_297	-7.1
FAdV_serotype4	Fiber1	mol_ANPDB_29	-7.1
FAdV_serotype4	Fiber1	mol_ANPDB_3004	-7.1
FAdV_serotype4	Fiber1	mol_ANPDB_2968	-7.1
FAdV_serotype4	Fiber1	mol_ANPDB_3040	-7.1
FAdV_serotype4	Fiber1	mol_ANPDB_3081	-7.1
FAdV_serotype4	Fiber1	mol_ANPDB_3157	-7.1
FAdV_serotype4	Fiber1	mol_ANPDB_309	-7.1
FAdV_serotype4	Fiber1	mol_ANPDB_3247	-7.1
FAdV_serotype4	Fiber1	mol_ANPDB_3320	-7.1
FAdV_serotype4	Fiber1	mol_ANPDB_3323	-7.1
FAdV_serotype4	Fiber1	mol_ANPDB_3333	-7.1
FAdV_serotype4	Fiber1	mol_ANPDB_3364	-7.1
FAdV_serotype4	Fiber1	mol_ANPDB_3291	-7.1
FAdV_serotype4	Fiber1	mol_ANPDB_3386	-7.1
FAdV_serotype4	Fiber1	mol_ANPDB_3470	-7.1
FAdV_serotype4	Fiber1	mol_ANPDB_3475	-7.1
FAdV_serotype4	Fiber1	mol_ANPDB_340	-7.1
FAdV_serotype4	Fiber1	mol_ANPDB_3506	-7.1
FAdV_serotype4	Fiber1	mol_ANPDB_3473	-7.1
FAdV_serotype4	Fiber1	mol_ANPDB_3402	-7.1
FAdV_serotype4	Fiber1	mol_ANPDB_3505	-7.1
FAdV_serotype4	Fiber1	mol_ANPDB_3717	-7.1
FAdV_serotype4	Fiber1	mol_ANPDB_374	-7.1
FAdV_serotype4	Fiber1	mol_ANPDB_3787	-7.1
FAdV_serotype4	Fiber1	mol_ANPDB_3792	-7.1
FAdV_serotype4	Fiber1	mol_ANPDB_382	-7.1
FAdV_serotype4	Fiber1	mol_ANPDB_3790	-7.1
FAdV_serotype4	Fiber1	mol_ANPDB_3723	-7.1
FAdV_serotype4	Fiber1	mol_ANPDB_3906	-7.1
FAdV_serotype4	Fiber1	mol_ANPDB_3955	-7.1
FAdV_serotype4	Fiber1	mol_ANPDB_398	-7.1
FAdV_serotype4	Fiber1	mol_ANPDB_3988	-7.1
FAdV_serotype4	Fiber1	mol_ANPDB_3983	-7.1
FAdV_serotype4	Fiber1	mol_ANPDB_3	-7.1
FAdV_serotype4	Fiber1	mol_ANPDB_3944	-7.1
FAdV_serotype4	Fiber1	mol_ANPDB_402	-7.1
FAdV_serotype4	Fiber1	mol_ANPDB_4030	-7.1
FAdV_serotype4	Fiber1	mol_ANPDB_4120	-7.1
FAdV_serotype4	Fiber1	mol_ANPDB_4035	-7.1
FAdV_serotype4	Fiber1	mol_ANPDB_4141	-7.1
FAdV_serotype4	Fiber1	mol_ANPDB_429	-7.1
FAdV_serotype4	Fiber1	mol_ANPDB_4324	-7.1
FAdV_serotype4	Fiber1	mol_ANPDB_4323	-7.1
FAdV_serotype4	Fiber1	mol_ANPDB_4328	-7.1
FAdV_serotype4	Fiber1	mol_ANPDB_4567	-7.1
FAdV_serotype4	Fiber1	mol_ANPDB_4589	-7.1
FAdV_serotype4	Fiber1	mol_ANPDB_4604	-7.1
FAdV_serotype4	Fiber1	mol_ANPDB_4677	-7.1
FAdV_serotype4	Fiber1	mol_ANPDB_4676	-7.1
FAdV_serotype4	Fiber1	mol_ANPDB_4715	-7.1
FAdV_serotype4	Fiber1	mol_ANPDB_4726	-7.1
FAdV_serotype4	Fiber1	mol_ANPDB_4750	-7.1
FAdV_serotype4	Fiber1	mol_ANPDB_473	-7.1
FAdV_serotype4	Fiber1	mol_ANPDB_488	-7.1
FAdV_serotype4	Fiber1	mol_ANPDB_4900	-7.1
FAdV_serotype4	Fiber1	mol_ANPDB_4908	-7.1
FAdV_serotype4	Fiber1	mol_ANPDB_4911	-7.1
FAdV_serotype4	Fiber1	mol_ANPDB_5055	-7.1
FAdV_serotype4	Fiber1	mol_ANPDB_5148	-7.1
FAdV_serotype4	Fiber1	mol_ANPDB_5149	-7.1
FAdV_serotype4	Fiber1	mol_ANPDB_505	-7.1
FAdV_serotype4	Fiber1	mol_ANPDB_5186	-7.1
FAdV_serotype4	Fiber1	mol_ANPDB_5201	-7.1
FAdV_serotype4	Fiber1	mol_ANPDB_5230	-7.1
FAdV_serotype4	Fiber1	mol_ANPDB_5219	-7.1
FAdV_serotype4	Fiber1	mol_ANPDB_5206	-7.1
FAdV_serotype4	Fiber1	mol_ANPDB_514	-7.1
FAdV_serotype4	Fiber1	mol_ANPDB_5350	-7.1
FAdV_serotype4	Fiber1	mol_ANPDB_5362	-7.1
FAdV_serotype4	Fiber1	mol_ANPDB_5431	-7.1
FAdV_serotype4	Fiber1	mol_ANPDB_5473	-7.1
FAdV_serotype4	Fiber1	mol_ANPDB_5660	-7.1
FAdV_serotype4	Fiber1	mol_ANPDB_5674	-7.1
FAdV_serotype4	Fiber1	mol_ANPDB_541	-7.1
FAdV_serotype4	Fiber1	mol_ANPDB_562	-7.1
FAdV_serotype4	Fiber1	mol_ANPDB_5727	-7.1
FAdV_serotype4	Fiber1	mol_ANPDB_5738	-7.1
FAdV_serotype4	Fiber1	mol_ANPDB_5743	-7.1
FAdV_serotype4	Fiber1	mol_ANPDB_5744	-7.1
FAdV_serotype4	Fiber1	mol_ANPDB_5754	-7.1
FAdV_serotype4	Fiber1	mol_ANPDB_5757	-7.1
FAdV_serotype4	Fiber1	mol_ANPDB_5779	-7.1
FAdV_serotype4	Fiber1	mol_ANPDB_5787	-7.1
FAdV_serotype4	Fiber1	mol_ANPDB_5788	-7.1
FAdV_serotype4	Fiber1	mol_ANPDB_5809	-7.1
FAdV_serotype4	Fiber1	mol_ANPDB_5810	-7.1
FAdV_serotype4	Fiber1	mol_ANPDB_5843	-7.1
FAdV_serotype4	Fiber1	mol_ANPDB_588	-7.1
FAdV_serotype4	Fiber1	mol_ANPDB_5902	-7.1
FAdV_serotype4	Fiber1	mol_ANPDB_5913	-7.1
FAdV_serotype4	Fiber1	mol_ANPDB_581	-7.1
FAdV_serotype4	Fiber1	mol_ANPDB_557	-7.1
FAdV_serotype4	Fiber1	mol_ANPDB_6001	-7.1
FAdV_serotype4	Fiber1	mol_ANPDB_5961	-7.1
FAdV_serotype4	Fiber1	mol_ANPDB_6019	-7.1
FAdV_serotype4	Fiber1	mol_ANPDB_601	-7.1
FAdV_serotype4	Fiber1	mol_ANPDB_6046	-7.1
FAdV_serotype4	Fiber1	mol_ANPDB_6057	-7.1
FAdV_serotype4	Fiber1	mol_ANPDB_607	-7.1
FAdV_serotype4	Fiber1	mol_ANPDB_555	-7.1
FAdV_serotype4	Fiber1	mol_ANPDB_6134	-7.1
FAdV_serotype4	Fiber1	mol_ANPDB_6155	-7.1
FAdV_serotype4	Fiber1	mol_ANPDB_6107	-7.1
FAdV_serotype4	Fiber1	mol_ANPDB_6162	-7.1
FAdV_serotype4	Fiber1	mol_ANPDB_6179	-7.1
FAdV_serotype4	Fiber1	mol_ANPDB_6183	-7.1
FAdV_serotype4	Fiber1	mol_ANPDB_6184	-7.1
FAdV_serotype4	Fiber1	mol_ANPDB_6228	-7.1
FAdV_serotype4	Fiber1	mol_ANPDB_6257	-7.1
FAdV_serotype4	Fiber1	mol_ANPDB_6267	-7.1
FAdV_serotype4	Fiber1	mol_ANPDB_6311	-7.1
FAdV_serotype4	Fiber1	mol_ANPDB_6334	-7.1
FAdV_serotype4	Fiber1	mol_ANPDB_6413	-7.1
FAdV_serotype4	Fiber1	mol_ANPDB_6424	-7.1
FAdV_serotype4	Fiber1	mol_ANPDB_6433	-7.1
FAdV_serotype4	Fiber1	mol_ANPDB_6467	-7.1
FAdV_serotype4	Fiber1	mol_ANPDB_6302	-7.1
FAdV_serotype4	Fiber1	mol_ANPDB_671	-7.1
FAdV_serotype4	Fiber1	mol_ANPDB_686	-7.1
FAdV_serotype4	Fiber1	mol_ANPDB_75	-7.1
FAdV_serotype4	Fiber1	mol_ANPDB_765	-7.1
FAdV_serotype4	Fiber1	mol_ANPDB_775	-7.1
FAdV_serotype4	Fiber1	mol_ANPDB_835	-7.1
FAdV_serotype4	Fiber1	mol_ANPDB_881	-7.1
FAdV_serotype4	Fiber1	mol_ANPDB_887	-7.1
FAdV_serotype4	Fiber1	mol_ANPDB_893	-7.1
FAdV_serotype4	Fiber1	mol_ANPDB_956	-7.1
FAdV_serotype4	Fiber1	mol_ANPDB_947	-7.1
FAdV_serotype4	Fiber1	mol_ANPDB_938	-7.1
FAdV_serotype4	Fiber1	mol_ANPDB_958	-7.1
FAdV_serotype4	Fiber1	mol_SANCDB_161	-7.1
FAdV_serotype4	Fiber1	mol_ANPDB_996	-7.1
FAdV_serotype4	Fiber1	mol_SANCDB_210	-7.1
FAdV_serotype4	Fiber1	mol_SANCDB_273	-7.1
FAdV_serotype4	Fiber1	mol_SANCDB_320	-7.1
FAdV_serotype4	Fiber1	mol_SANCDB_353	-7.1
FAdV_serotype4	Fiber1	mol_SANCDB_392	-7.1
FAdV_serotype4	Fiber1	mol_SANCDB_485	-7.1
FAdV_serotype4	Fiber1	mol_SANCDB_497	-7.1
FAdV_serotype4	Fiber1	mol_SANCDB_550	-7.1
FAdV_serotype4	Fiber1	mol_SANCDB_398	-7.1
FAdV_serotype4	Fiber1	mol_SANCDB_592	-7.1
FAdV_serotype4	Fiber1	mol_SANCDB_562	-7.1
FAdV_serotype4	Fiber1	mol_SANCDB_724	-7.1
FAdV_serotype4	Fiber1	mol_SANCDB_727	-7.1
FAdV_serotype4	Fiber1	mol_SANCDB_737	-7.1
FAdV_serotype4	Fiber1	mol_SANCDB_738	-7.1
FAdV_serotype4	Fiber1	mol_SANCDB_747	-7.1
FAdV_serotype4	Fiber1	mol_SANCDB_774	-7.1
FAdV_serotype4	Fiber1	mol_SANCDB_825	-7.1
FAdV_serotype4	Fiber1	mol_SANCDB_779	-7.1
FAdV_serotype4	Fiber1	mol_SANCDB_841	-7.1
FAdV_serotype4	Fiber1	mol_SANCDB_84	-7.1
FAdV_serotype4	Fiber1	mol_SANCDB_872	-7.1
FAdV_serotype4	Fiber1	mol_SANCDB_588	-7.1
FAdV_serotype4	Fiber1	mol_SANCDB_892	-7.1
FAdV_serotype4	Fiber1	mol_SANCDB_730	-7.1
FAdV_serotype4	Fiber1	mol_SANCDB_981	-7.1
FAdV_serotype4	Fiber1	mol_SANCDB_969	-7.1
FAdV_serotype4	Fiber1	mol_SANCDB_832	-7.1
FAdV_serotype4	Fiber1	mol_ANPDB_1026	-7
FAdV_serotype4	Fiber1	mol_ANPDB_1040	-7
FAdV_serotype4	Fiber1	mol_ANPDB_1053	-7
FAdV_serotype4	Fiber1	mol_ANPDB_1012	-7
FAdV_serotype4	Fiber1	mol_ANPDB_1110	-7
FAdV_serotype4	Fiber1	mol_ANPDB_1129	-7
FAdV_serotype4	Fiber1	mol_ANPDB_1149	-7
FAdV_serotype4	Fiber1	mol_ANPDB_1197	-7
FAdV_serotype4	Fiber1	mol_ANPDB_1201	-7
FAdV_serotype4	Fiber1	mol_ANPDB_1366	-7
FAdV_serotype4	Fiber1	mol_ANPDB_139	-7
FAdV_serotype4	Fiber1	mol_ANPDB_1098	-7
FAdV_serotype4	Fiber1	mol_ANPDB_1590	-7
FAdV_serotype4	Fiber1	mol_ANPDB_158	-7
FAdV_serotype4	Fiber1	mol_ANPDB_1630	-7
FAdV_serotype4	Fiber1	mol_ANPDB_1654	-7
FAdV_serotype4	Fiber1	mol_ANPDB_1628	-7
FAdV_serotype4	Fiber1	mol_ANPDB_1660	-7
FAdV_serotype4	Fiber1	mol_ANPDB_166	-7
FAdV_serotype4	Fiber1	mol_ANPDB_1657	-7
FAdV_serotype4	Fiber1	mol_ANPDB_1700	-7
FAdV_serotype4	Fiber1	mol_ANPDB_1743	-7
FAdV_serotype4	Fiber1	mol_ANPDB_1777	-7
FAdV_serotype4	Fiber1	mol_ANPDB_1801	-7
FAdV_serotype4	Fiber1	mol_ANPDB_1839	-7
FAdV_serotype4	Fiber1	mol_ANPDB_1848	-7
FAdV_serotype4	Fiber1	mol_ANPDB_1980	-7
FAdV_serotype4	Fiber1	mol_ANPDB_1997	-7
FAdV_serotype4	Fiber1	mol_ANPDB_2017	-7
FAdV_serotype4	Fiber1	mol_ANPDB_2055	-7
FAdV_serotype4	Fiber1	mol_ANPDB_2073	-7
FAdV_serotype4	Fiber1	mol_ANPDB_2090	-7
FAdV_serotype4	Fiber1	mol_ANPDB_2106	-7
FAdV_serotype4	Fiber1	mol_ANPDB_2110	-7
FAdV_serotype4	Fiber1	mol_ANPDB_2142	-7
FAdV_serotype4	Fiber1	mol_ANPDB_2200	-7
FAdV_serotype4	Fiber1	mol_ANPDB_2219	-7
FAdV_serotype4	Fiber1	mol_ANPDB_2229	-7
FAdV_serotype4	Fiber1	mol_ANPDB_2231	-7
FAdV_serotype4	Fiber1	mol_ANPDB_2263	-7
FAdV_serotype4	Fiber1	mol_ANPDB_2326	-7
FAdV_serotype4	Fiber1	mol_ANPDB_2346	-7
FAdV_serotype4	Fiber1	mol_ANPDB_2352	-7
FAdV_serotype4	Fiber1	mol_ANPDB_2378	-7
FAdV_serotype4	Fiber1	mol_ANPDB_2438	-7
FAdV_serotype4	Fiber1	mol_ANPDB_2443	-7
FAdV_serotype4	Fiber1	mol_ANPDB_2504	-7
FAdV_serotype4	Fiber1	mol_ANPDB_2503	-7
FAdV_serotype4	Fiber1	mol_ANPDB_2536	-7
FAdV_serotype4	Fiber1	mol_ANPDB_2553	-7
FAdV_serotype4	Fiber1	mol_ANPDB_2570	-7
FAdV_serotype4	Fiber1	mol_ANPDB_2625	-7
FAdV_serotype4	Fiber1	mol_ANPDB_2628	-7
FAdV_serotype4	Fiber1	mol_ANPDB_257	-7
FAdV_serotype4	Fiber1	mol_ANPDB_25	-7
FAdV_serotype4	Fiber1	mol_ANPDB_2659	-7
FAdV_serotype4	Fiber1	mol_ANPDB_2653	-7
FAdV_serotype4	Fiber1	mol_ANPDB_259	-7
FAdV_serotype4	Fiber1	mol_ANPDB_272	-7
FAdV_serotype4	Fiber1	mol_ANPDB_288	-7
FAdV_serotype4	Fiber1	mol_ANPDB_286	-7
FAdV_serotype4	Fiber1	mol_ANPDB_2876	-7
FAdV_serotype4	Fiber1	mol_ANPDB_2937	-7
FAdV_serotype4	Fiber1	mol_ANPDB_294	-7
FAdV_serotype4	Fiber1	mol_ANPDB_2990	-7
FAdV_serotype4	Fiber1	mol_ANPDB_3005	-7
FAdV_serotype4	Fiber1	mol_ANPDB_3018	-7
FAdV_serotype4	Fiber1	mol_ANPDB_3080	-7
FAdV_serotype4	Fiber1	mol_ANPDB_3119	-7
FAdV_serotype4	Fiber1	mol_ANPDB_3162	-7
FAdV_serotype4	Fiber1	mol_ANPDB_316	-7
FAdV_serotype4	Fiber1	mol_ANPDB_3209	-7
FAdV_serotype4	Fiber1	mol_ANPDB_3239	-7
FAdV_serotype4	Fiber1	mol_ANPDB_3245	-7
FAdV_serotype4	Fiber1	mol_ANPDB_3248	-7
FAdV_serotype4	Fiber1	mol_ANPDB_3249	-7
FAdV_serotype4	Fiber1	mol_ANPDB_3281	-7
FAdV_serotype4	Fiber1	mol_ANPDB_360	-7
FAdV_serotype4	Fiber1	mol_ANPDB_3706	-7
FAdV_serotype4	Fiber1	mol_ANPDB_3728	-7
FAdV_serotype4	Fiber1	mol_ANPDB_3502	-7
FAdV_serotype4	Fiber1	mol_ANPDB_3733	-7
FAdV_serotype4	Fiber1	mol_ANPDB_3888	-7
FAdV_serotype4	Fiber1	mol_ANPDB_3990	-7
FAdV_serotype4	Fiber1	mol_ANPDB_3999	-7
FAdV_serotype4	Fiber1	mol_ANPDB_4061	-7
FAdV_serotype4	Fiber1	mol_ANPDB_4110	-7
FAdV_serotype4	Fiber1	mol_ANPDB_4117	-7
FAdV_serotype4	Fiber1	mol_ANPDB_4118	-7
FAdV_serotype4	Fiber1	mol_ANPDB_4121	-7
FAdV_serotype4	Fiber1	mol_ANPDB_4148	-7
FAdV_serotype4	Fiber1	mol_ANPDB_4162	-7
FAdV_serotype4	Fiber1	mol_ANPDB_415	-7
FAdV_serotype4	Fiber1	mol_ANPDB_4275	-7
FAdV_serotype4	Fiber1	mol_ANPDB_408	-7
FAdV_serotype4	Fiber1	mol_ANPDB_4320	-7
FAdV_serotype4	Fiber1	mol_ANPDB_4484	-7
FAdV_serotype4	Fiber1	mol_ANPDB_4485	-7
FAdV_serotype4	Fiber1	mol_ANPDB_446	-7
FAdV_serotype4	Fiber1	mol_ANPDB_4486	-7
FAdV_serotype4	Fiber1	mol_ANPDB_4547	-7
FAdV_serotype4	Fiber1	mol_ANPDB_454	-7
FAdV_serotype4	Fiber1	mol_ANPDB_4599	-7
FAdV_serotype4	Fiber1	mol_ANPDB_4596	-7
FAdV_serotype4	Fiber1	mol_ANPDB_4600	-7
FAdV_serotype4	Fiber1	mol_ANPDB_4601	-7
FAdV_serotype4	Fiber1	mol_ANPDB_4627	-7
FAdV_serotype4	Fiber1	mol_ANPDB_4629	-7
FAdV_serotype4	Fiber1	mol_ANPDB_4644	-7
FAdV_serotype4	Fiber1	mol_ANPDB_4647	-7
FAdV_serotype4	Fiber1	mol_ANPDB_464	-7
FAdV_serotype4	Fiber1	mol_ANPDB_45	-7
FAdV_serotype4	Fiber1	mol_ANPDB_4779	-7
FAdV_serotype4	Fiber1	mol_ANPDB_474	-7
FAdV_serotype4	Fiber1	mol_ANPDB_4917	-7
FAdV_serotype4	Fiber1	mol_ANPDB_4661	-7
FAdV_serotype4	Fiber1	mol_ANPDB_4921	-7
FAdV_serotype4	Fiber1	mol_ANPDB_5005	-7
FAdV_serotype4	Fiber1	mol_ANPDB_5006	-7
FAdV_serotype4	Fiber1	mol_ANPDB_5033	-7
FAdV_serotype4	Fiber1	mol_ANPDB_4662	-7
FAdV_serotype4	Fiber1	mol_ANPDB_5082	-7
FAdV_serotype4	Fiber1	mol_ANPDB_5134	-7
FAdV_serotype4	Fiber1	mol_ANPDB_5142	-7
FAdV_serotype4	Fiber1	mol_ANPDB_5164	-7
FAdV_serotype4	Fiber1	mol_ANPDB_5202	-7
FAdV_serotype4	Fiber1	mol_ANPDB_5198	-7
FAdV_serotype4	Fiber1	mol_ANPDB_5369	-7
FAdV_serotype4	Fiber1	mol_ANPDB_5417	-7
FAdV_serotype4	Fiber1	mol_ANPDB_5479	-7
FAdV_serotype4	Fiber1	mol_ANPDB_5501	-7
FAdV_serotype4	Fiber1	mol_ANPDB_5522	-7
FAdV_serotype4	Fiber1	mol_ANPDB_5566	-7
FAdV_serotype4	Fiber1	mol_ANPDB_546	-7
FAdV_serotype4	Fiber1	mol_ANPDB_538	-7
FAdV_serotype4	Fiber1	mol_ANPDB_5596	-7
FAdV_serotype4	Fiber1	mol_ANPDB_551	-7
FAdV_serotype4	Fiber1	mol_ANPDB_5725	-7
FAdV_serotype4	Fiber1	mol_ANPDB_5729	-7
FAdV_serotype4	Fiber1	mol_ANPDB_5750	-7
FAdV_serotype4	Fiber1	mol_ANPDB_5772	-7
FAdV_serotype4	Fiber1	mol_ANPDB_575	-7
FAdV_serotype4	Fiber1	mol_ANPDB_567	-7
FAdV_serotype4	Fiber1	mol_ANPDB_5805	-7
FAdV_serotype4	Fiber1	mol_ANPDB_5802	-7
FAdV_serotype4	Fiber1	mol_ANPDB_5806	-7
FAdV_serotype4	Fiber1	mol_ANPDB_5812	-7
FAdV_serotype4	Fiber1	mol_ANPDB_5832	-7
FAdV_serotype4	Fiber1	mol_ANPDB_5839	-7
FAdV_serotype4	Fiber1	mol_ANPDB_578	-7
FAdV_serotype4	Fiber1	mol_ANPDB_5852	-7
FAdV_serotype4	Fiber1	mol_ANPDB_5860	-7
FAdV_serotype4	Fiber1	mol_ANPDB_5879	-7
FAdV_serotype4	Fiber1	mol_ANPDB_5985	-7
FAdV_serotype4	Fiber1	mol_ANPDB_5986	-7
FAdV_serotype4	Fiber1	mol_ANPDB_5987	-7
FAdV_serotype4	Fiber1	mol_ANPDB_5999	-7
FAdV_serotype4	Fiber1	mol_ANPDB_6000	-7
FAdV_serotype4	Fiber1	mol_ANPDB_6065	-7
FAdV_serotype4	Fiber1	mol_ANPDB_609	-7
FAdV_serotype4	Fiber1	mol_ANPDB_6180	-7
FAdV_serotype4	Fiber1	mol_ANPDB_6264	-7
FAdV_serotype4	Fiber1	mol_ANPDB_6314	-7
FAdV_serotype4	Fiber1	mol_ANPDB_6347	-7
FAdV_serotype4	Fiber1	mol_ANPDB_6414	-7
FAdV_serotype4	Fiber1	mol_ANPDB_6431	-7
FAdV_serotype4	Fiber1	mol_ANPDB_6308	-7
FAdV_serotype4	Fiber1	mol_ANPDB_6438	-7
FAdV_serotype4	Fiber1	mol_ANPDB_6468	-7
FAdV_serotype4	Fiber1	mol_ANPDB_6509	-7
FAdV_serotype4	Fiber1	mol_ANPDB_663	-7
FAdV_serotype4	Fiber1	mol_ANPDB_700	-7
FAdV_serotype4	Fiber1	mol_ANPDB_754	-7
FAdV_serotype4	Fiber1	mol_ANPDB_668	-7
FAdV_serotype4	Fiber1	mol_ANPDB_806	-7
FAdV_serotype4	Fiber1	mol_ANPDB_812	-7
FAdV_serotype4	Fiber1	mol_ANPDB_854	-7
FAdV_serotype4	Fiber1	mol_ANPDB_858	-7
FAdV_serotype4	Fiber1	mol_ANPDB_869	-7
FAdV_serotype4	Fiber1	mol_ANPDB_875	-7
FAdV_serotype4	Fiber1	mol_ANPDB_870	-7
FAdV_serotype4	Fiber1	mol_ANPDB_980	-7
FAdV_serotype4	Fiber1	mol_ANPDB_994	-7
FAdV_serotype4	Fiber1	mol_SANCDB_1005	-7
FAdV_serotype4	Fiber1	mol_SANCDB_1009	-7
FAdV_serotype4	Fiber1	mol_SANCDB_121	-7
FAdV_serotype4	Fiber1	mol_SANCDB_169	-7
FAdV_serotype4	Fiber1	mol_SANCDB_188	-7
FAdV_serotype4	Fiber1	mol_SANCDB_281	-7
FAdV_serotype4	Fiber1	mol_SANCDB_31	-7
FAdV_serotype4	Fiber1	mol_SANCDB_301	-7
FAdV_serotype4	Fiber1	mol_SANCDB_288	-7
FAdV_serotype4	Fiber1	mol_SANCDB_289	-7
FAdV_serotype4	Fiber1	mol_SANCDB_37	-7
FAdV_serotype4	Fiber1	mol_SANCDB_41	-7
FAdV_serotype4	Fiber1	mol_SANCDB_393	-7
FAdV_serotype4	Fiber1	mol_SANCDB_428	-7
FAdV_serotype4	Fiber1	mol_SANCDB_408	-7
FAdV_serotype4	Fiber1	mol_SANCDB_482	-7
FAdV_serotype4	Fiber1	mol_SANCDB_491	-7
FAdV_serotype4	Fiber1	mol_SANCDB_492	-7
FAdV_serotype4	Fiber1	mol_SANCDB_565	-7
FAdV_serotype4	Fiber1	mol_SANCDB_560	-7
FAdV_serotype4	Fiber1	mol_SANCDB_611	-7
FAdV_serotype4	Fiber1	mol_SANCDB_639	-7
FAdV_serotype4	Fiber1	mol_SANCDB_640	-7
FAdV_serotype4	Fiber1	mol_SANCDB_657	-7
FAdV_serotype4	Fiber1	mol_SANCDB_69	-7
FAdV_serotype4	Fiber1	mol_SANCDB_6	-7
FAdV_serotype4	Fiber1	mol_SANCDB_716	-7
FAdV_serotype4	Fiber1	mol_SANCDB_402	-7
FAdV_serotype4	Fiber1	mol_SANCDB_734	-7
FAdV_serotype4	Fiber1	mol_SANCDB_75	-7
FAdV_serotype4	Fiber1	mol_SANCDB_772	-7
FAdV_serotype4	Fiber1	mol_SANCDB_406	-7
FAdV_serotype4	Fiber1	mol_SANCDB_888	-7
FAdV_serotype4	Fiber1	mol_SANCDB_989	-7
FAdV_serotype4	Fiber1	mol_SANCDB_988	-7
FAdV_serotype4	Fiber1	mol_SANCDB_990	-7
FAdV_serotype4	Fiber1	mol_ANPDB_2946	-7
FAdV_serotype4	Fiber1	mol_ANPDB_100	-6.9
FAdV_serotype4	Fiber1	mol_ANPDB_1023	-6.9
FAdV_serotype4	Fiber1	mol_ANPDB_1035	-6.9
FAdV_serotype4	Fiber1	mol_ANPDB_1039	-6.9
FAdV_serotype4	Fiber1	mol_ANPDB_1043	-6.9
FAdV_serotype4	Fiber1	mol_ANPDB_1113	-6.9
FAdV_serotype4	Fiber1	mol_ANPDB_1148	-6.9
FAdV_serotype4	Fiber1	mol_ANPDB_1202	-6.9
FAdV_serotype4	Fiber1	mol_ANPDB_1265	-6.9
FAdV_serotype4	Fiber1	mol_ANPDB_1274	-6.9
FAdV_serotype4	Fiber1	mol_ANPDB_1277	-6.9
FAdV_serotype4	Fiber1	mol_ANPDB_1395	-6.9
FAdV_serotype4	Fiber1	mol_ANPDB_1393	-6.9
FAdV_serotype4	Fiber1	mol_ANPDB_1459	-6.9
FAdV_serotype4	Fiber1	mol_ANPDB_1572	-6.9
FAdV_serotype4	Fiber1	mol_ANPDB_1631	-6.9
FAdV_serotype4	Fiber1	mol_ANPDB_1589	-6.9
FAdV_serotype4	Fiber1	mol_ANPDB_1703	-6.9
FAdV_serotype4	Fiber1	mol_ANPDB_1709	-6.9
FAdV_serotype4	Fiber1	mol_ANPDB_1697	-6.9
FAdV_serotype4	Fiber1	mol_ANPDB_1730	-6.9
FAdV_serotype4	Fiber1	mol_ANPDB_1762	-6.9
FAdV_serotype4	Fiber1	mol_ANPDB_1771	-6.9
FAdV_serotype4	Fiber1	mol_ANPDB_1919	-6.9
FAdV_serotype4	Fiber1	mol_ANPDB_1916	-6.9
FAdV_serotype4	Fiber1	mol_ANPDB_1927	-6.9
FAdV_serotype4	Fiber1	mol_ANPDB_2007	-6.9
FAdV_serotype4	Fiber1	mol_ANPDB_2054	-6.9
FAdV_serotype4	Fiber1	mol_ANPDB_2105	-6.9
FAdV_serotype4	Fiber1	mol_ANPDB_2109	-6.9
FAdV_serotype4	Fiber1	mol_ANPDB_2057	-6.9
FAdV_serotype4	Fiber1	mol_ANPDB_220	-6.9
FAdV_serotype4	Fiber1	mol_ANPDB_2201	-6.9
FAdV_serotype4	Fiber1	mol_ANPDB_2239	-6.9
FAdV_serotype4	Fiber1	mol_ANPDB_2250	-6.9
FAdV_serotype4	Fiber1	mol_ANPDB_2309	-6.9
FAdV_serotype4	Fiber1	mol_ANPDB_2308	-6.9
FAdV_serotype4	Fiber1	mol_ANPDB_2313	-6.9
FAdV_serotype4	Fiber1	mol_ANPDB_2318	-6.9
FAdV_serotype4	Fiber1	mol_ANPDB_234	-6.9
FAdV_serotype4	Fiber1	mol_ANPDB_2348	-6.9
FAdV_serotype4	Fiber1	mol_ANPDB_238	-6.9
FAdV_serotype4	Fiber1	mol_ANPDB_2367	-6.9
FAdV_serotype4	Fiber1	mol_ANPDB_23	-6.9
FAdV_serotype4	Fiber1	mol_ANPDB_2442	-6.9
FAdV_serotype4	Fiber1	mol_ANPDB_2439	-6.9
FAdV_serotype4	Fiber1	mol_ANPDB_2572	-6.9
FAdV_serotype4	Fiber1	mol_ANPDB_2574	-6.9
FAdV_serotype4	Fiber1	mol_ANPDB_2623	-6.9
FAdV_serotype4	Fiber1	mol_ANPDB_2645	-6.9
FAdV_serotype4	Fiber1	mol_ANPDB_2663	-6.9
FAdV_serotype4	Fiber1	mol_ANPDB_2393	-6.9
FAdV_serotype4	Fiber1	mol_ANPDB_2762	-6.9
FAdV_serotype4	Fiber1	mol_ANPDB_283	-6.9
FAdV_serotype4	Fiber1	mol_ANPDB_2869	-6.9
FAdV_serotype4	Fiber1	mol_ANPDB_2865	-6.9
FAdV_serotype4	Fiber1	mol_ANPDB_2905	-6.9
FAdV_serotype4	Fiber1	mol_ANPDB_2901	-6.9
FAdV_serotype4	Fiber1	mol_ANPDB_2960	-6.9
FAdV_serotype4	Fiber1	mol_ANPDB_2989	-6.9
FAdV_serotype4	Fiber1	mol_ANPDB_3011	-6.9
FAdV_serotype4	Fiber1	mol_ANPDB_3019	-6.9
FAdV_serotype4	Fiber1	mol_ANPDB_3035	-6.9
FAdV_serotype4	Fiber1	mol_ANPDB_303	-6.9
FAdV_serotype4	Fiber1	mol_ANPDB_3062	-6.9
FAdV_serotype4	Fiber1	mol_ANPDB_3091	-6.9
FAdV_serotype4	Fiber1	mol_ANPDB_3086	-6.9
FAdV_serotype4	Fiber1	mol_ANPDB_3114	-6.9
FAdV_serotype4	Fiber1	mol_ANPDB_3028	-6.9
FAdV_serotype4	Fiber1	mol_ANPDB_3190	-6.9
FAdV_serotype4	Fiber1	mol_ANPDB_3213	-6.9
FAdV_serotype4	Fiber1	mol_ANPDB_3148	-6.9
FAdV_serotype4	Fiber1	mol_ANPDB_3244	-6.9
FAdV_serotype4	Fiber1	mol_ANPDB_3242	-6.9
FAdV_serotype4	Fiber1	mol_ANPDB_3253	-6.9
FAdV_serotype4	Fiber1	mol_ANPDB_326	-6.9
FAdV_serotype4	Fiber1	mol_ANPDB_32	-6.9
FAdV_serotype4	Fiber1	mol_ANPDB_3322	-6.9
FAdV_serotype4	Fiber1	mol_ANPDB_3413	-6.9
FAdV_serotype4	Fiber1	mol_ANPDB_2952	-6.9
FAdV_serotype4	Fiber1	mol_ANPDB_3416	-6.9
FAdV_serotype4	Fiber1	mol_ANPDB_3405	-6.9
FAdV_serotype4	Fiber1	mol_ANPDB_3391	-6.9
FAdV_serotype4	Fiber1	mol_ANPDB_3467	-6.9
FAdV_serotype4	Fiber1	mol_ANPDB_359	-6.9
FAdV_serotype4	Fiber1	mol_ANPDB_361	-6.9
FAdV_serotype4	Fiber1	mol_ANPDB_3682	-6.9
FAdV_serotype4	Fiber1	mol_ANPDB_3684	-6.9
FAdV_serotype4	Fiber1	mol_ANPDB_3708	-6.9
FAdV_serotype4	Fiber1	mol_ANPDB_3780	-6.9
FAdV_serotype4	Fiber1	mol_ANPDB_387	-6.9
FAdV_serotype4	Fiber1	mol_ANPDB_3954	-6.9
FAdV_serotype4	Fiber1	mol_ANPDB_3950	-6.9
FAdV_serotype4	Fiber1	mol_ANPDB_3998	-6.9
FAdV_serotype4	Fiber1	mol_ANPDB_401	-6.9
FAdV_serotype4	Fiber1	mol_ANPDB_4029	-6.9
FAdV_serotype4	Fiber1	mol_ANPDB_389	-6.9
[truncated: 5,524 more rows]

## Sheet: stero4_fiber2
Receptor	Fiber	Ligand	Binding_Affinity_kcal_mol
FAdV_serotype4	Fiber2	mol_ANPDB_2908	-10
FAdV_serotype4	Fiber2	mol_SANCDB_389	-9.8
FAdV_serotype4	Fiber2	mol_SANCDB_378	-9.6
FAdV_serotype4	Fiber2	mol_SANCDB_384	-9.6
FAdV_serotype4	Fiber2	mol_SANCDB_344	-9.5
FAdV_serotype4	Fiber2	mol_SANCDB_346	-9.4
FAdV_serotype4	Fiber2	mol_SANCDB_388	-9.4
FAdV_serotype4	Fiber2	mol_ANPDB_1972	-9.3
FAdV_serotype4	Fiber2	mol_SANCDB_377	-9.3
FAdV_serotype4	Fiber2	mol_SANCDB_379	-9.3
FAdV_serotype4	Fiber2	mol_SANCDB_383	-9.3
FAdV_serotype4	Fiber2	mol_SANCDB_376	-9.2
FAdV_serotype4	Fiber2	mol_SANCDB_386	-9.2
FAdV_serotype4	Fiber2	mol_ANPDB_559	-9.1
FAdV_serotype4	Fiber2	mol_SANCDB_423	-9.1
FAdV_serotype4	Fiber2	mol_SANCDB_385	-9
FAdV_serotype4	Fiber2	mol_ANPDB_1106	-8.9
FAdV_serotype4	Fiber2	mol_ANPDB_1107	-8.9
FAdV_serotype4	Fiber2	mol_SANCDB_78	-8.9
FAdV_serotype4	Fiber2	mol_SANCDB_299	-8.9
FAdV_serotype4	Fiber2	mol_SANCDB_345	-8.9
FAdV_serotype4	Fiber2	mol_SANCDB_380	-8.9
FAdV_serotype4	Fiber2	mol_SANCDB_382	-8.9
FAdV_serotype4	Fiber2	mol_ANPDB_3523	-8.8
FAdV_serotype4	Fiber2	mol_ANPDB_4434	-8.8
FAdV_serotype4	Fiber2	mol_ANPDB_499	-8.8
FAdV_serotype4	Fiber2	mol_ANPDB_5035	-8.8
FAdV_serotype4	Fiber2	mol_SANCDB_381	-8.8
FAdV_serotype4	Fiber2	mol_ANPDB_2033	-8.7
FAdV_serotype4	Fiber2	mol_ANPDB_5145	-8.7
FAdV_serotype4	Fiber2	mol_ANPDB_574	-8.7
FAdV_serotype4	Fiber2	mol_SANCDB_387	-8.7
FAdV_serotype4	Fiber2	mol_SANCDB_758	-8.7
FAdV_serotype4	Fiber2	mol_ANPDB_1102	-8.6
FAdV_serotype4	Fiber2	mol_ANPDB_459	-8.6
FAdV_serotype4	Fiber2	mol_SANCDB_298	-8.6
FAdV_serotype4	Fiber2	mol_SANCDB_347	-8.6
FAdV_serotype4	Fiber2	mol_SANCDB_581	-8.6
FAdV_serotype4	Fiber2	mol_ANPDB_1104	-8.5
FAdV_serotype4	Fiber2	mol_ANPDB_1958	-8.5
FAdV_serotype4	Fiber2	mol_ANPDB_3047	-8.5
FAdV_serotype4	Fiber2	mol_ANPDB_2909	-8.5
FAdV_serotype4	Fiber2	mol_ANPDB_392	-8.5
FAdV_serotype4	Fiber2	mol_ANPDB_5967	-8.5
FAdV_serotype4	Fiber2	mol_ANPDB_6056	-8.5
FAdV_serotype4	Fiber2	mol_SANCDB_113	-8.5
FAdV_serotype4	Fiber2	mol_ANPDB_1042	-8.4
FAdV_serotype4	Fiber2	mol_ANPDB_1090	-8.4
FAdV_serotype4	Fiber2	mol_ANPDB_1968	-8.4
FAdV_serotype4	Fiber2	mol_ANPDB_1959	-8.4
FAdV_serotype4	Fiber2	mol_ANPDB_2867	-8.4
FAdV_serotype4	Fiber2	mol_ANPDB_2863	-8.4
FAdV_serotype4	Fiber2	mol_ANPDB_2921	-8.4
FAdV_serotype4	Fiber2	mol_ANPDB_343	-8.4
FAdV_serotype4	Fiber2	mol_ANPDB_3488	-8.4
FAdV_serotype4	Fiber2	mol_ANPDB_3490	-8.4
FAdV_serotype4	Fiber2	mol_ANPDB_3793	-8.4
FAdV_serotype4	Fiber2	mol_ANPDB_494	-8.4
FAdV_serotype4	Fiber2	mol_ANPDB_5144	-8.4
FAdV_serotype4	Fiber2	mol_ANPDB_5489	-8.4
FAdV_serotype4	Fiber2	mol_ANPDB_6057	-8.4
FAdV_serotype4	Fiber2	mol_ANPDB_6181	-8.4
FAdV_serotype4	Fiber2	mol_SANCDB_120	-8.4
FAdV_serotype4	Fiber2	mol_ANPDB_6407	-8.4
FAdV_serotype4	Fiber2	mol_SANCDB_295	-8.4
FAdV_serotype4	Fiber2	mol_SANCDB_327	-8.4
FAdV_serotype4	Fiber2	mol_SANCDB_481	-8.4
FAdV_serotype4	Fiber2	mol_SANCDB_421	-8.4
FAdV_serotype4	Fiber2	mol_SANCDB_582	-8.4
FAdV_serotype4	Fiber2	mol_ANPDB_1096	-8.3
FAdV_serotype4	Fiber2	mol_ANPDB_1120	-8.3
FAdV_serotype4	Fiber2	mol_ANPDB_1792	-8.3
FAdV_serotype4	Fiber2	mol_ANPDB_1963	-8.3
FAdV_serotype4	Fiber2	mol_ANPDB_2117	-8.3
FAdV_serotype4	Fiber2	mol_ANPDB_3048	-8.3
FAdV_serotype4	Fiber2	mol_ANPDB_314	-8.3
FAdV_serotype4	Fiber2	mol_ANPDB_2910	-8.3
FAdV_serotype4	Fiber2	mol_ANPDB_5204	-8.3
FAdV_serotype4	Fiber2	mol_ANPDB_5493	-8.3
FAdV_serotype4	Fiber2	mol_ANPDB_558	-8.3
FAdV_serotype4	Fiber2	mol_ANPDB_561	-8.3
FAdV_serotype4	Fiber2	mol_ANPDB_5771	-8.3
FAdV_serotype4	Fiber2	mol_ANPDB_565	-8.3
FAdV_serotype4	Fiber2	mol_ANPDB_5847	-8.3
FAdV_serotype4	Fiber2	mol_ANPDB_568	-8.3
FAdV_serotype4	Fiber2	mol_ANPDB_582	-8.3
FAdV_serotype4	Fiber2	mol_ANPDB_581	-8.3
FAdV_serotype4	Fiber2	mol_ANPDB_5960	-8.3
FAdV_serotype4	Fiber2	mol_ANPDB_5959	-8.3
FAdV_serotype4	Fiber2	mol_ANPDB_6449	-8.3
FAdV_serotype4	Fiber2	mol_ANPDB_6302	-8.3
FAdV_serotype4	Fiber2	mol_ANPDB_79	-8.3
FAdV_serotype4	Fiber2	mol_ANPDB_1022	-8.2
FAdV_serotype4	Fiber2	mol_ANPDB_1015	-8.2
FAdV_serotype4	Fiber2	mol_ANPDB_167	-8.2
FAdV_serotype4	Fiber2	mol_ANPDB_1790	-8.2
FAdV_serotype4	Fiber2	mol_ANPDB_1867	-8.2
FAdV_serotype4	Fiber2	mol_ANPDB_1967	-8.2
FAdV_serotype4	Fiber2	mol_ANPDB_2212	-8.2
FAdV_serotype4	Fiber2	mol_ANPDB_2304	-8.2
FAdV_serotype4	Fiber2	mol_ANPDB_2870	-8.2
FAdV_serotype4	Fiber2	mol_ANPDB_3467	-8.2
FAdV_serotype4	Fiber2	mol_ANPDB_397	-8.2
FAdV_serotype4	Fiber2	mol_ANPDB_418	-8.2
FAdV_serotype4	Fiber2	mol_ANPDB_471	-8.2
FAdV_serotype4	Fiber2	mol_ANPDB_479	-8.2
FAdV_serotype4	Fiber2	mol_ANPDB_481	-8.2
FAdV_serotype4	Fiber2	mol_ANPDB_4889	-8.2
FAdV_serotype4	Fiber2	mol_ANPDB_4905	-8.2
FAdV_serotype4	Fiber2	mol_ANPDB_4970	-8.2
FAdV_serotype4	Fiber2	mol_ANPDB_5143	-8.2
FAdV_serotype4	Fiber2	mol_ANPDB_510	-8.2
FAdV_serotype4	Fiber2	mol_ANPDB_569	-8.2
FAdV_serotype4	Fiber2	mol_ANPDB_5849	-8.2
FAdV_serotype4	Fiber2	mol_ANPDB_2948	-8.2
FAdV_serotype4	Fiber2	mol_ANPDB_6055	-8.2
FAdV_serotype4	Fiber2	mol_ANPDB_699	-8.2
FAdV_serotype4	Fiber2	mol_ANPDB_81	-8.2
FAdV_serotype4	Fiber2	mol_ANPDB_979	-8.2
FAdV_serotype4	Fiber2	mol_SANCDB_580	-8.2
FAdV_serotype4	Fiber2	mol_SANCDB_728	-8.2
FAdV_serotype4	Fiber2	mol_SANCDB_915	-8.2
FAdV_serotype4	Fiber2	mol_ANPDB_1017	-8.1
FAdV_serotype4	Fiber2	mol_ANPDB_1638	-8.1
FAdV_serotype4	Fiber2	mol_ANPDB_1696	-8.1
FAdV_serotype4	Fiber2	mol_ANPDB_1803	-8.1
FAdV_serotype4	Fiber2	mol_ANPDB_1834	-8.1
FAdV_serotype4	Fiber2	mol_ANPDB_2056	-8.1
FAdV_serotype4	Fiber2	mol_ANPDB_2509	-8.1
FAdV_serotype4	Fiber2	mol_ANPDB_2898	-8.1
FAdV_serotype4	Fiber2	mol_ANPDB_2912	-8.1
FAdV_serotype4	Fiber2	mol_ANPDB_3206	-8.1
FAdV_serotype4	Fiber2	mol_ANPDB_3440	-8.1
FAdV_serotype4	Fiber2	mol_ANPDB_3735	-8.1
FAdV_serotype4	Fiber2	mol_ANPDB_372	-8.1
FAdV_serotype4	Fiber2	mol_ANPDB_3789	-8.1
FAdV_serotype4	Fiber2	mol_ANPDB_4575	-8.1
FAdV_serotype4	Fiber2	mol_ANPDB_4893	-8.1
FAdV_serotype4	Fiber2	mol_ANPDB_4895	-8.1
FAdV_serotype4	Fiber2	mol_ANPDB_478	-8.1
FAdV_serotype4	Fiber2	mol_ANPDB_495	-8.1
FAdV_serotype4	Fiber2	mol_ANPDB_502	-8.1
FAdV_serotype4	Fiber2	mol_ANPDB_5453	-8.1
FAdV_serotype4	Fiber2	mol_ANPDB_549	-8.1
FAdV_serotype4	Fiber2	mol_ANPDB_563	-8.1
FAdV_serotype4	Fiber2	mol_ANPDB_6262	-8.1
FAdV_serotype4	Fiber2	mol_ANPDB_6447	-8.1
FAdV_serotype4	Fiber2	mol_ANPDB_891	-8.1
FAdV_serotype4	Fiber2	mol_ANPDB_948	-8.1
FAdV_serotype4	Fiber2	mol_SANCDB_284	-8.1
FAdV_serotype4	Fiber2	mol_SANCDB_415	-8.1
FAdV_serotype4	Fiber2	mol_SANCDB_353	-8.1
FAdV_serotype4	Fiber2	mol_SANCDB_792	-8.1
FAdV_serotype4	Fiber2	mol_ANPDB_1044	-8
FAdV_serotype4	Fiber2	mol_ANPDB_1693	-8
FAdV_serotype4	Fiber2	mol_ANPDB_1791	-8
FAdV_serotype4	Fiber2	mol_ANPDB_1973	-8
FAdV_serotype4	Fiber2	mol_ANPDB_2052	-8
FAdV_serotype4	Fiber2	mol_ANPDB_2058	-8
FAdV_serotype4	Fiber2	mol_ANPDB_2307	-8
FAdV_serotype4	Fiber2	mol_ANPDB_2923	-8
FAdV_serotype4	Fiber2	mol_ANPDB_2960	-8
FAdV_serotype4	Fiber2	mol_ANPDB_3014	-8
FAdV_serotype4	Fiber2	mol_ANPDB_3427	-8
FAdV_serotype4	Fiber2	mol_ANPDB_3439	-8
FAdV_serotype4	Fiber2	mol_ANPDB_3491	-8
FAdV_serotype4	Fiber2	mol_ANPDB_3731	-8
FAdV_serotype4	Fiber2	mol_ANPDB_4335	-8
FAdV_serotype4	Fiber2	mol_ANPDB_4433	-8
FAdV_serotype4	Fiber2	mol_ANPDB_4497	-8
FAdV_serotype4	Fiber2	mol_ANPDB_4927	-8
FAdV_serotype4	Fiber2	mol_ANPDB_496	-8
FAdV_serotype4	Fiber2	mol_ANPDB_497	-8
FAdV_serotype4	Fiber2	mol_ANPDB_5182	-8
FAdV_serotype4	Fiber2	mol_ANPDB_5205	-8
FAdV_serotype4	Fiber2	mol_ANPDB_514	-8
FAdV_serotype4	Fiber2	mol_ANPDB_5756	-8
FAdV_serotype4	Fiber2	mol_ANPDB_575	-8
FAdV_serotype4	Fiber2	mol_ANPDB_570	-8
FAdV_serotype4	Fiber2	mol_ANPDB_595	-8
FAdV_serotype4	Fiber2	mol_ANPDB_571	-8
FAdV_serotype4	Fiber2	mol_ANPDB_6089	-8
FAdV_serotype4	Fiber2	mol_ANPDB_6256	-8
FAdV_serotype4	Fiber2	mol_ANPDB_6267	-8
FAdV_serotype4	Fiber2	mol_ANPDB_61	-8
FAdV_serotype4	Fiber2	mol_ANPDB_6255	-8
FAdV_serotype4	Fiber2	mol_ANPDB_6378	-8
FAdV_serotype4	Fiber2	mol_ANPDB_6377	-8
FAdV_serotype4	Fiber2	mol_ANPDB_6307	-8
FAdV_serotype4	Fiber2	mol_ANPDB_6450	-8
FAdV_serotype4	Fiber2	mol_ANPDB_659	-8
FAdV_serotype4	Fiber2	mol_ANPDB_80	-8
FAdV_serotype4	Fiber2	mol_SANCDB_303	-8
FAdV_serotype4	Fiber2	mol_ANPDB_970	-8
FAdV_serotype4	Fiber2	mol_SANCDB_455	-8
FAdV_serotype4	Fiber2	mol_SANCDB_454	-8
FAdV_serotype4	Fiber2	mol_SANCDB_588	-8
FAdV_serotype4	Fiber2	mol_ANPDB_1013	-7.9
FAdV_serotype4	Fiber2	mol_ANPDB_1045	-7.9
FAdV_serotype4	Fiber2	mol_ANPDB_165	-7.9
FAdV_serotype4	Fiber2	mol_ANPDB_1799	-7.9
FAdV_serotype4	Fiber2	mol_ANPDB_1881	-7.9
FAdV_serotype4	Fiber2	mol_ANPDB_1970	-7.9
FAdV_serotype4	Fiber2	mol_ANPDB_2040	-7.9
FAdV_serotype4	Fiber2	mol_ANPDB_2051	-7.9
FAdV_serotype4	Fiber2	mol_ANPDB_1962	-7.9
FAdV_serotype4	Fiber2	mol_ANPDB_1739	-7.9
FAdV_serotype4	Fiber2	mol_ANPDB_2518	-7.9
FAdV_serotype4	Fiber2	mol_ANPDB_2657	-7.9
FAdV_serotype4	Fiber2	mol_ANPDB_2656	-7.9
FAdV_serotype4	Fiber2	mol_ANPDB_2673	-7.9
FAdV_serotype4	Fiber2	mol_ANPDB_2860	-7.9
FAdV_serotype4	Fiber2	mol_ANPDB_2853	-7.9
FAdV_serotype4	Fiber2	mol_ANPDB_2766	-7.9
FAdV_serotype4	Fiber2	mol_ANPDB_2927	-7.9
FAdV_serotype4	Fiber2	mol_ANPDB_1957	-7.9
FAdV_serotype4	Fiber2	mol_ANPDB_3043	-7.9
FAdV_serotype4	Fiber2	mol_ANPDB_3058	-7.9
FAdV_serotype4	Fiber2	mol_ANPDB_313	-7.9
FAdV_serotype4	Fiber2	mol_ANPDB_2913	-7.9
FAdV_serotype4	Fiber2	mol_ANPDB_3186	-7.9
FAdV_serotype4	Fiber2	mol_ANPDB_3358	-7.9
FAdV_serotype4	Fiber2	mol_ANPDB_4109	-7.9
FAdV_serotype4	Fiber2	mol_ANPDB_430	-7.9
FAdV_serotype4	Fiber2	mol_ANPDB_417	-7.9
FAdV_serotype4	Fiber2	mol_ANPDB_4580	-7.9
FAdV_serotype4	Fiber2	mol_ANPDB_482	-7.9
FAdV_serotype4	Fiber2	mol_ANPDB_480	-7.9
FAdV_serotype4	Fiber2	mol_ANPDB_4937	-7.9
FAdV_serotype4	Fiber2	mol_ANPDB_493	-7.9
FAdV_serotype4	Fiber2	mol_ANPDB_498	-7.9
FAdV_serotype4	Fiber2	mol_ANPDB_5150	-7.9
FAdV_serotype4	Fiber2	mol_ANPDB_5161	-7.9
FAdV_serotype4	Fiber2	mol_ANPDB_512	-7.9
FAdV_serotype4	Fiber2	mol_ANPDB_5435	-7.9
FAdV_serotype4	Fiber2	mol_ANPDB_5488	-7.9
FAdV_serotype4	Fiber2	mol_ANPDB_4880	-7.9
FAdV_serotype4	Fiber2	mol_ANPDB_5714	-7.9
FAdV_serotype4	Fiber2	mol_ANPDB_552	-7.9
FAdV_serotype4	Fiber2	mol_ANPDB_6079	-7.9
FAdV_serotype4	Fiber2	mol_ANPDB_6092	-7.9
FAdV_serotype4	Fiber2	mol_ANPDB_6264	-7.9
FAdV_serotype4	Fiber2	mol_ANPDB_6312	-7.9
FAdV_serotype4	Fiber2	mol_ANPDB_6303	-7.9
FAdV_serotype4	Fiber2	mol_ANPDB_932	-7.9
FAdV_serotype4	Fiber2	mol_SANCDB_189	-7.9
FAdV_serotype4	Fiber2	mol_SANCDB_306	-7.9
FAdV_serotype4	Fiber2	mol_SANCDB_293	-7.9
FAdV_serotype4	Fiber2	mol_SANCDB_480	-7.9
FAdV_serotype4	Fiber2	mol_SANCDB_487	-7.9
FAdV_serotype4	Fiber2	mol_ANPDB_1060	-7.8
FAdV_serotype4	Fiber2	mol_ANPDB_1024	-7.8
FAdV_serotype4	Fiber2	mol_ANPDB_1103	-7.8
FAdV_serotype4	Fiber2	mol_ANPDB_1092	-7.8
FAdV_serotype4	Fiber2	mol_ANPDB_1095	-7.8
FAdV_serotype4	Fiber2	mol_ANPDB_1639	-7.8
FAdV_serotype4	Fiber2	mol_ANPDB_1789	-7.8
FAdV_serotype4	Fiber2	mol_ANPDB_1808	-7.8
FAdV_serotype4	Fiber2	mol_ANPDB_1788	-7.8
FAdV_serotype4	Fiber2	mol_ANPDB_1779	-7.8
FAdV_serotype4	Fiber2	mol_ANPDB_1965	-7.8
FAdV_serotype4	Fiber2	mol_ANPDB_1969	-7.8
FAdV_serotype4	Fiber2	mol_ANPDB_1966	-7.8
FAdV_serotype4	Fiber2	mol_ANPDB_2046	-7.8
FAdV_serotype4	Fiber2	mol_ANPDB_2053	-7.8
FAdV_serotype4	Fiber2	mol_ANPDB_2302	-7.8
FAdV_serotype4	Fiber2	mol_ANPDB_2353	-7.8
FAdV_serotype4	Fiber2	mol_ANPDB_2508	-7.8
FAdV_serotype4	Fiber2	mol_ANPDB_2653	-7.8
FAdV_serotype4	Fiber2	mol_ANPDB_2658	-7.8
FAdV_serotype4	Fiber2	mol_ANPDB_2866	-7.8
FAdV_serotype4	Fiber2	mol_ANPDB_2929	-7.8
FAdV_serotype4	Fiber2	mol_ANPDB_2940	-7.8
FAdV_serotype4	Fiber2	mol_ANPDB_2954	-7.8
FAdV_serotype4	Fiber2	mol_ANPDB_2915	-7.8
FAdV_serotype4	Fiber2	mol_ANPDB_2968	-7.8
FAdV_serotype4	Fiber2	mol_ANPDB_3042	-7.8
FAdV_serotype4	Fiber2	mol_ANPDB_3044	-7.8
FAdV_serotype4	Fiber2	mol_ANPDB_3045	-7.8
FAdV_serotype4	Fiber2	mol_ANPDB_3027	-7.8
FAdV_serotype4	Fiber2	mol_ANPDB_3190	-7.8
FAdV_serotype4	Fiber2	mol_ANPDB_3266	-7.8
FAdV_serotype4	Fiber2	mol_ANPDB_347	-7.8
FAdV_serotype4	Fiber2	mol_ANPDB_3489	-7.8
FAdV_serotype4	Fiber2	mol_ANPDB_3505	-7.8
FAdV_serotype4	Fiber2	mol_ANPDB_3714	-7.8
FAdV_serotype4	Fiber2	mol_ANPDB_3734	-7.8
FAdV_serotype4	Fiber2	mol_ANPDB_3730	-7.8
FAdV_serotype4	Fiber2	mol_ANPDB_3943	-7.8
FAdV_serotype4	Fiber2	mol_ANPDB_4544	-7.8
FAdV_serotype4	Fiber2	mol_ANPDB_451	-7.8
FAdV_serotype4	Fiber2	mol_ANPDB_456	-7.8
FAdV_serotype4	Fiber2	mol_ANPDB_4578	-7.8
FAdV_serotype4	Fiber2	mol_ANPDB_4581	-7.8
FAdV_serotype4	Fiber2	mol_ANPDB_457	-7.8
FAdV_serotype4	Fiber2	mol_ANPDB_4617	-7.8
FAdV_serotype4	Fiber2	mol_ANPDB_4590	-7.8
FAdV_serotype4	Fiber2	mol_ANPDB_472	-7.8
FAdV_serotype4	Fiber2	mol_ANPDB_473	-7.8
FAdV_serotype4	Fiber2	mol_ANPDB_4886	-7.8
FAdV_serotype4	Fiber2	mol_ANPDB_4890	-7.8
FAdV_serotype4	Fiber2	mol_ANPDB_5055	-7.8
FAdV_serotype4	Fiber2	mol_ANPDB_501	-7.8
FAdV_serotype4	Fiber2	mol_ANPDB_5146	-7.8
FAdV_serotype4	Fiber2	mol_ANPDB_511	-7.8
FAdV_serotype4	Fiber2	mol_ANPDB_5181	-7.8
FAdV_serotype4	Fiber2	mol_ANPDB_53	-7.8
FAdV_serotype4	Fiber2	mol_ANPDB_5480	-7.8
FAdV_serotype4	Fiber2	mol_ANPDB_535	-7.8
FAdV_serotype4	Fiber2	mol_ANPDB_1961	-7.8
FAdV_serotype4	Fiber2	mol_ANPDB_5717	-7.8
FAdV_serotype4	Fiber2	mol_ANPDB_5716	-7.8
FAdV_serotype4	Fiber2	mol_ANPDB_5692	-7.8
FAdV_serotype4	Fiber2	mol_ANPDB_5760	-7.8
FAdV_serotype4	Fiber2	mol_ANPDB_5762	-7.8
FAdV_serotype4	Fiber2	mol_ANPDB_5768	-7.8
FAdV_serotype4	Fiber2	mol_ANPDB_567	-7.8
FAdV_serotype4	Fiber2	mol_ANPDB_5848	-7.8
FAdV_serotype4	Fiber2	mol_ANPDB_6013	-7.8
FAdV_serotype4	Fiber2	mol_ANPDB_6054	-7.8
FAdV_serotype4	Fiber2	mol_ANPDB_6166	-7.8
FAdV_serotype4	Fiber2	mol_ANPDB_6301	-7.8
FAdV_serotype4	Fiber2	mol_ANPDB_6313	-7.8
FAdV_serotype4	Fiber2	mol_ANPDB_745	-7.8
FAdV_serotype4	Fiber2	mol_ANPDB_74	-7.8
FAdV_serotype4	Fiber2	mol_ANPDB_977	-7.8
FAdV_serotype4	Fiber2	mol_SANCDB_282	-7.8
FAdV_serotype4	Fiber2	mol_SANCDB_296	-7.8
FAdV_serotype4	Fiber2	mol_SANCDB_315	-7.8
FAdV_serotype4	Fiber2	mol_ANPDB_969	-7.8
FAdV_serotype4	Fiber2	mol_SANCDB_391	-7.8
FAdV_serotype4	Fiber2	mol_ANPDB_6408	-7.8
FAdV_serotype4	Fiber2	mol_SANCDB_762	-7.8
FAdV_serotype4	Fiber2	mol_SANCDB_726	-7.8
FAdV_serotype4	Fiber2	mol_SANCDB_793	-7.8
FAdV_serotype4	Fiber2	mol_ANPDB_1016	-7.7
FAdV_serotype4	Fiber2	mol_ANPDB_1047	-7.7
FAdV_serotype4	Fiber2	mol_ANPDB_1012	-7.7
FAdV_serotype4	Fiber2	mol_ANPDB_1049	-7.7
FAdV_serotype4	Fiber2	mol_ANPDB_1142	-7.7
FAdV_serotype4	Fiber2	mol_ANPDB_1375	-7.7
FAdV_serotype4	Fiber2	mol_ANPDB_1657	-7.7
FAdV_serotype4	Fiber2	mol_ANPDB_163	-7.7
FAdV_serotype4	Fiber2	mol_ANPDB_1700	-7.7
FAdV_serotype4	Fiber2	mol_ANPDB_1869	-7.7
FAdV_serotype4	Fiber2	mol_ANPDB_1946	-7.7
FAdV_serotype4	Fiber2	mol_ANPDB_2016	-7.7
FAdV_serotype4	Fiber2	mol_ANPDB_1971	-7.7
FAdV_serotype4	Fiber2	mol_ANPDB_2050	-7.7
FAdV_serotype4	Fiber2	mol_ANPDB_2038	-7.7
FAdV_serotype4	Fiber2	mol_ANPDB_2124	-7.7
FAdV_serotype4	Fiber2	mol_ANPDB_2152	-7.7
FAdV_serotype4	Fiber2	mol_ANPDB_2300	-7.7
FAdV_serotype4	Fiber2	mol_ANPDB_2344	-7.7
FAdV_serotype4	Fiber2	mol_ANPDB_2630	-7.7
FAdV_serotype4	Fiber2	mol_ANPDB_2861	-7.7
FAdV_serotype4	Fiber2	mol_ANPDB_2951	-7.7
FAdV_serotype4	Fiber2	mol_ANPDB_3013	-7.7
FAdV_serotype4	Fiber2	mol_ANPDB_3046	-7.7
FAdV_serotype4	Fiber2	mol_ANPDB_308	-7.7
FAdV_serotype4	Fiber2	mol_ANPDB_3245	-7.7
FAdV_serotype4	Fiber2	mol_ANPDB_3364	-7.7
FAdV_serotype4	Fiber2	mol_ANPDB_342	-7.7
FAdV_serotype4	Fiber2	mol_ANPDB_3400	-7.7
FAdV_serotype4	Fiber2	mol_ANPDB_3486	-7.7
FAdV_serotype4	Fiber2	mol_ANPDB_3401	-7.7
FAdV_serotype4	Fiber2	mol_ANPDB_3788	-7.7
FAdV_serotype4	Fiber2	mol_ANPDB_3792	-7.7
FAdV_serotype4	Fiber2	mol_ANPDB_3790	-7.7
FAdV_serotype4	Fiber2	mol_ANPDB_3797	-7.7
FAdV_serotype4	Fiber2	mol_ANPDB_3886	-7.7
FAdV_serotype4	Fiber2	mol_ANPDB_3983	-7.7
FAdV_serotype4	Fiber2	mol_ANPDB_4108	-7.7
FAdV_serotype4	Fiber2	mol_ANPDB_437	-7.7
FAdV_serotype4	Fiber2	mol_ANPDB_4422	-7.7
FAdV_serotype4	Fiber2	mol_ANPDB_4488	-7.7
FAdV_serotype4	Fiber2	mol_ANPDB_4490	-7.7
FAdV_serotype4	Fiber2	mol_ANPDB_455	-7.7
FAdV_serotype4	Fiber2	mol_ANPDB_461	-7.7
FAdV_serotype4	Fiber2	mol_ANPDB_460	-7.7
FAdV_serotype4	Fiber2	mol_ANPDB_4718	-7.7
FAdV_serotype4	Fiber2	mol_ANPDB_4733	-7.7
FAdV_serotype4	Fiber2	mol_ANPDB_474	-7.7
FAdV_serotype4	Fiber2	mol_ANPDB_4887	-7.7
FAdV_serotype4	Fiber2	mol_ANPDB_4914	-7.7
FAdV_serotype4	Fiber2	mol_ANPDB_5036	-7.7
FAdV_serotype4	Fiber2	mol_ANPDB_509	-7.7
FAdV_serotype4	Fiber2	mol_ANPDB_5159	-7.7
FAdV_serotype4	Fiber2	mol_ANPDB_5203	-7.7
FAdV_serotype4	Fiber2	mol_ANPDB_5210	-7.7
FAdV_serotype4	Fiber2	mol_ANPDB_5256	-7.7
FAdV_serotype4	Fiber2	mol_ANPDB_5433	-7.7
FAdV_serotype4	Fiber2	mol_ANPDB_5458	-7.7
FAdV_serotype4	Fiber2	mol_ANPDB_546	-7.7
FAdV_serotype4	Fiber2	mol_ANPDB_543	-7.7
FAdV_serotype4	Fiber2	mol_ANPDB_5602	-7.7
FAdV_serotype4	Fiber2	mol_ANPDB_5670	-7.7
FAdV_serotype4	Fiber2	mol_ANPDB_5759	-7.7
FAdV_serotype4	Fiber2	mol_ANPDB_5761	-7.7
FAdV_serotype4	Fiber2	mol_ANPDB_5774	-7.7
FAdV_serotype4	Fiber2	mol_ANPDB_576	-7.7
FAdV_serotype4	Fiber2	mol_ANPDB_5846	-7.7
FAdV_serotype4	Fiber2	mol_ANPDB_6379	-7.7
FAdV_serotype4	Fiber2	mol_ANPDB_6448	-7.7
FAdV_serotype4	Fiber2	mol_ANPDB_620	-7.7
FAdV_serotype4	Fiber2	mol_ANPDB_893	-7.7
FAdV_serotype4	Fiber2	mol_ANPDB_938	-7.7
FAdV_serotype4	Fiber2	mol_ANPDB_937	-7.7
FAdV_serotype4	Fiber2	mol_SANCDB_240	-7.7
FAdV_serotype4	Fiber2	mol_SANCDB_278	-7.7
FAdV_serotype4	Fiber2	mol_SANCDB_267	-7.7
FAdV_serotype4	Fiber2	mol_SANCDB_312	-7.7
FAdV_serotype4	Fiber2	mol_SANCDB_313	-7.7
FAdV_serotype4	Fiber2	mol_SANCDB_320	-7.7
FAdV_serotype4	Fiber2	mol_ANPDB_968	-7.7
FAdV_serotype4	Fiber2	mol_SANCDB_445	-7.7
FAdV_serotype4	Fiber2	mol_SANCDB_741	-7.7
FAdV_serotype4	Fiber2	mol_SANCDB_757	-7.7
FAdV_serotype4	Fiber2	mol_SANCDB_937	-7.7
FAdV_serotype4	Fiber2	mol_SANCDB_990	-7.7
FAdV_serotype4	Fiber2	mol_SANCDB_404	-7.7
FAdV_serotype4	Fiber2	mol_SANCDB_965	-7.7
FAdV_serotype4	Fiber2	mol_ANPDB_1101	-7.6
FAdV_serotype4	Fiber2	mol_ANPDB_1140	-7.6
FAdV_serotype4	Fiber2	mol_ANPDB_1451	-7.6
FAdV_serotype4	Fiber2	mol_ANPDB_1648	-7.6
FAdV_serotype4	Fiber2	mol_ANPDB_1874	-7.6
FAdV_serotype4	Fiber2	mol_ANPDB_2012	-7.6
FAdV_serotype4	Fiber2	mol_ANPDB_2037	-7.6
FAdV_serotype4	Fiber2	mol_ANPDB_2036	-7.6
FAdV_serotype4	Fiber2	mol_ANPDB_209	-7.6
FAdV_serotype4	Fiber2	mol_ANPDB_2112	-7.6
FAdV_serotype4	Fiber2	mol_ANPDB_2262	-7.6
FAdV_serotype4	Fiber2	mol_ANPDB_2301	-7.6
FAdV_serotype4	Fiber2	mol_ANPDB_2396	-7.6
FAdV_serotype4	Fiber2	mol_ANPDB_239	-7.6
FAdV_serotype4	Fiber2	mol_ANPDB_2401	-7.6
FAdV_serotype4	Fiber2	mol_ANPDB_253	-7.6
FAdV_serotype4	Fiber2	mol_ANPDB_2671	-7.6
FAdV_serotype4	Fiber2	mol_ANPDB_2666	-7.6
FAdV_serotype4	Fiber2	mol_ANPDB_2776	-7.6
FAdV_serotype4	Fiber2	mol_ANPDB_2877	-7.6
FAdV_serotype4	Fiber2	mol_ANPDB_2899	-7.6
FAdV_serotype4	Fiber2	mol_ANPDB_2917	-7.6
FAdV_serotype4	Fiber2	mol_ANPDB_2920	-7.6
FAdV_serotype4	Fiber2	mol_ANPDB_2928	-7.6
FAdV_serotype4	Fiber2	mol_ANPDB_2955	-7.6
FAdV_serotype4	Fiber2	mol_ANPDB_3057	-7.6
FAdV_serotype4	Fiber2	mol_ANPDB_3185	-7.6
FAdV_serotype4	Fiber2	mol_ANPDB_3149	-7.6
FAdV_serotype4	Fiber2	mol_ANPDB_3247	-7.6
FAdV_serotype4	Fiber2	mol_ANPDB_3249	-7.6
FAdV_serotype4	Fiber2	mol_ANPDB_3148	-7.6
FAdV_serotype4	Fiber2	mol_ANPDB_3366	-7.6
FAdV_serotype4	Fiber2	mol_ANPDB_3397	-7.6
FAdV_serotype4	Fiber2	mol_ANPDB_346	-7.6
FAdV_serotype4	Fiber2	mol_ANPDB_348	-7.6
FAdV_serotype4	Fiber2	mol_ANPDB_3472	-7.6
FAdV_serotype4	Fiber2	mol_ANPDB_3473	-7.6
FAdV_serotype4	Fiber2	mol_ANPDB_352	-7.6
FAdV_serotype4	Fiber2	mol_ANPDB_382	-7.6
FAdV_serotype4	Fiber2	mol_ANPDB_3795	-7.6
FAdV_serotype4	Fiber2	mol_ANPDB_3944	-7.6
FAdV_serotype4	Fiber2	mol_ANPDB_3991	-7.6
FAdV_serotype4	Fiber2	mol_ANPDB_442	-7.6
FAdV_serotype4	Fiber2	mol_ANPDB_4418	-7.6
FAdV_serotype4	Fiber2	mol_ANPDB_443	-7.6
FAdV_serotype4	Fiber2	mol_ANPDB_4547	-7.6
FAdV_serotype4	Fiber2	mol_ANPDB_4562	-7.6
FAdV_serotype4	Fiber2	mol_ANPDB_4470	-7.6
FAdV_serotype4	Fiber2	mol_ANPDB_4579	-7.6
FAdV_serotype4	Fiber2	mol_ANPDB_4585	-7.6
FAdV_serotype4	Fiber2	mol_ANPDB_4584	-7.6
FAdV_serotype4	Fiber2	mol_ANPDB_45	-7.6
FAdV_serotype4	Fiber2	mol_ANPDB_468	-7.6
FAdV_serotype4	Fiber2	mol_ANPDB_2945	-7.6
FAdV_serotype4	Fiber2	mol_ANPDB_483	-7.6
FAdV_serotype4	Fiber2	mol_ANPDB_4906	-7.6
FAdV_serotype4	Fiber2	mol_ANPDB_4925	-7.6
FAdV_serotype4	Fiber2	mol_ANPDB_517	-7.6
FAdV_serotype4	Fiber2	mol_ANPDB_519	-7.6
FAdV_serotype4	Fiber2	mol_ANPDB_5537	-7.6
FAdV_serotype4	Fiber2	mol_ANPDB_541	-7.6
FAdV_serotype4	Fiber2	mol_ANPDB_564	-7.6
FAdV_serotype4	Fiber2	mol_ANPDB_5767	-7.6
FAdV_serotype4	Fiber2	mol_ANPDB_5853	-7.6
FAdV_serotype4	Fiber2	mol_ANPDB_580	-7.6
FAdV_serotype4	Fiber2	mol_ANPDB_589	-7.6
FAdV_serotype4	Fiber2	mol_ANPDB_6040	-7.6
FAdV_serotype4	Fiber2	mol_ANPDB_6172	-7.6
FAdV_serotype4	Fiber2	mol_ANPDB_624	-7.6
FAdV_serotype4	Fiber2	mol_ANPDB_6260	-7.6
FAdV_serotype4	Fiber2	mol_ANPDB_6294	-7.6
FAdV_serotype4	Fiber2	mol_ANPDB_6375	-7.6
FAdV_serotype4	Fiber2	mol_ANPDB_694	-7.6
FAdV_serotype4	Fiber2	mol_ANPDB_895	-7.6
FAdV_serotype4	Fiber2	mol_ANPDB_914	-7.6
FAdV_serotype4	Fiber2	mol_ANPDB_936	-7.6
FAdV_serotype4	Fiber2	mol_ANPDB_947	-7.6
FAdV_serotype4	Fiber2	mol_ANPDB_973	-7.6
FAdV_serotype4	Fiber2	mol_SANCDB_250	-7.6
FAdV_serotype4	Fiber2	mol_SANCDB_265	-7.6
FAdV_serotype4	Fiber2	mol_SANCDB_279	-7.6
FAdV_serotype4	Fiber2	mol_SANCDB_302	-7.6
FAdV_serotype4	Fiber2	mol_SANCDB_294	-7.6
FAdV_serotype4	Fiber2	mol_SANCDB_352	-7.6
FAdV_serotype4	Fiber2	mol_SANCDB_396	-7.6
FAdV_serotype4	Fiber2	mol_SANCDB_392	-7.6
FAdV_serotype4	Fiber2	mol_SANCDB_561	-7.6
FAdV_serotype4	Fiber2	mol_SANCDB_644	-7.6
FAdV_serotype4	Fiber2	mol_SANCDB_924	-7.6
FAdV_serotype4	Fiber2	mol_SANCDB_916	-7.6
FAdV_serotype4	Fiber2	mol_ANPDB_1007	-7.5
FAdV_serotype4	Fiber2	mol_ANPDB_1078	-7.5
FAdV_serotype4	Fiber2	mol_ANPDB_1094	-7.5
FAdV_serotype4	Fiber2	mol_ANPDB_1155	-7.5
FAdV_serotype4	Fiber2	mol_ANPDB_1133	-7.5
FAdV_serotype4	Fiber2	mol_ANPDB_1278	-7.5
FAdV_serotype4	Fiber2	mol_ANPDB_1293	-7.5
FAdV_serotype4	Fiber2	mol_ANPDB_1194	-7.5
FAdV_serotype4	Fiber2	mol_ANPDB_1373	-7.5
FAdV_serotype4	Fiber2	mol_ANPDB_1434	-7.5
FAdV_serotype4	Fiber2	mol_ANPDB_14	-7.5
FAdV_serotype4	Fiber2	mol_ANPDB_159	-7.5
FAdV_serotype4	Fiber2	mol_ANPDB_1715	-7.5
FAdV_serotype4	Fiber2	mol_ANPDB_1990	-7.5
FAdV_serotype4	Fiber2	mol_ANPDB_2011	-7.5
FAdV_serotype4	Fiber2	mol_ANPDB_2034	-7.5
FAdV_serotype4	Fiber2	mol_ANPDB_2035	-7.5
FAdV_serotype4	Fiber2	mol_ANPDB_2062	-7.5
FAdV_serotype4	Fiber2	mol_ANPDB_2120	-7.5
FAdV_serotype4	Fiber2	mol_ANPDB_2213	-7.5
FAdV_serotype4	Fiber2	mol_ANPDB_2217	-7.5
FAdV_serotype4	Fiber2	mol_ANPDB_2354	-7.5
FAdV_serotype4	Fiber2	mol_ANPDB_2356	-7.5
FAdV_serotype4	Fiber2	mol_ANPDB_2346	-7.5
FAdV_serotype4	Fiber2	mol_ANPDB_2348	-7.5
FAdV_serotype4	Fiber2	mol_ANPDB_2389	-7.5
FAdV_serotype4	Fiber2	mol_ANPDB_2670	-7.5
FAdV_serotype4	Fiber2	mol_ANPDB_2814	-7.5
FAdV_serotype4	Fiber2	mol_ANPDB_2758	-7.5
FAdV_serotype4	Fiber2	mol_ANPDB_2854	-7.5
FAdV_serotype4	Fiber2	mol_ANPDB_2894	-7.5
FAdV_serotype4	Fiber2	mol_ANPDB_3010	-7.5
FAdV_serotype4	Fiber2	mol_ANPDB_3055	-7.5
FAdV_serotype4	Fiber2	mol_ANPDB_3096	-7.5
FAdV_serotype4	Fiber2	mol_ANPDB_3022	-7.5
FAdV_serotype4	Fiber2	mol_ANPDB_3208	-7.5
FAdV_serotype4	Fiber2	mol_ANPDB_341	-7.5
FAdV_serotype4	Fiber2	mol_ANPDB_3428	-7.5
FAdV_serotype4	Fiber2	mol_ANPDB_3437	-7.5
FAdV_serotype4	Fiber2	mol_ANPDB_3390	-7.5
FAdV_serotype4	Fiber2	mol_ANPDB_340	-7.5
FAdV_serotype4	Fiber2	mol_ANPDB_3510	-7.5
FAdV_serotype4	Fiber2	mol_ANPDB_3522	-7.5
FAdV_serotype4	Fiber2	mol_ANPDB_3550	-7.5
FAdV_serotype4	Fiber2	mol_ANPDB_3504	-7.5
FAdV_serotype4	Fiber2	mol_ANPDB_362	-7.5
FAdV_serotype4	Fiber2	mol_ANPDB_3754	-7.5
FAdV_serotype4	Fiber2	mol_ANPDB_3775	-7.5
FAdV_serotype4	Fiber2	mol_ANPDB_3737	-7.5
FAdV_serotype4	Fiber2	mol_ANPDB_2953	-7.5
FAdV_serotype4	Fiber2	mol_ANPDB_3724	-7.5
FAdV_serotype4	Fiber2	mol_ANPDB_3725	-7.5
FAdV_serotype4	Fiber2	mol_ANPDB_4234	-7.5
FAdV_serotype4	Fiber2	mol_ANPDB_420	-7.5
FAdV_serotype4	Fiber2	mol_ANPDB_431	-7.5
FAdV_serotype4	Fiber2	mol_ANPDB_4334	-7.5
FAdV_serotype4	Fiber2	mol_ANPDB_4326	-7.5
FAdV_serotype4	Fiber2	mol_ANPDB_436	-7.5
FAdV_serotype4	Fiber2	mol_ANPDB_438	-7.5
FAdV_serotype4	Fiber2	mol_ANPDB_439	-7.5
FAdV_serotype4	Fiber2	mol_ANPDB_4483	-7.5
FAdV_serotype4	Fiber2	mol_ANPDB_450	-7.5
FAdV_serotype4	Fiber2	mol_ANPDB_470	-7.5
FAdV_serotype4	Fiber2	mol_ANPDB_4892	-7.5
FAdV_serotype4	Fiber2	mol_ANPDB_4661	-7.5
FAdV_serotype4	Fiber2	mol_ANPDB_490	-7.5
FAdV_serotype4	Fiber2	mol_ANPDB_4916	-7.5
FAdV_serotype4	Fiber2	mol_ANPDB_4915	-7.5
FAdV_serotype4	Fiber2	mol_ANPDB_5053	-7.5
FAdV_serotype4	Fiber2	mol_ANPDB_4875	-7.5
FAdV_serotype4	Fiber2	mol_ANPDB_5108	-7.5
FAdV_serotype4	Fiber2	mol_ANPDB_5135	-7.5
FAdV_serotype4	Fiber2	mol_ANPDB_5160	-7.5
FAdV_serotype4	Fiber2	mol_ANPDB_5162	-7.5
FAdV_serotype4	Fiber2	mol_ANPDB_5199	-7.5
FAdV_serotype4	Fiber2	mol_ANPDB_5209	-7.5
FAdV_serotype4	Fiber2	mol_ANPDB_5349	-7.5
FAdV_serotype4	Fiber2	mol_ANPDB_530	-7.5
FAdV_serotype4	Fiber2	mol_ANPDB_5434	-7.5
FAdV_serotype4	Fiber2	mol_ANPDB_5466	-7.5
FAdV_serotype4	Fiber2	mol_ANPDB_5486	-7.5
FAdV_serotype4	Fiber2	mol_ANPDB_5583	-7.5
FAdV_serotype4	Fiber2	mol_ANPDB_560	-7.5
FAdV_serotype4	Fiber2	mol_ANPDB_5720	-7.5
FAdV_serotype4	Fiber2	mol_ANPDB_5747	-7.5
FAdV_serotype4	Fiber2	mol_ANPDB_5777	-7.5
FAdV_serotype4	Fiber2	mol_ANPDB_579	-7.5
FAdV_serotype4	Fiber2	mol_ANPDB_578	-7.5
FAdV_serotype4	Fiber2	mol_ANPDB_5961	-7.5
FAdV_serotype4	Fiber2	mol_ANPDB_592	-7.5
FAdV_serotype4	Fiber2	mol_ANPDB_6058	-7.5
FAdV_serotype4	Fiber2	mol_ANPDB_6134	-7.5
FAdV_serotype4	Fiber2	mol_ANPDB_6164	-7.5
FAdV_serotype4	Fiber2	mol_ANPDB_6078	-7.5
FAdV_serotype4	Fiber2	mol_ANPDB_621	-7.5
FAdV_serotype4	Fiber2	mol_ANPDB_6300	-7.5
FAdV_serotype4	Fiber2	mol_ANPDB_6332	-7.5
FAdV_serotype4	Fiber2	mol_ANPDB_6328	-7.5
FAdV_serotype4	Fiber2	mol_ANPDB_633	-7.5
FAdV_serotype4	Fiber2	mol_ANPDB_6440	-7.5
FAdV_serotype4	Fiber2	mol_ANPDB_6426	-7.5
FAdV_serotype4	Fiber2	mol_ANPDB_813	-7.5
FAdV_serotype4	Fiber2	mol_ANPDB_930	-7.5
FAdV_serotype4	Fiber2	mol_ANPDB_951	-7.5
FAdV_serotype4	Fiber2	mol_ANPDB_944	-7.5
FAdV_serotype4	Fiber2	mol_SANCDB_281	-7.5
FAdV_serotype4	Fiber2	mol_SANCDB_287	-7.5
FAdV_serotype4	Fiber2	mol_SANCDB_286	-7.5
FAdV_serotype4	Fiber2	mol_SANCDB_449	-7.5
FAdV_serotype4	Fiber2	mol_SANCDB_486	-7.5
FAdV_serotype4	Fiber2	mol_SANCDB_540	-7.5
FAdV_serotype4	Fiber2	mol_SANCDB_731	-7.5
FAdV_serotype4	Fiber2	mol_SANCDB_77	-7.5
FAdV_serotype4	Fiber2	mol_SANCDB_730	-7.5
FAdV_serotype4	Fiber2	mol_ANPDB_1117	-7.4
FAdV_serotype4	Fiber2	mol_ANPDB_1099	-7.4
FAdV_serotype4	Fiber2	mol_ANPDB_1228	-7.4
FAdV_serotype4	Fiber2	mol_ANPDB_1097	-7.4
FAdV_serotype4	Fiber2	mol_ANPDB_1630	-7.4
FAdV_serotype4	Fiber2	mol_ANPDB_1637	-7.4
FAdV_serotype4	Fiber2	mol_ANPDB_1658	-7.4
FAdV_serotype4	Fiber2	mol_ANPDB_1651	-7.4
FAdV_serotype4	Fiber2	mol_ANPDB_1798	-7.4
FAdV_serotype4	Fiber2	mol_ANPDB_1786	-7.4
FAdV_serotype4	Fiber2	mol_ANPDB_1851	-7.4
FAdV_serotype4	Fiber2	mol_ANPDB_1870	-7.4
FAdV_serotype4	Fiber2	mol_ANPDB_1978	-7.4
FAdV_serotype4	Fiber2	mol_ANPDB_2042	-7.4
FAdV_serotype4	Fiber2	mol_ANPDB_2211	-7.4
FAdV_serotype4	Fiber2	mol_ANPDB_2306	-7.4
FAdV_serotype4	Fiber2	mol_ANPDB_2303	-7.4
FAdV_serotype4	Fiber2	mol_ANPDB_2350	-7.4
FAdV_serotype4	Fiber2	mol_ANPDB_2445	-7.4
FAdV_serotype4	Fiber2	mol_ANPDB_2858	-7.4
FAdV_serotype4	Fiber2	mol_ANPDB_2862	-7.4
FAdV_serotype4	Fiber2	mol_ANPDB_2865	-7.4
FAdV_serotype4	Fiber2	mol_ANPDB_2878	-7.4
FAdV_serotype4	Fiber2	mol_ANPDB_2890	-7.4
FAdV_serotype4	Fiber2	mol_ANPDB_3007	-7.4
FAdV_serotype4	Fiber2	mol_ANPDB_298	-7.4
FAdV_serotype4	Fiber2	mol_ANPDB_3016	-7.4
FAdV_serotype4	Fiber2	mol_ANPDB_2925	-7.4
FAdV_serotype4	Fiber2	mol_ANPDB_310	-7.4
FAdV_serotype4	Fiber2	mol_ANPDB_309	-7.4
FAdV_serotype4	Fiber2	mol_ANPDB_3244	-7.4
FAdV_serotype4	Fiber2	mol_ANPDB_3317	-7.4
FAdV_serotype4	Fiber2	mol_ANPDB_3382	-7.4
FAdV_serotype4	Fiber2	mol_ANPDB_3391	-7.4
FAdV_serotype4	Fiber2	mol_ANPDB_378	-7.4
FAdV_serotype4	Fiber2	mol_ANPDB_3781	-7.4
FAdV_serotype4	Fiber2	mol_ANPDB_3785	-7.4
FAdV_serotype4	Fiber2	mol_ANPDB_3806	-7.4
FAdV_serotype4	Fiber2	mol_ANPDB_393	-7.4
FAdV_serotype4	Fiber2	mol_ANPDB_389	-7.4
FAdV_serotype4	Fiber2	mol_ANPDB_4053	-7.4
FAdV_serotype4	Fiber2	mol_ANPDB_4045	-7.4
FAdV_serotype4	Fiber2	mol_ANPDB_4012	-7.4
FAdV_serotype4	Fiber2	mol_ANPDB_391	-7.4
FAdV_serotype4	Fiber2	mol_ANPDB_416	-7.4
FAdV_serotype4	Fiber2	mol_ANPDB_441	-7.4
FAdV_serotype4	Fiber2	mol_ANPDB_4546	-7.4
FAdV_serotype4	Fiber2	mol_ANPDB_4554	-7.4
FAdV_serotype4	Fiber2	mol_ANPDB_4607	-7.4
FAdV_serotype4	Fiber2	mol_ANPDB_444	-7.4
FAdV_serotype4	Fiber2	mol_ANPDB_4618	-7.4
FAdV_serotype4	Fiber2	mol_ANPDB_469	-7.4
FAdV_serotype4	Fiber2	mol_ANPDB_4720	-7.4
FAdV_serotype4	Fiber2	mol_ANPDB_4722	-7.4
FAdV_serotype4	Fiber2	mol_ANPDB_4710	-7.4
FAdV_serotype4	Fiber2	mol_ANPDB_4760	-7.4
FAdV_serotype4	Fiber2	mol_ANPDB_476	-7.4
FAdV_serotype4	Fiber2	mol_ANPDB_4885	-7.4
FAdV_serotype4	Fiber2	mol_ANPDB_484	-7.4
FAdV_serotype4	Fiber2	mol_ANPDB_4910	-7.4
FAdV_serotype4	Fiber2	mol_ANPDB_4903	-7.4
FAdV_serotype4	Fiber2	mol_ANPDB_4907	-7.4
FAdV_serotype4	Fiber2	mol_ANPDB_4902	-7.4
FAdV_serotype4	Fiber2	mol_ANPDB_4968	-7.4
FAdV_serotype4	Fiber2	mol_ANPDB_492	-7.4
FAdV_serotype4	Fiber2	mol_ANPDB_5109	-7.4
FAdV_serotype4	Fiber2	mol_ANPDB_5138	-7.4
FAdV_serotype4	Fiber2	mol_ANPDB_5151	-7.4
FAdV_serotype4	Fiber2	mol_ANPDB_5219	-7.4
FAdV_serotype4	Fiber2	mol_ANPDB_522	-7.4
FAdV_serotype4	Fiber2	mol_ANPDB_5431	-7.4
FAdV_serotype4	Fiber2	mol_ANPDB_536	-7.4
FAdV_serotype4	Fiber2	mol_ANPDB_5582	-7.4
FAdV_serotype4	Fiber2	mol_ANPDB_551	-7.4
FAdV_serotype4	Fiber2	mol_ANPDB_5765	-7.4
FAdV_serotype4	Fiber2	mol_ANPDB_5973	-7.4
FAdV_serotype4	Fiber2	mol_ANPDB_5974	-7.4
FAdV_serotype4	Fiber2	mol_ANPDB_6063	-7.4
FAdV_serotype4	Fiber2	mol_ANPDB_6076	-7.4
FAdV_serotype4	Fiber2	mol_ANPDB_6107	-7.4
FAdV_serotype4	Fiber2	mol_ANPDB_6203	-7.4
FAdV_serotype4	Fiber2	mol_ANPDB_6254	-7.4
FAdV_serotype4	Fiber2	mol_ANPDB_6324	-7.4
FAdV_serotype4	Fiber2	mol_ANPDB_596	-7.4
FAdV_serotype4	Fiber2	mol_ANPDB_6376	-7.4
FAdV_serotype4	Fiber2	mol_ANPDB_638	-7.4
FAdV_serotype4	Fiber2	mol_ANPDB_6304	-7.4
FAdV_serotype4	Fiber2	mol_ANPDB_6495	-7.4
FAdV_serotype4	Fiber2	mol_ANPDB_687	-7.4
FAdV_serotype4	Fiber2	mol_ANPDB_669	-7.4
FAdV_serotype4	Fiber2	mol_ANPDB_657	-7.4
FAdV_serotype4	Fiber2	mol_ANPDB_661	-7.4
FAdV_serotype4	Fiber2	mol_ANPDB_746	-7.4
FAdV_serotype4	Fiber2	mol_ANPDB_773	-7.4
FAdV_serotype4	Fiber2	mol_ANPDB_831	-7.4
FAdV_serotype4	Fiber2	mol_ANPDB_875	-7.4
FAdV_serotype4	Fiber2	mol_ANPDB_890	-7.4
FAdV_serotype4	Fiber2	mol_ANPDB_931	-7.4
FAdV_serotype4	Fiber2	mol_ANPDB_915	-7.4
FAdV_serotype4	Fiber2	mol_ANPDB_942	-7.4
FAdV_serotype4	Fiber2	mol_ANPDB_950	-7.4
FAdV_serotype4	Fiber2	mol_ANPDB_971	-7.4
FAdV_serotype4	Fiber2	mol_SANCDB_245	-7.4
FAdV_serotype4	Fiber2	mol_SANCDB_305	-7.4
FAdV_serotype4	Fiber2	mol_SANCDB_268	-7.4
FAdV_serotype4	Fiber2	mol_SANCDB_311	-7.4
FAdV_serotype4	Fiber2	mol_SANCDB_31	-7.4
FAdV_serotype4	Fiber2	mol_SANCDB_565	-7.4
FAdV_serotype4	Fiber2	mol_SANCDB_566	-7.4
FAdV_serotype4	Fiber2	mol_SANCDB_641	-7.4
FAdV_serotype4	Fiber2	mol_SANCDB_514	-7.4
FAdV_serotype4	Fiber2	mol_SANCDB_884	-7.4
FAdV_serotype4	Fiber2	mol_SANCDB_912	-7.4
FAdV_serotype4	Fiber2	mol_SANCDB_832	-7.4
FAdV_serotype4	Fiber2	mol_SANCDB_735	-7.4
FAdV_serotype4	Fiber2	mol_SANCDB_589	-7.4
FAdV_serotype4	Fiber2	mol_ANPDB_1026	-7.3
FAdV_serotype4	Fiber2	mol_ANPDB_1048	-7.3
FAdV_serotype4	Fiber2	mol_ANPDB_1110	-7.3
FAdV_serotype4	Fiber2	mol_ANPDB_1085	-7.3
FAdV_serotype4	Fiber2	mol_ANPDB_1113	-7.3
FAdV_serotype4	Fiber2	mol_ANPDB_1109	-7.3
FAdV_serotype4	Fiber2	mol_ANPDB_1280	-7.3
FAdV_serotype4	Fiber2	mol_ANPDB_1436	-7.3
FAdV_serotype4	Fiber2	mol_ANPDB_1448	-7.3
FAdV_serotype4	Fiber2	mol_ANPDB_1442	-7.3
FAdV_serotype4	Fiber2	mol_ANPDB_1122	-7.3
FAdV_serotype4	Fiber2	mol_ANPDB_1662	-7.3
FAdV_serotype4	Fiber2	mol_ANPDB_1689	-7.3
FAdV_serotype4	Fiber2	mol_ANPDB_1707	-7.3
FAdV_serotype4	Fiber2	mol_ANPDB_1694	-7.3
FAdV_serotype4	Fiber2	mol_ANPDB_1764	-7.3
FAdV_serotype4	Fiber2	mol_ANPDB_1704	-7.3
FAdV_serotype4	Fiber2	mol_ANPDB_1787	-7.3
FAdV_serotype4	Fiber2	mol_ANPDB_1985	-7.3
FAdV_serotype4	Fiber2	mol_ANPDB_2041	-7.3
FAdV_serotype4	Fiber2	mol_ANPDB_2054	-7.3
FAdV_serotype4	Fiber2	mol_ANPDB_2070	-7.3
FAdV_serotype4	Fiber2	mol_ANPDB_20	-7.3
FAdV_serotype4	Fiber2	mol_ANPDB_2132	-7.3
FAdV_serotype4	Fiber2	mol_ANPDB_2149	-7.3
FAdV_serotype4	Fiber2	mol_ANPDB_2221	-7.3
FAdV_serotype4	Fiber2	mol_ANPDB_2216	-7.3
FAdV_serotype4	Fiber2	mol_ANPDB_2251	-7.3
FAdV_serotype4	Fiber2	mol_ANPDB_2220	-7.3
FAdV_serotype4	Fiber2	mol_ANPDB_2355	-7.3
FAdV_serotype4	Fiber2	mol_ANPDB_2377	-7.3
FAdV_serotype4	Fiber2	mol_ANPDB_2391	-7.3
FAdV_serotype4	Fiber2	mol_ANPDB_2487	-7.3
FAdV_serotype4	Fiber2	mol_ANPDB_2493	-7.3
FAdV_serotype4	Fiber2	mol_ANPDB_2543	-7.3
FAdV_serotype4	Fiber2	mol_ANPDB_2492	-7.3
FAdV_serotype4	Fiber2	mol_ANPDB_2699	-7.3
FAdV_serotype4	Fiber2	mol_ANPDB_290	-7.3
FAdV_serotype4	Fiber2	mol_ANPDB_2892	-7.3
FAdV_serotype4	Fiber2	mol_ANPDB_2876	-7.3
FAdV_serotype4	Fiber2	mol_ANPDB_2922	-7.3
FAdV_serotype4	Fiber2	mol_ANPDB_2959	-7.3
FAdV_serotype4	Fiber2	mol_ANPDB_2956	-7.3
FAdV_serotype4	Fiber2	mol_ANPDB_29	-7.3
FAdV_serotype4	Fiber2	mol_ANPDB_3056	-7.3
FAdV_serotype4	Fiber2	mol_ANPDB_2911	-7.3
FAdV_serotype4	Fiber2	mol_ANPDB_3121	-7.3
FAdV_serotype4	Fiber2	mol_ANPDB_3209	-7.3
FAdV_serotype4	Fiber2	mol_ANPDB_3023	-7.3
FAdV_serotype4	Fiber2	mol_ANPDB_3248	-7.3
FAdV_serotype4	Fiber2	mol_ANPDB_3147	-7.3
FAdV_serotype4	Fiber2	mol_ANPDB_327	-7.3
FAdV_serotype4	Fiber2	mol_ANPDB_3333	-7.3
FAdV_serotype4	Fiber2	mol_ANPDB_3343	-7.3
FAdV_serotype4	Fiber2	mol_ANPDB_3324	-7.3
FAdV_serotype4	Fiber2	mol_ANPDB_3430	-7.3
FAdV_serotype4	Fiber2	mol_ANPDB_3476	-7.3
FAdV_serotype4	Fiber2	mol_ANPDB_3683	-7.3
FAdV_serotype4	Fiber2	mol_ANPDB_3776	-7.3
FAdV_serotype4	Fiber2	mol_ANPDB_3782	-7.3
FAdV_serotype4	Fiber2	mol_ANPDB_3723	-7.3
FAdV_serotype4	Fiber2	mol_ANPDB_3809	-7.3
FAdV_serotype4	Fiber2	mol_ANPDB_390	-7.3
FAdV_serotype4	Fiber2	mol_ANPDB_3905	-7.3
FAdV_serotype4	Fiber2	mol_ANPDB_381	-7.3
FAdV_serotype4	Fiber2	mol_ANPDB_4063	-7.3
FAdV_serotype4	Fiber2	mol_ANPDB_412	-7.3
FAdV_serotype4	Fiber2	mol_ANPDB_408	-7.3
FAdV_serotype4	Fiber2	mol_ANPDB_413	-7.3
FAdV_serotype4	Fiber2	mol_ANPDB_419	-7.3
FAdV_serotype4	Fiber2	mol_ANPDB_429	-7.3
FAdV_serotype4	Fiber2	mol_ANPDB_4328	-7.3
FAdV_serotype4	Fiber2	mol_ANPDB_440	-7.3
FAdV_serotype4	Fiber2	mol_ANPDB_453	-7.3
FAdV_serotype4	Fiber2	mol_ANPDB_4489	-7.3
FAdV_serotype4	Fiber2	mol_ANPDB_4576	-7.3
FAdV_serotype4	Fiber2	mol_ANPDB_4560	-7.3
FAdV_serotype4	Fiber2	mol_ANPDB_4638	-7.3
FAdV_serotype4	Fiber2	mol_ANPDB_4692	-7.3
FAdV_serotype4	Fiber2	mol_ANPDB_4694	-7.3
FAdV_serotype4	Fiber2	mol_ANPDB_4773	-7.3
FAdV_serotype4	Fiber2	mol_ANPDB_4883	-7.3
FAdV_serotype4	Fiber2	mol_ANPDB_477	-7.3
FAdV_serotype4	Fiber2	mol_ANPDB_4917	-7.3
FAdV_serotype4	Fiber2	mol_ANPDB_4918	-7.3
FAdV_serotype4	Fiber2	mol_ANPDB_5032	-7.3
FAdV_serotype4	Fiber2	mol_ANPDB_504	-7.3
FAdV_serotype4	Fiber2	mol_ANPDB_5097	-7.3
FAdV_serotype4	Fiber2	mol_ANPDB_5139	-7.3
FAdV_serotype4	Fiber2	mol_ANPDB_5155	-7.3
FAdV_serotype4	Fiber2	mol_ANPDB_5170	-7.3
FAdV_serotype4	Fiber2	mol_ANPDB_5211	-7.3
FAdV_serotype4	Fiber2	mol_ANPDB_518	-7.3
FAdV_serotype4	Fiber2	mol_ANPDB_5252	-7.3
FAdV_serotype4	Fiber2	mol_ANPDB_5432	-7.3
FAdV_serotype4	Fiber2	mol_ANPDB_5487	-7.3
FAdV_serotype4	Fiber2	mol_ANPDB_545	-7.3
FAdV_serotype4	Fiber2	mol_ANPDB_5659	-7.3
FAdV_serotype4	Fiber2	mol_ANPDB_550	-7.3
FAdV_serotype4	Fiber2	mol_ANPDB_5723	-7.3
FAdV_serotype4	Fiber2	mol_ANPDB_5693	-7.3
FAdV_serotype4	Fiber2	mol_ANPDB_5763	-7.3
FAdV_serotype4	Fiber2	mol_ANPDB_573	-7.3
FAdV_serotype4	Fiber2	mol_ANPDB_5775	-7.3
FAdV_serotype4	Fiber2	mol_ANPDB_590	-7.3
FAdV_serotype4	Fiber2	mol_ANPDB_5951	-7.3
FAdV_serotype4	Fiber2	mol_ANPDB_6060	-7.3
FAdV_serotype4	Fiber2	mol_ANPDB_6077	-7.3
FAdV_serotype4	Fiber2	mol_ANPDB_6072	-7.3
FAdV_serotype4	Fiber2	mol_ANPDB_6070	-7.3
FAdV_serotype4	Fiber2	mol_ANPDB_6097	-7.3
FAdV_serotype4	Fiber2	mol_ANPDB_6095	-7.3
FAdV_serotype4	Fiber2	mol_ANPDB_555	-7.3
FAdV_serotype4	Fiber2	mol_ANPDB_6096	-7.3
FAdV_serotype4	Fiber2	mol_ANPDB_6132	-7.3
FAdV_serotype4	Fiber2	mol_ANPDB_617	-7.3
FAdV_serotype4	Fiber2	mol_ANPDB_6214	-7.3
FAdV_serotype4	Fiber2	mol_ANPDB_6228	-7.3
FAdV_serotype4	Fiber2	mol_ANPDB_625	-7.3
FAdV_serotype4	Fiber2	mol_ANPDB_6331	-7.3
FAdV_serotype4	Fiber2	mol_ANPDB_6425	-7.3
FAdV_serotype4	Fiber2	mol_ANPDB_6308	-7.3
FAdV_serotype4	Fiber2	mol_ANPDB_6507	-7.3
FAdV_serotype4	Fiber2	mol_ANPDB_656	-7.3
FAdV_serotype4	Fiber2	mol_ANPDB_711	-7.3
FAdV_serotype4	Fiber2	mol_ANPDB_807	-7.3
FAdV_serotype4	Fiber2	mol_ANPDB_885	-7.3
FAdV_serotype4	Fiber2	mol_ANPDB_888	-7.3
FAdV_serotype4	Fiber2	mol_ANPDB_918	-7.3
FAdV_serotype4	Fiber2	mol_ANPDB_957	-7.3
FAdV_serotype4	Fiber2	mol_ANPDB_988	-7.3
FAdV_serotype4	Fiber2	mol_ANPDB_996	-7.3
FAdV_serotype4	Fiber2	mol_SANCDB_291	-7.3
FAdV_serotype4	Fiber2	mol_SANCDB_444	-7.3
FAdV_serotype4	Fiber2	mol_SANCDB_564	-7.3
FAdV_serotype4	Fiber2	mol_ANPDB_2946	-7.3
FAdV_serotype4	Fiber2	mol_SANCDB_933	-7.3
FAdV_serotype4	Fiber2	mol_ANPDB_1040	-7.2
FAdV_serotype4	Fiber2	mol_ANPDB_1021	-7.2
FAdV_serotype4	Fiber2	mol_ANPDB_1019	-7.2
FAdV_serotype4	Fiber2	mol_ANPDB_1027	-7.2
FAdV_serotype4	Fiber2	mol_ANPDB_1114	-7.2
FAdV_serotype4	Fiber2	mol_ANPDB_1089	-7.2
FAdV_serotype4	Fiber2	mol_ANPDB_1146	-7.2
FAdV_serotype4	Fiber2	mol_ANPDB_1108	-7.2
FAdV_serotype4	Fiber2	mol_ANPDB_1281	-7.2
FAdV_serotype4	Fiber2	mol_ANPDB_1441	-7.2
FAdV_serotype4	Fiber2	mol_ANPDB_1374	-7.2
FAdV_serotype4	Fiber2	mol_ANPDB_1371	-7.2
FAdV_serotype4	Fiber2	mol_ANPDB_1541	-7.2
FAdV_serotype4	Fiber2	mol_ANPDB_1629	-7.2
FAdV_serotype4	Fiber2	mol_ANPDB_1650	-7.2
FAdV_serotype4	Fiber2	mol_ANPDB_162	-7.2
FAdV_serotype4	Fiber2	mol_ANPDB_1831	-7.2
FAdV_serotype4	Fiber2	mol_ANPDB_2015	-7.2
FAdV_serotype4	Fiber2	mol_ANPDB_2047	-7.2
FAdV_serotype4	Fiber2	mol_ANPDB_2044	-7.2
FAdV_serotype4	Fiber2	mol_ANPDB_204	-7.2
FAdV_serotype4	Fiber2	mol_ANPDB_2055	-7.2
FAdV_serotype4	Fiber2	mol_ANPDB_2061	-7.2
FAdV_serotype4	Fiber2	mol_ANPDB_2075	-7.2
FAdV_serotype4	Fiber2	mol_ANPDB_2119	-7.2
FAdV_serotype4	Fiber2	mol_ANPDB_2122	-7.2
FAdV_serotype4	Fiber2	mol_ANPDB_2316	-7.2
FAdV_serotype4	Fiber2	mol_ANPDB_2321	-7.2
FAdV_serotype4	Fiber2	mol_ANPDB_2345	-7.2
FAdV_serotype4	Fiber2	mol_ANPDB_2390	-7.2
FAdV_serotype4	Fiber2	mol_ANPDB_2427	-7.2
FAdV_serotype4	Fiber2	mol_ANPDB_2488	-7.2
FAdV_serotype4	Fiber2	mol_ANPDB_247	-7.2
FAdV_serotype4	Fiber2	mol_ANPDB_2482	-7.2
FAdV_serotype4	Fiber2	mol_ANPDB_2536	-7.2
FAdV_serotype4	Fiber2	mol_ANPDB_257	-7.2
FAdV_serotype4	Fiber2	mol_ANPDB_25	-7.2
FAdV_serotype4	Fiber2	mol_ANPDB_2641	-7.2
FAdV_serotype4	Fiber2	mol_ANPDB_2790	-7.2
FAdV_serotype4	Fiber2	mol_ANPDB_2871	-7.2
FAdV_serotype4	Fiber2	mol_ANPDB_1737	-7.2
FAdV_serotype4	Fiber2	mol_ANPDB_2930	-7.2
FAdV_serotype4	Fiber2	mol_ANPDB_2897	-7.2
FAdV_serotype4	Fiber2	mol_ANPDB_2916	-7.2
FAdV_serotype4	Fiber2	mol_ANPDB_2919	-7.2
FAdV_serotype4	Fiber2	mol_ANPDB_301	-7.2
FAdV_serotype4	Fiber2	mol_ANPDB_3017	-7.2
FAdV_serotype4	Fiber2	mol_ANPDB_304	-7.2
FAdV_serotype4	Fiber2	mol_ANPDB_3207	-7.2
FAdV_serotype4	Fiber2	mol_ANPDB_3280	-7.2
FAdV_serotype4	Fiber2	mol_ANPDB_3340	-7.2
FAdV_serotype4	Fiber2	mol_ANPDB_33	-7.2
FAdV_serotype4	Fiber2	mol_ANPDB_3431	-7.2
FAdV_serotype4	Fiber2	mol_ANPDB_3441	-7.2
FAdV_serotype4	Fiber2	mol_ANPDB_3507	-7.2
FAdV_serotype4	Fiber2	mol_ANPDB_3684	-7.2
FAdV_serotype4	Fiber2	mol_ANPDB_3686	-7.2
FAdV_serotype4	Fiber2	mol_ANPDB_368	-7.2
FAdV_serotype4	Fiber2	mol_ANPDB_3771	-7.2
FAdV_serotype4	Fiber2	mol_ANPDB_3728	-7.2
FAdV_serotype4	Fiber2	mol_ANPDB_3732	-7.2
FAdV_serotype4	Fiber2	mol_ANPDB_3791	-7.2
FAdV_serotype4	Fiber2	mol_ANPDB_388	-7.2
FAdV_serotype4	Fiber2	mol_ANPDB_3887	-7.2
FAdV_serotype4	Fiber2	mol_ANPDB_3982	-7.2
FAdV_serotype4	Fiber2	mol_ANPDB_404	-7.2
FAdV_serotype4	Fiber2	mol_ANPDB_4041	-7.2
FAdV_serotype4	Fiber2	mol_ANPDB_4046	-7.2
FAdV_serotype4	Fiber2	mol_ANPDB_4047	-7.2
FAdV_serotype4	Fiber2	mol_ANPDB_428	-7.2
FAdV_serotype4	Fiber2	mol_ANPDB_4270	-7.2
FAdV_serotype4	Fiber2	mol_ANPDB_4367	-7.2
FAdV_serotype4	Fiber2	mol_ANPDB_4351	-7.2
FAdV_serotype4	Fiber2	mol_ANPDB_4327	-7.2
FAdV_serotype4	Fiber2	mol_ANPDB_448	-7.2
FAdV_serotype4	Fiber2	mol_ANPDB_4551	-7.2
FAdV_serotype4	Fiber2	mol_ANPDB_4582	-7.2
FAdV_serotype4	Fiber2	mol_ANPDB_458	-7.2
FAdV_serotype4	Fiber2	mol_ANPDB_4615	-7.2
FAdV_serotype4	Fiber2	mol_ANPDB_4678	-7.2
FAdV_serotype4	Fiber2	mol_ANPDB_4675	-7.2
FAdV_serotype4	Fiber2	mol_ANPDB_4713	-7.2
FAdV_serotype4	Fiber2	mol_ANPDB_4716	-7.2
FAdV_serotype4	Fiber2	mol_ANPDB_4715	-7.2
FAdV_serotype4	Fiber2	mol_ANPDB_4717	-7.2
FAdV_serotype4	Fiber2	mol_ANPDB_485	-7.2
FAdV_serotype4	Fiber2	mol_ANPDB_4775	-7.2
FAdV_serotype4	Fiber2	mol_ANPDB_4759	-7.2
FAdV_serotype4	Fiber2	mol_ANPDB_4913	-7.2
FAdV_serotype4	Fiber2	mol_ANPDB_4662	-7.2
FAdV_serotype4	Fiber2	mol_ANPDB_5034	-7.2
FAdV_serotype4	Fiber2	mol_ANPDB_500	-7.2
FAdV_serotype4	Fiber2	mol_ANPDB_5078	-7.2
FAdV_serotype4	Fiber2	mol_ANPDB_5133	-7.2
FAdV_serotype4	Fiber2	mol_ANPDB_5176	-7.2
FAdV_serotype4	Fiber2	mol_ANPDB_5195	-7.2
FAdV_serotype4	Fiber2	mol_ANPDB_513	-7.2
FAdV_serotype4	Fiber2	mol_ANPDB_523	-7.2
FAdV_serotype4	Fiber2	mol_ANPDB_4894	-7.2
FAdV_serotype4	Fiber2	mol_ANPDB_5437	-7.2
FAdV_serotype4	Fiber2	mol_ANPDB_5484	-7.2
FAdV_serotype4	Fiber2	mol_ANPDB_4876	-7.2
FAdV_serotype4	Fiber2	mol_ANPDB_540	-7.2
FAdV_serotype4	Fiber2	mol_ANPDB_5672	-7.2
FAdV_serotype4	Fiber2	mol_ANPDB_5715	-7.2
FAdV_serotype4	Fiber2	mol_ANPDB_5773	-7.2
FAdV_serotype4	Fiber2	mol_ANPDB_5770	-7.2
FAdV_serotype4	Fiber2	mol_ANPDB_5793	-7.2
FAdV_serotype4	Fiber2	mol_ANPDB_5835	-7.2
FAdV_serotype4	Fiber2	mol_ANPDB_5881	-7.2
FAdV_serotype4	Fiber2	mol_ANPDB_5942	-7.2
FAdV_serotype4	Fiber2	mol_ANPDB_583	-7.2
FAdV_serotype4	Fiber2	mol_ANPDB_5999	-7.2
FAdV_serotype4	Fiber2	mol_ANPDB_6001	-7.2
FAdV_serotype4	Fiber2	mol_ANPDB_6003	-7.2
FAdV_serotype4	Fiber2	mol_ANPDB_6012	-7.2
FAdV_serotype4	Fiber2	mol_ANPDB_6050	-7.2
FAdV_serotype4	Fiber2	mol_ANPDB_6088	-7.2
FAdV_serotype4	Fiber2	mol_ANPDB_6122	-7.2
FAdV_serotype4	Fiber2	mol_ANPDB_6121	-7.2
FAdV_serotype4	Fiber2	mol_ANPDB_6165	-7.2
FAdV_serotype4	Fiber2	mol_ANPDB_554	-7.2
FAdV_serotype4	Fiber2	mol_ANPDB_6234	-7.2
FAdV_serotype4	Fiber2	mol_ANPDB_6257	-7.2
FAdV_serotype4	Fiber2	mol_ANPDB_6253	-7.2
FAdV_serotype4	Fiber2	mol_ANPDB_6296	-7.2
FAdV_serotype4	Fiber2	mol_ANPDB_6311	-7.2
FAdV_serotype4	Fiber2	mol_ANPDB_637	-7.2
FAdV_serotype4	Fiber2	mol_ANPDB_6421	-7.2
FAdV_serotype4	Fiber2	mol_ANPDB_648	-7.2
FAdV_serotype4	Fiber2	mol_ANPDB_6494	-7.2
FAdV_serotype4	Fiber2	mol_ANPDB_6305	-7.2
FAdV_serotype4	Fiber2	mol_ANPDB_670	-7.2
FAdV_serotype4	Fiber2	mol_ANPDB_752	-7.2
FAdV_serotype4	Fiber2	mol_ANPDB_753	-7.2
FAdV_serotype4	Fiber2	mol_ANPDB_774	-7.2
FAdV_serotype4	Fiber2	mol_ANPDB_76	-7.2
FAdV_serotype4	Fiber2	mol_ANPDB_835	-7.2
FAdV_serotype4	Fiber2	mol_ANPDB_913	-7.2
FAdV_serotype4	Fiber2	mol_ANPDB_945	-7.2
FAdV_serotype4	Fiber2	mol_ANPDB_958	-7.2
FAdV_serotype4	Fiber2	mol_ANPDB_959	-7.2
FAdV_serotype4	Fiber2	mol_SANCDB_157	-7.2
FAdV_serotype4	Fiber2	mol_SANCDB_165	-7.2
FAdV_serotype4	Fiber2	mol_SANCDB_191	-7.2
FAdV_serotype4	Fiber2	mol_SANCDB_314	-7.2
FAdV_serotype4	Fiber2	mol_SANCDB_334	-7.2
FAdV_serotype4	Fiber2	mol_SANCDB_397	-7.2
FAdV_serotype4	Fiber2	mol_SANCDB_484	-7.2
FAdV_serotype4	Fiber2	mol_SANCDB_491	-7.2
FAdV_serotype4	Fiber2	mol_SANCDB_590	-7.2
FAdV_serotype4	Fiber2	mol_SANCDB_567	-7.2
FAdV_serotype4	Fiber2	mol_SANCDB_645	-7.2
FAdV_serotype4	Fiber2	mol_SANCDB_666	-7.2
FAdV_serotype4	Fiber2	mol_SANCDB_716	-7.2
FAdV_serotype4	Fiber2	mol_SANCDB_715	-7.2
FAdV_serotype4	Fiber2	mol_SANCDB_747	-7.2
FAdV_serotype4	Fiber2	mol_SANCDB_583	-7.2
FAdV_serotype4	Fiber2	mol_SANCDB_881	-7.2
FAdV_serotype4	Fiber2	mol_ANPDB_1011	-7.1
FAdV_serotype4	Fiber2	mol_ANPDB_1018	-7.1
FAdV_serotype4	Fiber2	mol_ANPDB_1051	-7.1
FAdV_serotype4	Fiber2	mol_ANPDB_1059	-7.1
FAdV_serotype4	Fiber2	mol_ANPDB_1081	-7.1
FAdV_serotype4	Fiber2	mol_ANPDB_1080	-7.1
FAdV_serotype4	Fiber2	mol_ANPDB_1038	-7.1
FAdV_serotype4	Fiber2	mol_ANPDB_1139	-7.1
FAdV_serotype4	Fiber2	mol_ANPDB_1088	-7.1
FAdV_serotype4	Fiber2	mol_ANPDB_1143	-7.1
FAdV_serotype4	Fiber2	mol_ANPDB_1105	-7.1
FAdV_serotype4	Fiber2	mol_ANPDB_1100	-7.1
FAdV_serotype4	Fiber2	mol_ANPDB_121	-7.1
FAdV_serotype4	Fiber2	mol_ANPDB_1439	-7.1
FAdV_serotype4	Fiber2	mol_ANPDB_1586	-7.1
FAdV_serotype4	Fiber2	mol_ANPDB_1578	-7.1
FAdV_serotype4	Fiber2	mol_ANPDB_1557	-7.1
FAdV_serotype4	Fiber2	mol_ANPDB_1631	-7.1
FAdV_serotype4	Fiber2	mol_ANPDB_1589	-7.1
FAdV_serotype4	Fiber2	mol_ANPDB_1690	-7.1
FAdV_serotype4	Fiber2	mol_ANPDB_1887	-7.1
FAdV_serotype4	Fiber2	mol_ANPDB_1872	-7.1
FAdV_serotype4	Fiber2	mol_ANPDB_2008	-7.1
FAdV_serotype4	Fiber2	mol_ANPDB_2017	-7.1
FAdV_serotype4	Fiber2	mol_ANPDB_2026	-7.1
FAdV_serotype4	Fiber2	mol_ANPDB_2057	-7.1
FAdV_serotype4	Fiber2	mol_ANPDB_2140	-7.1
FAdV_serotype4	Fiber2	mol_ANPDB_2147	-7.1
FAdV_serotype4	Fiber2	mol_ANPDB_2309	-7.1
FAdV_serotype4	Fiber2	mol_ANPDB_2318	-7.1
FAdV_serotype4	Fiber2	mol_ANPDB_2379	-7.1
FAdV_serotype4	Fiber2	mol_ANPDB_2370	-7.1
FAdV_serotype4	Fiber2	mol_ANPDB_2397	-7.1
FAdV_serotype4	Fiber2	mol_ANPDB_2418	-7.1
FAdV_serotype4	Fiber2	mol_ANPDB_2478	-7.1
FAdV_serotype4	Fiber2	mol_ANPDB_2363	-7.1
FAdV_serotype4	Fiber2	mol_ANPDB_2496	-7.1
FAdV_serotype4	Fiber2	mol_ANPDB_2550	-7.1
FAdV_serotype4	Fiber2	mol_ANPDB_2625	-7.1
FAdV_serotype4	Fiber2	mol_ANPDB_258	-7.1
FAdV_serotype4	Fiber2	mol_ANPDB_2635	-7.1
FAdV_serotype4	Fiber2	mol_ANPDB_2640	-7.1
FAdV_serotype4	Fiber2	mol_ANPDB_2629	-7.1
FAdV_serotype4	Fiber2	mol_ANPDB_2638	-7.1
FAdV_serotype4	Fiber2	mol_ANPDB_2631	-7.1
FAdV_serotype4	Fiber2	mol_ANPDB_2690	-7.1
FAdV_serotype4	Fiber2	mol_ANPDB_2705	-7.1
FAdV_serotype4	Fiber2	mol_ANPDB_26	-7.1
FAdV_serotype4	Fiber2	mol_ANPDB_2869	-7.1
FAdV_serotype4	Fiber2	mol_ANPDB_2864	-7.1
FAdV_serotype4	Fiber2	mol_ANPDB_2902	-7.1
FAdV_serotype4	Fiber2	mol_ANPDB_291	-7.1
FAdV_serotype4	Fiber2	mol_ANPDB_2936	-7.1
FAdV_serotype4	Fiber2	mol_ANPDB_2381	-7.1
FAdV_serotype4	Fiber2	mol_ANPDB_2971	-7.1
FAdV_serotype4	Fiber2	mol_ANPDB_2978	-7.1
FAdV_serotype4	Fiber2	mol_ANPDB_3009	-7.1
FAdV_serotype4	Fiber2	mol_ANPDB_3012	-7.1
FAdV_serotype4	Fiber2	mol_ANPDB_3072	-7.1
FAdV_serotype4	Fiber2	mol_ANPDB_3116	-7.1
FAdV_serotype4	Fiber2	mol_ANPDB_3028	-7.1
FAdV_serotype4	Fiber2	mol_ANPDB_3162	-7.1
FAdV_serotype4	Fiber2	mol_ANPDB_32	-7.1
FAdV_serotype4	Fiber2	mol_ANPDB_3281	-7.1
FAdV_serotype4	Fiber2	mol_ANPDB_3321	-7.1
FAdV_serotype4	Fiber2	mol_ANPDB_3323	-7.1
FAdV_serotype4	Fiber2	mol_ANPDB_2952	-7.1
FAdV_serotype4	Fiber2	mol_ANPDB_3338	-7.1
FAdV_serotype4	Fiber2	mol_ANPDB_3386	-7.1
FAdV_serotype4	Fiber2	mol_ANPDB_3412	-7.1
FAdV_serotype4	Fiber2	mol_ANPDB_357	-7.1
FAdV_serotype4	Fiber2	mol_ANPDB_3678	-7.1
FAdV_serotype4	Fiber2	mol_ANPDB_3721	-7.1
FAdV_serotype4	Fiber2	mol_ANPDB_3784	-7.1
FAdV_serotype4	Fiber2	mol_ANPDB_3786	-7.1
FAdV_serotype4	Fiber2	mol_ANPDB_3805	-7.1
FAdV_serotype4	Fiber2	mol_ANPDB_3877	-7.1
FAdV_serotype4	Fiber2	mol_ANPDB_406	-7.1
FAdV_serotype4	Fiber2	mol_ANPDB_4116	-7.1
FAdV_serotype4	Fiber2	mol_ANPDB_394	-7.1
FAdV_serotype4	Fiber2	mol_ANPDB_4167	-7.1
FAdV_serotype4	Fiber2	mol_ANPDB_4149	-7.1
FAdV_serotype4	Fiber2	mol_ANPDB_4233	-7.1
FAdV_serotype4	Fiber2	mol_ANPDB_4329	-7.1
FAdV_serotype4	Fiber2	mol_ANPDB_4467	-7.1
FAdV_serotype4	Fiber2	mol_ANPDB_454	-7.1
FAdV_serotype4	Fiber2	mol_ANPDB_4577	-7.1
FAdV_serotype4	Fiber2	mol_ANPDB_4561	-7.1
FAdV_serotype4	Fiber2	mol_ANPDB_4587	-7.1
FAdV_serotype4	Fiber2	mol_ANPDB_4637	-7.1
FAdV_serotype4	Fiber2	mol_ANPDB_4583	-7.1
FAdV_serotype4	Fiber2	mol_ANPDB_4724	-7.1
FAdV_serotype4	Fiber2	mol_ANPDB_4709	-7.1
FAdV_serotype4	Fiber2	mol_ANPDB_4888	-7.1
FAdV_serotype4	Fiber2	mol_ANPDB_4904	-7.1
FAdV_serotype4	Fiber2	mol_ANPDB_4911	-7.1
FAdV_serotype4	Fiber2	mol_ANPDB_4982	-7.1
FAdV_serotype4	Fiber2	mol_ANPDB_5040	-7.1
FAdV_serotype4	Fiber2	mol_ANPDB_4660	-7.1
FAdV_serotype4	Fiber2	mol_ANPDB_5101	-7.1
FAdV_serotype4	Fiber2	mol_ANPDB_5236	-7.1
FAdV_serotype4	Fiber2	mol_ANPDB_5257	-7.1
FAdV_serotype4	Fiber2	mol_ANPDB_525	-7.1
FAdV_serotype4	Fiber2	mol_ANPDB_532	-7.1
FAdV_serotype4	Fiber2	mol_ANPDB_5464	-7.1
FAdV_serotype4	Fiber2	mol_ANPDB_5492	-7.1
FAdV_serotype4	Fiber2	mol_ANPDB_5592	-7.1
FAdV_serotype4	Fiber2	mol_ANPDB_5651	-7.1
FAdV_serotype4	Fiber2	mol_ANPDB_5660	-7.1
FAdV_serotype4	Fiber2	mol_ANPDB_5696	-7.1
FAdV_serotype4	Fiber2	mol_ANPDB_4879	-7.1
FAdV_serotype4	Fiber2	mol_ANPDB_5798	-7.1
FAdV_serotype4	Fiber2	mol_ANPDB_5874	-7.1
FAdV_serotype4	Fiber2	mol_ANPDB_6027	-7.1
FAdV_serotype4	Fiber2	mol_ANPDB_593	-7.1
FAdV_serotype4	Fiber2	mol_ANPDB_603	-7.1
FAdV_serotype4	Fiber2	mol_ANPDB_604	-7.1
FAdV_serotype4	Fiber2	mol_ANPDB_59	-7.1
FAdV_serotype4	Fiber2	mol_ANPDB_594	-7.1
FAdV_serotype4	Fiber2	mol_ANPDB_6061	-7.1
FAdV_serotype4	Fiber2	mol_ANPDB_607	-7.1
FAdV_serotype4	Fiber2	mol_ANPDB_6065	-7.1
FAdV_serotype4	Fiber2	mol_ANPDB_616	-7.1
FAdV_serotype4	Fiber2	mol_ANPDB_6213	-7.1
FAdV_serotype4	Fiber2	mol_ANPDB_60	-7.1
FAdV_serotype4	Fiber2	mol_ANPDB_6261	-7.1
FAdV_serotype4	Fiber2	mol_ANPDB_6319	-7.1
FAdV_serotype4	Fiber2	mol_ANPDB_6310	-7.1
FAdV_serotype4	Fiber2	mol_ANPDB_6360	-7.1
FAdV_serotype4	Fiber2	mol_ANPDB_6374	-7.1
FAdV_serotype4	Fiber2	mol_ANPDB_6382	-7.1
FAdV_serotype4	Fiber2	mol_ANPDB_6415	-7.1
FAdV_serotype4	Fiber2	mol_ANPDB_6435	-7.1
FAdV_serotype4	Fiber2	mol_ANPDB_686	-7.1
FAdV_serotype4	Fiber2	mol_ANPDB_709	-7.1
FAdV_serotype4	Fiber2	mol_ANPDB_749	-7.1
FAdV_serotype4	Fiber2	mol_ANPDB_762	-7.1
FAdV_serotype4	Fiber2	mol_ANPDB_766	-7.1
FAdV_serotype4	Fiber2	mol_ANPDB_783	-7.1
FAdV_serotype4	Fiber2	mol_ANPDB_816	-7.1
FAdV_serotype4	Fiber2	mol_ANPDB_802	-7.1
FAdV_serotype4	Fiber2	mol_ANPDB_873	-7.1
FAdV_serotype4	Fiber2	mol_ANPDB_887	-7.1
FAdV_serotype4	Fiber2	mol_ANPDB_892	-7.1
FAdV_serotype4	Fiber2	mol_ANPDB_894	-7.1
FAdV_serotype4	Fiber2	mol_ANPDB_954	-7.1
FAdV_serotype4	Fiber2	mol_ANPDB_956	-7.1
FAdV_serotype4	Fiber2	mol_SANCDB_1012	-7.1
FAdV_serotype4	Fiber2	mol_ANPDB_78	-7.1
FAdV_serotype4	Fiber2	mol_SANCDB_118	-7.1
FAdV_serotype4	Fiber2	mol_SANCDB_135	-7.1
FAdV_serotype4	Fiber2	mol_SANCDB_161	-7.1
FAdV_serotype4	Fiber2	mol_SANCDB_164	-7.1
FAdV_serotype4	Fiber2	mol_SANCDB_186	-7.1
FAdV_serotype4	Fiber2	mol_SANCDB_246	-7.1
FAdV_serotype4	Fiber2	mol_SANCDB_304	-7.1
FAdV_serotype4	Fiber2	mol_SANCDB_292	-7.1
FAdV_serotype4	Fiber2	mol_SANCDB_297	-7.1
FAdV_serotype4	Fiber2	mol_SANCDB_33	-7.1
FAdV_serotype4	Fiber2	mol_SANCDB_333	-7.1
FAdV_serotype4	Fiber2	mol_SANCDB_341	-7.1
FAdV_serotype4	Fiber2	mol_SANCDB_35	-7.1
FAdV_serotype4	Fiber2	mol_SANCDB_300	-7.1
FAdV_serotype4	Fiber2	mol_SANCDB_395	-7.1
FAdV_serotype4	Fiber2	mol_SANCDB_485	-7.1
FAdV_serotype4	Fiber2	mol_SANCDB_398	-7.1
FAdV_serotype4	Fiber2	mol_SANCDB_587	-7.1
FAdV_serotype4	Fiber2	mol_SANCDB_585	-7.1
FAdV_serotype4	Fiber2	mol_ANPDB_2943	-7.1
FAdV_serotype4	Fiber2	mol_SANCDB_591	-7.1
FAdV_serotype4	Fiber2	mol_SANCDB_668	-7.1
FAdV_serotype4	Fiber2	mol_SANCDB_513	-7.1
FAdV_serotype4	Fiber2	mol_SANCDB_83	-7.1
FAdV_serotype4	Fiber2	mol_SANCDB_84	-7.1
FAdV_serotype4	Fiber2	mol_SANCDB_951	-7.1
FAdV_serotype4	Fiber2	mol_SANCDB_989	-7.1
FAdV_serotype4	Fiber2	mol_SANCDB_988	-7.1
FAdV_serotype4	Fiber2	mol_SANCDB_405	-7.1
FAdV_serotype4	Fiber2	mol_SANCDB_932	-7.1
FAdV_serotype4	Fiber2	mol_ANPDB_1023	-7
FAdV_serotype4	Fiber2	mol_ANPDB_1070	-7
FAdV_serotype4	Fiber2	mol_ANPDB_1043	-7
FAdV_serotype4	Fiber2	mol_ANPDB_1112	-7
FAdV_serotype4	Fiber2	mol_ANPDB_1086	-7
FAdV_serotype4	Fiber2	mol_ANPDB_1138	-7
FAdV_serotype4	Fiber2	mol_ANPDB_1141	-7
FAdV_serotype4	Fiber2	mol_ANPDB_1144	-7
FAdV_serotype4	Fiber2	mol_ANPDB_1197	-7
FAdV_serotype4	Fiber2	mol_ANPDB_1279	-7
FAdV_serotype4	Fiber2	mol_ANPDB_1274	-7
FAdV_serotype4	Fiber2	mol_ANPDB_1275	-7
FAdV_serotype4	Fiber2	mol_ANPDB_140	-7
FAdV_serotype4	Fiber2	mol_ANPDB_1483	-7
FAdV_serotype4	Fiber2	mol_ANPDB_1444	-7
FAdV_serotype4	Fiber2	mol_ANPDB_1499	-7
FAdV_serotype4	Fiber2	mol_ANPDB_1446	-7
FAdV_serotype4	Fiber2	mol_ANPDB_1450	-7
FAdV_serotype4	Fiber2	mol_ANPDB_1445	-7
FAdV_serotype4	Fiber2	mol_ANPDB_1447	-7
FAdV_serotype4	Fiber2	mol_ANPDB_1695	-7
FAdV_serotype4	Fiber2	mol_ANPDB_1732	-7
FAdV_serotype4	Fiber2	mol_ANPDB_1745	-7
FAdV_serotype4	Fiber2	mol_ANPDB_1765	-7
FAdV_serotype4	Fiber2	mol_ANPDB_1774	-7
FAdV_serotype4	Fiber2	mol_ANPDB_1801	-7
FAdV_serotype4	Fiber2	mol_ANPDB_1845	-7
FAdV_serotype4	Fiber2	mol_ANPDB_1835	-7
FAdV_serotype4	Fiber2	mol_ANPDB_1855	-7
FAdV_serotype4	Fiber2	mol_ANPDB_1862	-7
FAdV_serotype4	Fiber2	mol_ANPDB_1848	-7
FAdV_serotype4	Fiber2	mol_ANPDB_1919	-7
FAdV_serotype4	Fiber2	mol_ANPDB_1917	-7
FAdV_serotype4	Fiber2	mol_ANPDB_1928	-7
FAdV_serotype4	Fiber2	mol_ANPDB_1982	-7
FAdV_serotype4	Fiber2	mol_ANPDB_19	-7
FAdV_serotype4	Fiber2	mol_ANPDB_2049	-7
FAdV_serotype4	Fiber2	mol_ANPDB_2111	-7
FAdV_serotype4	Fiber2	mol_ANPDB_2179	-7
FAdV_serotype4	Fiber2	mol_ANPDB_2210	-7
FAdV_serotype4	Fiber2	mol_ANPDB_21	-7
FAdV_serotype4	Fiber2	mol_ANPDB_2259	-7
FAdV_serotype4	Fiber2	mol_ANPDB_2280	-7
FAdV_serotype4	Fiber2	mol_ANPDB_22	-7
FAdV_serotype4	Fiber2	mol_ANPDB_2357	-7
FAdV_serotype4	Fiber2	mol_ANPDB_2360	-7
FAdV_serotype4	Fiber2	mol_ANPDB_2352	-7
FAdV_serotype4	Fiber2	mol_ANPDB_238	-7
FAdV_serotype4	Fiber2	mol_ANPDB_2376	-7
FAdV_serotype4	Fiber2	mol_ANPDB_2511	-7
FAdV_serotype4	Fiber2	mol_ANPDB_2527	-7
FAdV_serotype4	Fiber2	mol_ANPDB_2558	-7
FAdV_serotype4	Fiber2	mol_ANPDB_2362	-7
FAdV_serotype4	Fiber2	mol_ANPDB_2627	-7
FAdV_serotype4	Fiber2	mol_ANPDB_2610	-7
FAdV_serotype4	Fiber2	mol_ANPDB_2633	-7
FAdV_serotype4	Fiber2	mol_ANPDB_2700	-7
FAdV_serotype4	Fiber2	mol_ANPDB_2768	-7
FAdV_serotype4	Fiber2	mol_ANPDB_2772	-7
FAdV_serotype4	Fiber2	mol_ANPDB_2805	-7
FAdV_serotype4	Fiber2	mol_ANPDB_282	-7
FAdV_serotype4	Fiber2	mol_ANPDB_2918	-7
FAdV_serotype4	Fiber2	mol_ANPDB_2990	-7
FAdV_serotype4	Fiber2	mol_ANPDB_2995	-7
FAdV_serotype4	Fiber2	mol_ANPDB_3004	-7
FAdV_serotype4	Fiber2	mol_ANPDB_3008	-7
FAdV_serotype4	Fiber2	mol_ANPDB_3019	-7
FAdV_serotype4	Fiber2	mol_ANPDB_3020	-7
FAdV_serotype4	Fiber2	mol_ANPDB_3018	-7
FAdV_serotype4	Fiber2	mol_ANPDB_3040	-7
FAdV_serotype4	Fiber2	mol_ANPDB_3041	-7
FAdV_serotype4	Fiber2	mol_ANPDB_3025	-7
FAdV_serotype4	Fiber2	mol_ANPDB_3188	-7
FAdV_serotype4	Fiber2	mol_ANPDB_3241	-7
FAdV_serotype4	Fiber2	mol_ANPDB_326	-7
FAdV_serotype4	Fiber2	mol_ANPDB_3292	-7
FAdV_serotype4	Fiber2	mol_ANPDB_3335	-7
FAdV_serotype4	Fiber2	mol_ANPDB_3410	-7
FAdV_serotype4	Fiber2	mol_ANPDB_3425	-7
FAdV_serotype4	Fiber2	mol_ANPDB_3462	-7
FAdV_serotype4	Fiber2	mol_ANPDB_3465	-7
FAdV_serotype4	Fiber2	mol_ANPDB_3470	-7
FAdV_serotype4	Fiber2	mol_ANPDB_339	-7
FAdV_serotype4	Fiber2	mol_ANPDB_367	-7
FAdV_serotype4	Fiber2	mol_ANPDB_375	-7
FAdV_serotype4	Fiber2	mol_ANPDB_376	-7
FAdV_serotype4	Fiber2	mol_ANPDB_3502	-7
FAdV_serotype4	Fiber2	mol_ANPDB_3773	-7
FAdV_serotype4	Fiber2	mol_ANPDB_3879	-7
FAdV_serotype4	Fiber2	mol_ANPDB_3987	-7
FAdV_serotype4	Fiber2	mol_ANPDB_4016	-7
FAdV_serotype4	Fiber2	mol_ANPDB_4013	-7
FAdV_serotype4	Fiber2	mol_ANPDB_4043	-7
FAdV_serotype4	Fiber2	mol_ANPDB_405	-7
FAdV_serotype4	Fiber2	mol_ANPDB_4117	-7
FAdV_serotype4	Fiber2	mol_ANPDB_4119	-7
FAdV_serotype4	Fiber2	mol_ANPDB_4122	-7
FAdV_serotype4	Fiber2	mol_ANPDB_4123	-7
FAdV_serotype4	Fiber2	mol_ANPDB_4124	-7
FAdV_serotype4	Fiber2	mol_ANPDB_415	-7
FAdV_serotype4	Fiber2	mol_ANPDB_414	-7
FAdV_serotype4	Fiber2	mol_ANPDB_427	-7
FAdV_serotype4	Fiber2	mol_ANPDB_4293	-7
FAdV_serotype4	Fiber2	mol_ANPDB_4330	-7
FAdV_serotype4	Fiber2	mol_ANPDB_4385	-7
FAdV_serotype4	Fiber2	mol_ANPDB_4392	-7
FAdV_serotype4	Fiber2	mol_ANPDB_4462	-7
FAdV_serotype4	Fiber2	mol_ANPDB_4548	-7
FAdV_serotype4	Fiber2	mol_ANPDB_4566	-7
FAdV_serotype4	Fiber2	mol_ANPDB_4559	-7
FAdV_serotype4	Fiber2	mol_ANPDB_4588	-7
FAdV_serotype4	Fiber2	mol_ANPDB_4586	-7
FAdV_serotype4	Fiber2	mol_ANPDB_4629	-7
FAdV_serotype4	Fiber2	mol_ANPDB_4630	-7
FAdV_serotype4	Fiber2	mol_ANPDB_4644	-7
FAdV_serotype4	Fiber2	mol_ANPDB_464	-7
FAdV_serotype4	Fiber2	mol_ANPDB_4693	-7
FAdV_serotype4	Fiber2	mol_ANPDB_4676	-7
FAdV_serotype4	Fiber2	mol_ANPDB_4691	-7
FAdV_serotype4	Fiber2	mol_ANPDB_4725	-7
FAdV_serotype4	Fiber2	mol_ANPDB_4772	-7
FAdV_serotype4	Fiber2	mol_ANPDB_488	-7
FAdV_serotype4	Fiber2	mol_ANPDB_4934	-7
FAdV_serotype4	Fiber2	mol_ANPDB_4999	-7
FAdV_serotype4	Fiber2	mol_ANPDB_5033	-7
FAdV_serotype4	Fiber2	mol_ANPDB_5041	-7
FAdV_serotype4	Fiber2	mol_ANPDB_5104	-7
FAdV_serotype4	Fiber2	mol_ANPDB_5147	-7
FAdV_serotype4	Fiber2	mol_ANPDB_507	-7
FAdV_serotype4	Fiber2	mol_ANPDB_5154	-7
FAdV_serotype4	Fiber2	mol_ANPDB_5191	-7
FAdV_serotype4	Fiber2	mol_ANPDB_5206	-7
FAdV_serotype4	Fiber2	mol_ANPDB_4877	-7
FAdV_serotype4	Fiber2	mol_ANPDB_5350	-7
FAdV_serotype4	Fiber2	mol_ANPDB_527	-7
FAdV_serotype4	Fiber2	mol_ANPDB_5436	-7
FAdV_serotype4	Fiber2	mol_ANPDB_5438	-7
FAdV_serotype4	Fiber2	mol_ANPDB_5463	-7
FAdV_serotype4	Fiber2	mol_ANPDB_533	-7
FAdV_serotype4	Fiber2	mol_ANPDB_5478	-7
FAdV_serotype4	Fiber2	mol_ANPDB_5499	-7
FAdV_serotype4	Fiber2	mol_ANPDB_539	-7
FAdV_serotype4	Fiber2	mol_ANPDB_5605	-7
FAdV_serotype4	Fiber2	mol_ANPDB_5671	-7
FAdV_serotype4	Fiber2	mol_ANPDB_5809	-7
FAdV_serotype4	Fiber2	mol_ANPDB_5829	-7
FAdV_serotype4	Fiber2	mol_ANPDB_5891	-7
FAdV_serotype4	Fiber2	mol_ANPDB_584	-7
FAdV_serotype4	Fiber2	mol_ANPDB_5997	-7
FAdV_serotype4	Fiber2	mol_ANPDB_6066	-7
FAdV_serotype4	Fiber2	mol_ANPDB_6073	-7
FAdV_serotype4	Fiber2	mol_ANPDB_553	-7
FAdV_serotype4	Fiber2	mol_ANPDB_6105	-7
FAdV_serotype4	Fiber2	mol_ANPDB_6179	-7
FAdV_serotype4	Fiber2	mol_ANPDB_6271	-7
FAdV_serotype4	Fiber2	mol_ANPDB_623	-7
FAdV_serotype4	Fiber2	mol_ANPDB_585	-7
FAdV_serotype4	Fiber2	mol_ANPDB_6373	-7
FAdV_serotype4	Fiber2	mol_ANPDB_6433	-7
FAdV_serotype4	Fiber2	mol_ANPDB_586	-7
FAdV_serotype4	Fiber2	mol_ANPDB_6474	-7
FAdV_serotype4	Fiber2	mol_ANPDB_71	-7
FAdV_serotype4	Fiber2	mol_ANPDB_754	-7
FAdV_serotype4	Fiber2	mol_ANPDB_673	-7
FAdV_serotype4	Fiber2	mol_ANPDB_763	-7
FAdV_serotype4	Fiber2	mol_ANPDB_776	-7
FAdV_serotype4	Fiber2	mol_ANPDB_806	-7
FAdV_serotype4	Fiber2	mol_ANPDB_871	-7
FAdV_serotype4	Fiber2	mol_ANPDB_869	-7
FAdV_serotype4	Fiber2	mol_ANPDB_77	-7
FAdV_serotype4	Fiber2	mol_ANPDB_949	-7
FAdV_serotype4	Fiber2	mol_ANPDB_966	-7
FAdV_serotype4	Fiber2	mol_ANPDB_952	-7
FAdV_serotype4	Fiber2	mol_ANPDB_972	-7
FAdV_serotype4	Fiber2	mol_ANPDB_939	-7
FAdV_serotype4	Fiber2	mol_SANCDB_188	-7
FAdV_serotype4	Fiber2	mol_SANCDB_206	-7
FAdV_serotype4	Fiber2	mol_SANCDB_26	-7
FAdV_serotype4	Fiber2	mol_SANCDB_244	-7
FAdV_serotype4	Fiber2	mol_SANCDB_253	-7
FAdV_serotype4	Fiber2	mol_SANCDB_317	-7
FAdV_serotype4	Fiber2	mol_SANCDB_336	-7
FAdV_serotype4	Fiber2	mol_SANCDB_39	-7
FAdV_serotype4	Fiber2	mol_SANCDB_442	-7
FAdV_serotype4	Fiber2	mol_SANCDB_596	-7
FAdV_serotype4	Fiber2	mol_SANCDB_512	-7
FAdV_serotype4	Fiber2	mol_SANCDB_603	-7
FAdV_serotype4	Fiber2	mol_SANCDB_568	-7
FAdV_serotype4	Fiber2	mol_SANCDB_60	-7
FAdV_serotype4	Fiber2	mol_SANCDB_642	-7
FAdV_serotype4	Fiber2	mol_SANCDB_643	-7
FAdV_serotype4	Fiber2	mol_SANCDB_681	-7
FAdV_serotype4	Fiber2	mol_SANCDB_826	-7
FAdV_serotype4	Fiber2	mol_SANCDB_828	-7
FAdV_serotype4	Fiber2	mol_SANCDB_944	-7
FAdV_serotype4	Fiber2	mol_SANCDB_998	-7
FAdV_serotype4	Fiber2	mol_ANPDB_1050	-6.9
FAdV_serotype4	Fiber2	mol_ANPDB_1116	-6.9
FAdV_serotype4	Fiber2	mol_ANPDB_1087	-6.9
FAdV_serotype4	Fiber2	mol_ANPDB_1198	-6.9
FAdV_serotype4	Fiber2	mol_ANPDB_1369	-6.9
FAdV_serotype4	Fiber2	mol_ANPDB_1614	-6.9
FAdV_serotype4	Fiber2	mol_ANPDB_161	-6.9
FAdV_serotype4	Fiber2	mol_ANPDB_1627	-6.9
FAdV_serotype4	Fiber2	mol_ANPDB_1713	-6.9
FAdV_serotype4	Fiber2	mol_ANPDB_1705	-6.9
FAdV_serotype4	Fiber2	mol_ANPDB_1771	-6.9
FAdV_serotype4	Fiber2	mol_ANPDB_1844	-6.9
FAdV_serotype4	Fiber2	mol_ANPDB_195	-6.9
FAdV_serotype4	Fiber2	mol_ANPDB_1987	-6.9
FAdV_serotype4	Fiber2	mol_ANPDB_1991	-6.9
FAdV_serotype4	Fiber2	mol_ANPDB_1927	-6.9
FAdV_serotype4	Fiber2	mol_ANPDB_2205	-6.9
FAdV_serotype4	Fiber2	mol_ANPDB_2263	-6.9
FAdV_serotype4	Fiber2	mol_ANPDB_2265	-6.9
FAdV_serotype4	Fiber2	mol_ANPDB_2282	-6.9
FAdV_serotype4	Fiber2	mol_ANPDB_2285	-6.9
FAdV_serotype4	Fiber2	mol_ANPDB_2317	-6.9
FAdV_serotype4	Fiber2	mol_ANPDB_2320	-6.9
FAdV_serotype4	Fiber2	mol_ANPDB_2367	-6.9
FAdV_serotype4	Fiber2	mol_ANPDB_2372	-6.9
FAdV_serotype4	Fiber2	mol_ANPDB_2405	-6.9
FAdV_serotype4	Fiber2	mol_ANPDB_2479	-6.9
FAdV_serotype4	Fiber2	mol_ANPDB_2490	-6.9
FAdV_serotype4	Fiber2	mol_ANPDB_2439	-6.9
FAdV_serotype4	Fiber2	mol_ANPDB_2534	-6.9
FAdV_serotype4	Fiber2	mol_ANPDB_256	-6.9
FAdV_serotype4	Fiber2	mol_ANPDB_2615	-6.9
FAdV_serotype4	Fiber2	mol_ANPDB_2393	-6.9
FAdV_serotype4	Fiber2	mol_ANPDB_2662	-6.9
FAdV_serotype4	Fiber2	mol_ANPDB_2738	-6.9
FAdV_serotype4	Fiber2	mol_ANPDB_281	-6.9
FAdV_serotype4	Fiber2	mol_ANPDB_2859	-6.9
FAdV_serotype4	Fiber2	mol_ANPDB_286	-6.9
FAdV_serotype4	Fiber2	mol_ANPDB_2901	-6.9
FAdV_serotype4	Fiber2	mol_ANPDB_2937	-6.9
FAdV_serotype4	Fiber2	mol_ANPDB_2957	-6.9
FAdV_serotype4	Fiber2	mol_ANPDB_2967	-6.9
FAdV_serotype4	Fiber2	mol_ANPDB_2970	-6.9
FAdV_serotype4	Fiber2	mol_ANPDB_2972	-6.9
FAdV_serotype4	Fiber2	mol_ANPDB_2973	-6.9
FAdV_serotype4	Fiber2	mol_ANPDB_2986	-6.9
FAdV_serotype4	Fiber2	mol_ANPDB_296	-6.9
FAdV_serotype4	Fiber2	mol_ANPDB_2989	-6.9
FAdV_serotype4	Fiber2	mol_ANPDB_299	-6.9
FAdV_serotype4	Fiber2	mol_ANPDB_3005	-6.9
FAdV_serotype4	Fiber2	mol_ANPDB_3031	-6.9
FAdV_serotype4	Fiber2	mol_ANPDB_3079	-6.9
FAdV_serotype4	Fiber2	mol_ANPDB_3146	-6.9
FAdV_serotype4	Fiber2	mol_ANPDB_3238	-6.9
FAdV_serotype4	Fiber2	mol_ANPDB_3269	-6.9
FAdV_serotype4	Fiber2	mol_ANPDB_3363	-6.9
FAdV_serotype4	Fiber2	mol_ANPDB_3373	-6.9
FAdV_serotype4	Fiber2	mol_ANPDB_3438	-6.9
FAdV_serotype4	Fiber2	mol_ANPDB_3436	-6.9
FAdV_serotype4	Fiber2	mol_ANPDB_344	-6.9
FAdV_serotype4	Fiber2	mol_ANPDB_337	-6.9
FAdV_serotype4	Fiber2	mol_ANPDB_3674	-6.9
FAdV_serotype4	Fiber2	mol_ANPDB_3675	-6.9
FAdV_serotype4	Fiber2	mol_ANPDB_3689	-6.9
FAdV_serotype4	Fiber2	mol_ANPDB_3706	-6.9
FAdV_serotype4	Fiber2	mol_ANPDB_363	-6.9
FAdV_serotype4	Fiber2	mol_ANPDB_3709	-6.9
FAdV_serotype4	Fiber2	mol_ANPDB_3503	-6.9
FAdV_serotype4	Fiber2	mol_ANPDB_3778	-6.9
FAdV_serotype4	Fiber2	mol_ANPDB_3733	-6.9
FAdV_serotype4	Fiber2	mol_ANPDB_3881	-6.9
FAdV_serotype4	Fiber2	mol_ANPDB_3888	-6.9
FAdV_serotype4	Fiber2	mol_ANPDB_3949	-6.9
FAdV_serotype4	Fiber2	mol_ANPDB_3906	-6.9
FAdV_serotype4	Fiber2	mol_ANPDB_3988	-6.9
FAdV_serotype4	Fiber2	mol_ANPDB_3994	-6.9
FAdV_serotype4	Fiber2	mol_ANPDB_3989	-6.9
FAdV_serotype4	Fiber2	mol_ANPDB_402	-6.9
FAdV_serotype4	Fiber2	mol_ANPDB_3992	-6.9
FAdV_serotype4	Fiber2	mol_ANPDB_4059	-6.9
FAdV_serotype4	Fiber2	mol_ANPDB_4118	-6.9
FAdV_serotype4	Fiber2	mol_ANPDB_4193	-6.9
FAdV_serotype4	Fiber2	mol_ANPDB_4231	-6.9
FAdV_serotype4	Fiber2	mol_ANPDB_4263	-6.9
FAdV_serotype4	Fiber2	mol_ANPDB_4380	-6.9
FAdV_serotype4	Fiber2	mol_ANPDB_4450	-6.9
FAdV_serotype4	Fiber2	mol_ANPDB_4543	-6.9
FAdV_serotype4	Fiber2	mol_ANPDB_4552	-6.9
FAdV_serotype4	Fiber2	mol_ANPDB_44	-6.9
FAdV_serotype4	Fiber2	mol_ANPDB_4570	-6.9
FAdV_serotype4	Fiber2	mol_ANPDB_4572	-6.9
FAdV_serotype4	Fiber2	mol_ANPDB_4574	-6.9
FAdV_serotype4	Fiber2	mol_ANPDB_4589	-6.9
FAdV_serotype4	Fiber2	mol_ANPDB_4614	-6.9
FAdV_serotype4	Fiber2	mol_ANPDB_465	-6.9
FAdV_serotype4	Fiber2	mol_ANPDB_4677	-6.9
FAdV_serotype4	Fiber2	mol_ANPDB_4766	-6.9
FAdV_serotype4	Fiber2	mol_ANPDB_4774	-6.9
FAdV_serotype4	Fiber2	mol_ANPDB_4779	-6.9
FAdV_serotype4	Fiber2	mol_ANPDB_4573	-6.9
FAdV_serotype4	Fiber2	mol_ANPDB_4871	-6.9
FAdV_serotype4	Fiber2	mol_ANPDB_4933	-6.9
FAdV_serotype4	Fiber2	mol_ANPDB_4959	-6.9
FAdV_serotype4	Fiber2	mol_ANPDB_4960	-6.9
FAdV_serotype4	Fiber2	mol_ANPDB_5087	-6.9
FAdV_serotype4	Fiber2	mol_ANPDB_5090	-6.9
FAdV_serotype4	Fiber2	mol_ANPDB_5103	-6.9
FAdV_serotype4	Fiber2	mol_ANPDB_503	-6.9
FAdV_serotype4	Fiber2	mol_ANPDB_5141	-6.9
FAdV_serotype4	Fiber2	mol_ANPDB_5149	-6.9
FAdV_serotype4	Fiber2	mol_ANPDB_505	-6.9
FAdV_serotype4	Fiber2	mol_ANPDB_5163	-6.9
FAdV_serotype4	Fiber2	mol_ANPDB_5152	-6.9
FAdV_serotype4	Fiber2	mol_ANPDB_5180	-6.9
FAdV_serotype4	Fiber2	mol_ANPDB_515	-6.9
FAdV_serotype4	Fiber2	mol_ANPDB_5228	-6.9
FAdV_serotype4	Fiber2	mol_ANPDB_524	-6.9
FAdV_serotype4	Fiber2	mol_ANPDB_529	-6.9
FAdV_serotype4	Fiber2	mol_ANPDB_528	-6.9
FAdV_serotype4	Fiber2	mol_ANPDB_5387	-6.9
FAdV_serotype4	Fiber2	mol_ANPDB_5461	-6.9
FAdV_serotype4	Fiber2	mol_ANPDB_5465	-6.9
FAdV_serotype4	Fiber2	mol_ANPDB_5468	-6.9
FAdV_serotype4	Fiber2	mol_ANPDB_5477	-6.9
FAdV_serotype4	Fiber2	mol_ANPDB_537	-6.9
FAdV_serotype4	Fiber2	mol_ANPDB_538	-6.9
FAdV_serotype4	Fiber2	mol_ANPDB_5593	-6.9
FAdV_serotype4	Fiber2	mol_ANPDB_5604	-6.9
FAdV_serotype4	Fiber2	mol_ANPDB_4850	-6.9
FAdV_serotype4	Fiber2	mol_ANPDB_5694	-6.9
FAdV_serotype4	Fiber2	mol_ANPDB_566	-6.9
FAdV_serotype4	Fiber2	mol_ANPDB_5750	-6.9
FAdV_serotype4	Fiber2	mol_ANPDB_5791	-6.9
FAdV_serotype4	Fiber2	mol_ANPDB_5796	-6.9
FAdV_serotype4	Fiber2	mol_ANPDB_5790	-6.9
FAdV_serotype4	Fiber2	mol_ANPDB_5808	-6.9
FAdV_serotype4	Fiber2	mol_ANPDB_5814	-6.9
FAdV_serotype4	Fiber2	mol_ANPDB_5811	-6.9
FAdV_serotype4	Fiber2	mol_ANPDB_5822	-6.9
FAdV_serotype4	Fiber2	mol_ANPDB_588	-6.9
FAdV_serotype4	Fiber2	mol_ANPDB_5892	-6.9
FAdV_serotype4	Fiber2	mol_ANPDB_5893	-6.9
FAdV_serotype4	Fiber2	mol_ANPDB_5917	-6.9
FAdV_serotype4	Fiber2	mol_ANPDB_5914	-6.9
FAdV_serotype4	Fiber2	mol_ANPDB_5935	-6.9
FAdV_serotype4	Fiber2	mol_ANPDB_6019	-6.9
FAdV_serotype4	Fiber2	mol_ANPDB_557	-6.9
FAdV_serotype4	Fiber2	mol_ANPDB_6049	-6.9
FAdV_serotype4	Fiber2	mol_ANPDB_605	-6.9
FAdV_serotype4	Fiber2	mol_ANPDB_6064	-6.9
FAdV_serotype4	Fiber2	mol_ANPDB_6059	-6.9
FAdV_serotype4	Fiber2	mol_ANPDB_6087	-6.9
FAdV_serotype4	Fiber2	mol_ANPDB_6123	-6.9
FAdV_serotype4	Fiber2	mol_ANPDB_6125	-6.9
FAdV_serotype4	Fiber2	mol_ANPDB_6180	-6.9
FAdV_serotype4	Fiber2	mol_ANPDB_6185	-6.9
FAdV_serotype4	Fiber2	mol_ANPDB_6321	-6.9
FAdV_serotype4	Fiber2	mol_ANPDB_6330	-6.9
FAdV_serotype4	Fiber2	mol_ANPDB_6335	-6.9
FAdV_serotype4	Fiber2	mol_ANPDB_6329	-6.9
FAdV_serotype4	Fiber2	mol_ANPDB_6352	-6.9
FAdV_serotype4	Fiber2	mol_ANPDB_6362	-6.9
FAdV_serotype4	Fiber2	mol_ANPDB_6371	-6.9
FAdV_serotype4	Fiber2	mol_ANPDB_6369	-6.9
FAdV_serotype4	Fiber2	mol_ANPDB_6467	-6.9
FAdV_serotype4	Fiber2	mol_ANPDB_6466	-6.9
FAdV_serotype4	Fiber2	mol_ANPDB_6502	-6.9
FAdV_serotype4	Fiber2	mol_ANPDB_707	-6.9
FAdV_serotype4	Fiber2	mol_ANPDB_713	-6.9
FAdV_serotype4	Fiber2	mol_ANPDB_724	-6.9
FAdV_serotype4	Fiber2	mol_ANPDB_761	-6.9
FAdV_serotype4	Fiber2	mol_ANPDB_770	-6.9
FAdV_serotype4	Fiber2	mol_ANPDB_789	-6.9
FAdV_serotype4	Fiber2	mol_ANPDB_812	-6.9
FAdV_serotype4	Fiber2	mol_ANPDB_846	-6.9
FAdV_serotype4	Fiber2	mol_ANPDB_833	-6.9
FAdV_serotype4	Fiber2	mol_ANPDB_837	-6.9
FAdV_serotype4	Fiber2	mol_ANPDB_872	-6.9
FAdV_serotype4	Fiber2	mol_ANPDB_866	-6.9
FAdV_serotype4	Fiber2	mol_ANPDB_87	-6.9
FAdV_serotype4	Fiber2	mol_ANPDB_876	-6.9
FAdV_serotype4	Fiber2	mol_ANPDB_886	-6.9
FAdV_serotype4	Fiber2	mol_ANPDB_902	-6.9
FAdV_serotype4	Fiber2	mol_ANPDB_933	-6.9
FAdV_serotype4	Fiber2	mol_ANPDB_955	-6.9
FAdV_serotype4	Fiber2	mol_ANPDB_964	-6.9
FAdV_serotype4	Fiber2	mol_ANPDB_997	-6.9
FAdV_serotype4	Fiber2	mol_SANCDB_1002	-6.9
FAdV_serotype4	Fiber2	mol_SANCDB_1003	-6.9
FAdV_serotype4	Fiber2	mol_ANPDB_83	-6.9
FAdV_serotype4	Fiber2	mol_SANCDB_119	-6.9
FAdV_serotype4	Fiber2	mol_SANCDB_25	-6.9
FAdV_serotype4	Fiber2	mol_SANCDB_308	-6.9
FAdV_serotype4	Fiber2	mol_SANCDB_290	-6.9
FAdV_serotype4	Fiber2	mol_SANCDB_319	-6.9
FAdV_serotype4	Fiber2	mol_SANCDB_318	-6.9
FAdV_serotype4	Fiber2	mol_SANCDB_332	-6.9
FAdV_serotype4	Fiber2	mol_SANCDB_34	-6.9
FAdV_serotype4	Fiber2	mol_SANCDB_40	-6.9
FAdV_serotype4	Fiber2	mol_SANCDB_41	-6.9
FAdV_serotype4	Fiber2	mol_SANCDB_410	-6.9
FAdV_serotype4	Fiber2	mol_SANCDB_482	-6.9
FAdV_serotype4	Fiber2	mol_SANCDB_477	-6.9
FAdV_serotype4	Fiber2	mol_SANCDB_617	-6.9
FAdV_serotype4	Fiber2	mol_SANCDB_610	-6.9
FAdV_serotype4	Fiber2	mol_SANCDB_401	-6.9
FAdV_serotype4	Fiber2	mol_SANCDB_738	-6.9
FAdV_serotype4	Fiber2	mol_SANCDB_766	-6.9
FAdV_serotype4	Fiber2	mol_SANCDB_794	-6.9
FAdV_serotype4	Fiber2	mol_SANCDB_872	-6.9
FAdV_serotype4	Fiber2	mol_SANCDB_883	-6.9
FAdV_serotype4	Fiber2	mol_SANCDB_863	-6.9
FAdV_serotype4	Fiber2	mol_SANCDB_89	-6.9
FAdV_serotype4	Fiber2	mol_SANCDB_920	-6.9
FAdV_serotype4	Fiber2	mol_SANCDB_885	-6.9
FAdV_serotype4	Fiber2	mol_SANCDB_958	-6.9
FAdV_serotype4	Fiber2	mol_SANCDB_985	-6.9
FAdV_serotype4	Fiber2	mol_ANPDB_1033	-6.8
FAdV_serotype4	Fiber2	mol_ANPDB_1014	-6.8
FAdV_serotype4	Fiber2	mol_ANPDB_1193	-6.8
FAdV_serotype4	Fiber2	mol_ANPDB_1200	-6.8
FAdV_serotype4	Fiber2	mol_ANPDB_1289	-6.8
FAdV_serotype4	Fiber2	mol_ANPDB_1196	-6.8
FAdV_serotype4	Fiber2	mol_ANPDB_1277	-6.8
FAdV_serotype4	Fiber2	mol_ANPDB_1299	-6.8
FAdV_serotype4	Fiber2	mol_ANPDB_1440	-6.8
FAdV_serotype4	Fiber2	mol_ANPDB_1449	-6.8
FAdV_serotype4	Fiber2	mol_ANPDB_1370	-6.8
FAdV_serotype4	Fiber2	mol_ANPDB_1573	-6.8
FAdV_serotype4	Fiber2	mol_ANPDB_156	-6.8
FAdV_serotype4	Fiber2	mol_ANPDB_1688	-6.8
FAdV_serotype4	Fiber2	mol_ANPDB_1649	-6.8
FAdV_serotype4	Fiber2	mol_ANPDB_1777	-6.8
FAdV_serotype4	Fiber2	mol_ANPDB_1812	-6.8
FAdV_serotype4	Fiber2	mol_ANPDB_1814	-6.8
FAdV_serotype4	Fiber2	mol_ANPDB_1816	-6.8
FAdV_serotype4	Fiber2	mol_ANPDB_1852	-6.8
FAdV_serotype4	Fiber2	mol_ANPDB_1841	-6.8
FAdV_serotype4	Fiber2	mol_ANPDB_1850	-6.8
FAdV_serotype4	Fiber2	mol_ANPDB_1896	-6.8
FAdV_serotype4	Fiber2	mol_ANPDB_1924	-6.8
FAdV_serotype4	Fiber2	mol_ANPDB_1979	-6.8
FAdV_serotype4	Fiber2	mol_ANPDB_1988	-6.8
FAdV_serotype4	Fiber2	mol_ANPDB_2007	-6.8
FAdV_serotype4	Fiber2	mol_ANPDB_1996	-6.8
FAdV_serotype4	Fiber2	mol_ANPDB_2077	-6.8
FAdV_serotype4	Fiber2	mol_ANPDB_2039	-6.8
FAdV_serotype4	Fiber2	mol_ANPDB_2118	-6.8
FAdV_serotype4	Fiber2	mol_ANPDB_2133	-6.8
FAdV_serotype4	Fiber2	mol_ANPDB_2131	-6.8
FAdV_serotype4	Fiber2	mol_ANPDB_2153	-6.8
FAdV_serotype4	Fiber2	mol_ANPDB_2208	-6.8
FAdV_serotype4	Fiber2	mol_ANPDB_2218	-6.8
FAdV_serotype4	Fiber2	mol_ANPDB_2223	-6.8
FAdV_serotype4	Fiber2	mol_ANPDB_2256	-6.8
FAdV_serotype4	Fiber2	mol_ANPDB_2261	-6.8
FAdV_serotype4	Fiber2	mol_ANPDB_2278	-6.8
FAdV_serotype4	Fiber2	mol_ANPDB_2267	-6.8
FAdV_serotype4	Fiber2	mol_ANPDB_2326	-6.8
FAdV_serotype4	Fiber2	mol_ANPDB_2335	-6.8
FAdV_serotype4	Fiber2	mol_ANPDB_2299	-6.8
FAdV_serotype4	Fiber2	mol_ANPDB_2392	-6.8
FAdV_serotype4	Fiber2	mol_ANPDB_2494	-6.8
FAdV_serotype4	Fiber2	mol_ANPDB_2501	-6.8
FAdV_serotype4	Fiber2	mol_ANPDB_2571	-6.8
FAdV_serotype4	Fiber2	mol_ANPDB_24	-6.8
FAdV_serotype4	Fiber2	mol_ANPDB_2624	-6.8
FAdV_serotype4	Fiber2	mol_ANPDB_2634	-6.8
FAdV_serotype4	Fiber2	mol_ANPDB_2660	-6.8
FAdV_serotype4	Fiber2	mol_ANPDB_2701	-6.8
FAdV_serotype4	Fiber2	mol_ANPDB_259	-6.8
FAdV_serotype4	Fiber2	mol_ANPDB_271	-6.8
FAdV_serotype4	Fiber2	mol_ANPDB_2775	-6.8
FAdV_serotype4	Fiber2	mol_ANPDB_2767	-6.8
FAdV_serotype4	Fiber2	mol_ANPDB_280	-6.8
FAdV_serotype4	Fiber2	mol_ANPDB_2852	-6.8
FAdV_serotype4	Fiber2	mol_ANPDB_284	-6.8
FAdV_serotype4	Fiber2	mol_ANPDB_2900	-6.8
FAdV_serotype4	Fiber2	mol_ANPDB_2880	-6.8
FAdV_serotype4	Fiber2	mol_ANPDB_2907	-6.8
FAdV_serotype4	Fiber2	mol_ANPDB_2932	-6.8
FAdV_serotype4	Fiber2	mol_ANPDB_2984	-6.8
FAdV_serotype4	Fiber2	mol_ANPDB_3015	-6.8
FAdV_serotype4	Fiber2	mol_ANPDB_3032	-6.8
FAdV_serotype4	Fiber2	mol_ANPDB_3035	-6.8
FAdV_serotype4	Fiber2	mol_ANPDB_3036	-6.8
FAdV_serotype4	Fiber2	mol_ANPDB_3050	-6.8
FAdV_serotype4	Fiber2	mol_ANPDB_3060	-6.8
FAdV_serotype4	Fiber2	mol_ANPDB_3071	-6.8
FAdV_serotype4	Fiber2	mol_ANPDB_3074	-6.8
FAdV_serotype4	Fiber2	mol_ANPDB_3114	-6.8
FAdV_serotype4	Fiber2	mol_ANPDB_3127	-6.8
FAdV_serotype4	Fiber2	mol_ANPDB_3135	-6.8
FAdV_serotype4	Fiber2	mol_ANPDB_3187	-6.8
FAdV_serotype4	Fiber2	mol_ANPDB_3377	-6.8
FAdV_serotype4	Fiber2	mol_ANPDB_3413	-6.8
FAdV_serotype4	Fiber2	mol_ANPDB_3468	-6.8
FAdV_serotype4	Fiber2	mol_ANPDB_3513	-6.8
FAdV_serotype4	Fiber2	mol_ANPDB_360	-6.8
FAdV_serotype4	Fiber2	mol_ANPDB_3677	-6.8
FAdV_serotype4	Fiber2	mol_ANPDB_3685	-6.8
FAdV_serotype4	Fiber2	mol_ANPDB_3708	-6.8
FAdV_serotype4	Fiber2	mol_ANPDB_370	-6.8
FAdV_serotype4	Fiber2	mol_ANPDB_3769	-6.8
FAdV_serotype4	Fiber2	mol_ANPDB_3883	-6.8
FAdV_serotype4	Fiber2	mol_ANPDB_3882	-6.8
FAdV_serotype4	Fiber2	mol_ANPDB_3921	-6.8
FAdV_serotype4	Fiber2	mol_ANPDB_3923	-6.8
FAdV_serotype4	Fiber2	mol_ANPDB_3946	-6.8
FAdV_serotype4	Fiber2	mol_ANPDB_3990	-6.8
FAdV_serotype4	Fiber2	mol_ANPDB_4042	-6.8
FAdV_serotype4	Fiber2	mol_ANPDB_4055	-6.8
FAdV_serotype4	Fiber2	mol_ANPDB_4120	-6.8
FAdV_serotype4	Fiber2	mol_ANPDB_4127	-6.8
FAdV_serotype4	Fiber2	mol_ANPDB_4153	-6.8
FAdV_serotype4	Fiber2	mol_ANPDB_4162	-6.8
FAdV_serotype4	Fiber2	mol_ANPDB_4192	-6.8
FAdV_serotype4	Fiber2	mol_ANPDB_4332	-6.8
FAdV_serotype4	Fiber2	mol_ANPDB_4359	-6.8
FAdV_serotype4	Fiber2	mol_ANPDB_4376	-6.8
FAdV_serotype4	Fiber2	mol_ANPDB_434	-6.8
FAdV_serotype4	Fiber2	mol_ANPDB_4420	-6.8
FAdV_serotype4	Fiber2	mol_ANPDB_4421	-6.8
FAdV_serotype4	Fiber2	mol_ANPDB_4451	-6.8
FAdV_serotype4	Fiber2	mol_ANPDB_4463	-6.8
FAdV_serotype4	Fiber2	mol_ANPDB_4466	-6.8
FAdV_serotype4	Fiber2	mol_ANPDB_452	-6.8
FAdV_serotype4	Fiber2	mol_ANPDB_4565	-6.8
FAdV_serotype4	Fiber2	mol_ANPDB_4568	-6.8
FAdV_serotype4	Fiber2	mol_ANPDB_4569	-6.8
FAdV_serotype4	Fiber2	mol_ANPDB_4620	-6.8
FAdV_serotype4	Fiber2	mol_ANPDB_4613	-6.8
FAdV_serotype4	Fiber2	mol_ANPDB_4641	-6.8
FAdV_serotype4	Fiber2	mol_ANPDB_4695	-6.8
FAdV_serotype4	Fiber2	mol_ANPDB_4674	-6.8
FAdV_serotype4	Fiber2	mol_ANPDB_4698	-6.8
FAdV_serotype4	Fiber2	mol_ANPDB_4711	-6.8
FAdV_serotype4	Fiber2	mol_ANPDB_4714	-6.8
FAdV_serotype4	Fiber2	mol_ANPDB_4708	-6.8
FAdV_serotype4	Fiber2	mol_ANPDB_4884	-6.8
FAdV_serotype4	Fiber2	mol_ANPDB_4919	-6.8
FAdV_serotype4	Fiber2	mol_ANPDB_4930	-6.8
FAdV_serotype4	Fiber2	mol_ANPDB_4891	-6.8
FAdV_serotype4	Fiber2	mol_ANPDB_5042	-6.8
FAdV_serotype4	Fiber2	mol_ANPDB_5037	-6.8
FAdV_serotype4	Fiber2	mol_ANPDB_5106	-6.8
FAdV_serotype4	Fiber2	mol_ANPDB_5137	-6.8
FAdV_serotype4	Fiber2	mol_ANPDB_5148	-6.8
FAdV_serotype4	Fiber2	mol_ANPDB_5166	-6.8
FAdV_serotype4	Fiber2	mol_ANPDB_5175	-6.8
FAdV_serotype4	Fiber2	mol_ANPDB_5222	-6.8
FAdV_serotype4	Fiber2	mol_ANPDB_5227	-6.8
FAdV_serotype4	Fiber2	mol_ANPDB_5234	-6.8
FAdV_serotype4	Fiber2	mol_ANPDB_5361	-6.8
FAdV_serotype4	Fiber2	mol_ANPDB_5377	-6.8
FAdV_serotype4	Fiber2	mol_ANPDB_5443	-6.8
FAdV_serotype4	Fiber2	mol_ANPDB_5491	-6.8
FAdV_serotype4	Fiber2	mol_ANPDB_548	-6.8
FAdV_serotype4	Fiber2	mol_ANPDB_5590	-6.8
FAdV_serotype4	Fiber2	mol_ANPDB_5627	-6.8
FAdV_serotype4	Fiber2	mol_ANPDB_542	-6.8
FAdV_serotype4	Fiber2	mol_ANPDB_5700	-6.8
FAdV_serotype4	Fiber2	mol_ANPDB_5701	-6.8
FAdV_serotype4	Fiber2	mol_ANPDB_5727	-6.8
FAdV_serotype4	Fiber2	mol_ANPDB_5741	-6.8
FAdV_serotype4	Fiber2	mol_ANPDB_5757	-6.8
FAdV_serotype4	Fiber2	mol_ANPDB_5772	-6.8
FAdV_serotype4	Fiber2	mol_ANPDB_5778	-6.8
FAdV_serotype4	Fiber2	mol_ANPDB_5783	-6.8
FAdV_serotype4	Fiber2	mol_ANPDB_5823	-6.8
FAdV_serotype4	Fiber2	mol_ANPDB_5860	-6.8
FAdV_serotype4	Fiber2	mol_ANPDB_5880	-6.8
FAdV_serotype4	Fiber2	mol_ANPDB_5887	-6.8
FAdV_serotype4	Fiber2	mol_ANPDB_5939	-6.8
FAdV_serotype4	Fiber2	mol_ANPDB_591	-6.8
FAdV_serotype4	Fiber2	mol_ANPDB_5995	-6.8
FAdV_serotype4	Fiber2	mol_ANPDB_6014	-6.8
FAdV_serotype4	Fiber2	mol_ANPDB_6016	-6.8
FAdV_serotype4	Fiber2	mol_ANPDB_602	-6.8
FAdV_serotype4	Fiber2	mol_ANPDB_6053	-6.8
FAdV_serotype4	Fiber2	mol_ANPDB_6083	-6.8
FAdV_serotype4	Fiber2	mol_ANPDB_6135	-6.8
FAdV_serotype4	Fiber2	mol_ANPDB_6124	-6.8
FAdV_serotype4	Fiber2	mol_ANPDB_6162	-6.8
FAdV_serotype4	Fiber2	mol_ANPDB_6189	-6.8
FAdV_serotype4	Fiber2	mol_ANPDB_6206	-6.8
FAdV_serotype4	Fiber2	mol_ANPDB_6278	-6.8
FAdV_serotype4	Fiber2	mol_ANPDB_6317	-6.8
FAdV_serotype4	Fiber2	mol_ANPDB_6318	-6.8
FAdV_serotype4	Fiber2	mol_ANPDB_6325	-6.8
FAdV_serotype4	Fiber2	mol_ANPDB_6326	-6.8
FAdV_serotype4	Fiber2	mol_ANPDB_6333	-6.8
FAdV_serotype4	Fiber2	mol_ANPDB_6347	-6.8
FAdV_serotype4	Fiber2	mol_ANPDB_6348	-6.8
FAdV_serotype4	Fiber2	mol_ANPDB_6406	-6.8
FAdV_serotype4	Fiber2	mol_ANPDB_6417	-6.8
FAdV_serotype4	Fiber2	mol_ANPDB_6416	-6.8
FAdV_serotype4	Fiber2	mol_ANPDB_6401	-6.8
FAdV_serotype4	Fiber2	mol_ANPDB_6431	-6.8
FAdV_serotype4	Fiber2	mol_ANPDB_6451	-6.8
FAdV_serotype4	Fiber2	mol_ANPDB_69	-6.8
FAdV_serotype4	Fiber2	mol_ANPDB_700	-6.8
FAdV_serotype4	Fiber2	mol_ANPDB_750	-6.8
FAdV_serotype4	Fiber2	mol_ANPDB_755	-6.8
FAdV_serotype4	Fiber2	mol_ANPDB_790	-6.8
FAdV_serotype4	Fiber2	mol_ANPDB_778	-6.8
FAdV_serotype4	Fiber2	mol_ANPDB_798	-6.8
FAdV_serotype4	Fiber2	mol_ANPDB_838	-6.8
FAdV_serotype4	Fiber2	mol_ANPDB_834	-6.8
FAdV_serotype4	Fiber2	mol_ANPDB_868	-6.8
FAdV_serotype4	Fiber2	mol_ANPDB_89	-6.8
FAdV_serotype4	Fiber2	mol_ANPDB_881	-6.8
FAdV_serotype4	Fiber2	mol_ANPDB_965	-6.8
FAdV_serotype4	Fiber2	mol_ANPDB_982	-6.8
FAdV_serotype4	Fiber2	mol_ANPDB_985	-6.8
FAdV_serotype4	Fiber2	mol_SANCDB_121	-6.8
FAdV_serotype4	Fiber2	mol_SANCDB_136	-6.8
FAdV_serotype4	Fiber2	mol_ANPDB_978	-6.8
FAdV_serotype4	Fiber2	mol_SANCDB_179	-6.8
FAdV_serotype4	Fiber2	mol_SANCDB_178	-6.8
FAdV_serotype4	Fiber2	mol_SANCDB_193	-6.8
FAdV_serotype4	Fiber2	mol_ANPDB_976	-6.8
FAdV_serotype4	Fiber2	mol_SANCDB_289	-6.8
FAdV_serotype4	Fiber2	mol_SANCDB_32	-6.8
FAdV_serotype4	Fiber2	mol_SANCDB_357	-6.8
FAdV_serotype4	Fiber2	mol_SANCDB_38	-6.8
FAdV_serotype4	Fiber2	mol_SANCDB_407	-6.8
FAdV_serotype4	Fiber2	mol_SANCDB_488	-6.8
FAdV_serotype4	Fiber2	mol_SANCDB_483	-6.8
FAdV_serotype4	Fiber2	mol_SANCDB_499	-6.8
FAdV_serotype4	Fiber2	mol_SANCDB_490	-6.8
FAdV_serotype4	Fiber2	mol_SANCDB_555	-6.8
FAdV_serotype4	Fiber2	mol_SANCDB_394	-6.8
FAdV_serotype4	Fiber2	mol_SANCDB_400	-6.8
FAdV_serotype4	Fiber2	mol_SANCDB_560	-6.8
FAdV_serotype4	Fiber2	mol_SANCDB_640	-6.8
FAdV_serotype4	Fiber2	mol_SANCDB_647	-6.8
FAdV_serotype4	Fiber2	mol_SANCDB_667	-6.8
FAdV_serotype4	Fiber2	mol_SANCDB_664	-6.8
FAdV_serotype4	Fiber2	mol_SANCDB_680	-6.8
FAdV_serotype4	Fiber2	mol_SANCDB_72	-6.8
FAdV_serotype4	Fiber2	mol_SANCDB_75	-6.8
FAdV_serotype4	Fiber2	mol_SANCDB_868	-6.8
FAdV_serotype4	Fiber2	mol_SANCDB_889	-6.8
FAdV_serotype4	Fiber2	mol_SANCDB_967	-6.8
FAdV_serotype4	Fiber2	mol_SANCDB_991	-6.8
FAdV_serotype4	Fiber2	mol_SANCDB_973	-6.8
FAdV_serotype4	Fiber2	mol_SANCDB_950	-6.8
FAdV_serotype4	Fiber2	mol_ANPDB_1052	-6.7
FAdV_serotype4	Fiber2	mol_ANPDB_1057	-6.7
FAdV_serotype4	Fiber2	mol_ANPDB_1115	-6.7
FAdV_serotype4	Fiber2	mol_ANPDB_1130	-6.7
FAdV_serotype4	Fiber2	mol_ANPDB_1093	-6.7
FAdV_serotype4	Fiber2	mol_ANPDB_1145	-6.7
FAdV_serotype4	Fiber2	mol_ANPDB_1184	-6.7
FAdV_serotype4	Fiber2	mol_ANPDB_1201	-6.7
FAdV_serotype4	Fiber2	mol_ANPDB_1195	-6.7
FAdV_serotype4	Fiber2	mol_ANPDB_1443	-6.7
FAdV_serotype4	Fiber2	mol_ANPDB_1098	-6.7
FAdV_serotype4	Fiber2	mol_ANPDB_1500	-6.7
FAdV_serotype4	Fiber2	mol_ANPDB_1587	-6.7
FAdV_serotype4	Fiber2	mol_ANPDB_158	-6.7
FAdV_serotype4	Fiber2	mol_ANPDB_157	-6.7
FAdV_serotype4	Fiber2	mol_ANPDB_1643	-6.7
FAdV_serotype4	Fiber2	mol_ANPDB_1664	-6.7
FAdV_serotype4	Fiber2	mol_ANPDB_1721	-6.7
FAdV_serotype4	Fiber2	mol_ANPDB_1733	-6.7
FAdV_serotype4	Fiber2	mol_ANPDB_1744	-6.7
FAdV_serotype4	Fiber2	mol_ANPDB_1770	-6.7
FAdV_serotype4	Fiber2	mol_ANPDB_1784	-6.7
FAdV_serotype4	Fiber2	mol_ANPDB_1785	-6.7
FAdV_serotype4	Fiber2	mol_ANPDB_1843	-6.7
FAdV_serotype4	Fiber2	mol_ANPDB_1842	-6.7
FAdV_serotype4	Fiber2	mol_ANPDB_1861	-6.7
FAdV_serotype4	Fiber2	mol_ANPDB_1932	-6.7
FAdV_serotype4	Fiber2	mol_ANPDB_198	-6.7
FAdV_serotype4	Fiber2	mol_ANPDB_2005	-6.7
FAdV_serotype4	Fiber2	mol_ANPDB_2010	-6.7
FAdV_serotype4	Fiber2	mol_ANPDB_2031	-6.7
FAdV_serotype4	Fiber2	mol_ANPDB_2045	-6.7
FAdV_serotype4	Fiber2	mol_ANPDB_2048	-6.7
FAdV_serotype4	Fiber2	mol_ANPDB_2074	-6.7
FAdV_serotype4	Fiber2	mol_ANPDB_208	-6.7
FAdV_serotype4	Fiber2	mol_ANPDB_2104	-6.7
FAdV_serotype4	Fiber2	mol_ANPDB_2110	-6.7
FAdV_serotype4	Fiber2	mol_ANPDB_2135	-6.7
FAdV_serotype4	Fiber2	mol_ANPDB_2203	-6.7
FAdV_serotype4	Fiber2	mol_ANPDB_2200	-6.7
FAdV_serotype4	Fiber2	mol_ANPDB_2209	-6.7
FAdV_serotype4	Fiber2	mol_ANPDB_2250	-6.7
FAdV_serotype4	Fiber2	mol_ANPDB_2255	-6.7
FAdV_serotype4	Fiber2	mol_ANPDB_2146	-6.7
FAdV_serotype4	Fiber2	mol_ANPDB_2287	-6.7
FAdV_serotype4	Fiber2	mol_ANPDB_2312	-6.7
FAdV_serotype4	Fiber2	mol_ANPDB_2334	-6.7
FAdV_serotype4	Fiber2	mol_ANPDB_2364	-6.7
FAdV_serotype4	Fiber2	mol_ANPDB_2361	-6.7
FAdV_serotype4	Fiber2	mol_ANPDB_2402	-6.7
FAdV_serotype4	Fiber2	mol_ANPDB_2432	-6.7
FAdV_serotype4	Fiber2	mol_ANPDB_2462	-6.7
FAdV_serotype4	Fiber2	mol_ANPDB_2489	-6.7
FAdV_serotype4	Fiber2	mol_ANPDB_2486	-6.7
FAdV_serotype4	Fiber2	mol_ANPDB_2516	-6.7
FAdV_serotype4	Fiber2	mol_ANPDB_2523	-6.7
FAdV_serotype4	Fiber2	mol_ANPDB_2553	-6.7
FAdV_serotype4	Fiber2	mol_ANPDB_2567	-6.7
FAdV_serotype4	Fiber2	mol_ANPDB_254	-6.7
FAdV_serotype4	Fiber2	mol_ANPDB_255	-6.7
FAdV_serotype4	Fiber2	mol_ANPDB_2568	-6.7
FAdV_serotype4	Fiber2	mol_ANPDB_2649	-6.7
FAdV_serotype4	Fiber2	mol_ANPDB_2680	-6.7
FAdV_serotype4	Fiber2	mol_ANPDB_2655	-6.7
FAdV_serotype4	Fiber2	mol_ANPDB_2695	-6.7
FAdV_serotype4	Fiber2	mol_ANPDB_2896	-6.7
FAdV_serotype4	Fiber2	mol_ANPDB_2891	-6.7
FAdV_serotype4	Fiber2	mol_ANPDB_2985	-6.7
FAdV_serotype4	Fiber2	mol_ANPDB_2991	-6.7
FAdV_serotype4	Fiber2	mol_ANPDB_2992	-6.7
FAdV_serotype4	Fiber2	mol_ANPDB_2993	-6.7
FAdV_serotype4	Fiber2	mol_ANPDB_3026	-6.7
FAdV_serotype4	Fiber2	mol_ANPDB_3029	-6.7
FAdV_serotype4	Fiber2	mol_ANPDB_3080	-6.7
FAdV_serotype4	Fiber2	mol_ANPDB_3119	-6.7
FAdV_serotype4	Fiber2	mol_ANPDB_307	-6.7
FAdV_serotype4	Fiber2	mol_ANPDB_3136	-6.7
FAdV_serotype4	Fiber2	mol_ANPDB_3138	-6.7
FAdV_serotype4	Fiber2	mol_ANPDB_3213	-6.7
FAdV_serotype4	Fiber2	mol_ANPDB_3239	-6.7
FAdV_serotype4	Fiber2	mol_ANPDB_3296	-6.7
FAdV_serotype4	Fiber2	mol_ANPDB_3362	-6.7
FAdV_serotype4	Fiber2	mol_ANPDB_3426	-6.7
FAdV_serotype4	Fiber2	mol_ANPDB_3448	-6.7
FAdV_serotype4	Fiber2	mol_ANPDB_3464	-6.7
FAdV_serotype4	Fiber2	mol_ANPDB_3475	-6.7
FAdV_serotype4	Fiber2	mol_ANPDB_3516	-6.7
FAdV_serotype4	Fiber2	mol_ANPDB_359	-6.7
FAdV_serotype4	Fiber2	mol_ANPDB_366	-6.7
FAdV_serotype4	Fiber2	mol_ANPDB_3687	-6.7
FAdV_serotype4	Fiber2	mol_ANPDB_2958	-6.7
FAdV_serotype4	Fiber2	mol_ANPDB_379	-6.7
FAdV_serotype4	Fiber2	mol_ANPDB_3787	-6.7
FAdV_serotype4	Fiber2	mol_ANPDB_3839	-6.7
FAdV_serotype4	Fiber2	mol_ANPDB_371	-6.7
FAdV_serotype4	Fiber2	mol_ANPDB_3942	-6.7
FAdV_serotype4	Fiber2	mol_ANPDB_398	-6.7
FAdV_serotype4	Fiber2	mol_ANPDB_3998	-6.7
FAdV_serotype4	Fiber2	mol_ANPDB_380	-6.7
FAdV_serotype4	Fiber2	mol_ANPDB_4049	-6.7
FAdV_serotype4	Fiber2	mol_ANPDB_4065	-6.7
FAdV_serotype4	Fiber2	mol_ANPDB_4113	-6.7
FAdV_serotype4	Fiber2	mol_ANPDB_4130	-6.7
FAdV_serotype4	Fiber2	mol_ANPDB_4131	-6.7
FAdV_serotype4	Fiber2	mol_ANPDB_4362	-6.7
FAdV_serotype4	Fiber2	mol_ANPDB_4375	-6.7
FAdV_serotype4	Fiber2	mol_ANPDB_4382	-6.7
FAdV_serotype4	Fiber2	mol_ANPDB_4321	-6.7
FAdV_serotype4	Fiber2	mol_ANPDB_4391	-6.7
FAdV_serotype4	Fiber2	mol_ANPDB_446	-6.7
FAdV_serotype4	Fiber2	mol_ANPDB_4541	-6.7
FAdV_serotype4	Fiber2	mol_ANPDB_4605	-6.7
FAdV_serotype4	Fiber2	mol_ANPDB_4624	-6.7
FAdV_serotype4	Fiber2	mol_ANPDB_463	-6.7
FAdV_serotype4	Fiber2	mol_ANPDB_4639	-6.7
FAdV_serotype4	Fiber2	mol_ANPDB_4643	-6.7
FAdV_serotype4	Fiber2	mol_ANPDB_4682	-6.7
FAdV_serotype4	Fiber2	mol_ANPDB_4657	-6.7
FAdV_serotype4	Fiber2	mol_ANPDB_4690	-6.7
FAdV_serotype4	Fiber2	mol_ANPDB_4706	-6.7
FAdV_serotype4	Fiber2	mol_ANPDB_4719	-6.7
FAdV_serotype4	Fiber2	mol_ANPDB_4872	-6.7
FAdV_serotype4	Fiber2	mol_ANPDB_4908	-6.7
FAdV_serotype4	Fiber2	mol_ANPDB_4924	-6.7
FAdV_serotype4	Fiber2	mol_ANPDB_4923	-6.7
FAdV_serotype4	Fiber2	mol_ANPDB_4920	-6.7
FAdV_serotype4	Fiber2	mol_ANPDB_5026	-6.7
FAdV_serotype4	Fiber2	mol_ANPDB_5067	-6.7
FAdV_serotype4	Fiber2	mol_ANPDB_5131	-6.7
FAdV_serotype4	Fiber2	mol_ANPDB_5173	-6.7
FAdV_serotype4	Fiber2	mol_ANPDB_5201	-6.7
FAdV_serotype4	Fiber2	mol_ANPDB_5212	-6.7
FAdV_serotype4	Fiber2	mol_ANPDB_5217	-6.7
FAdV_serotype4	Fiber2	mol_ANPDB_5220	-6.7
FAdV_serotype4	Fiber2	mol_ANPDB_5254	-6.7
FAdV_serotype4	Fiber2	mol_ANPDB_5247	-6.7
FAdV_serotype4	Fiber2	mol_ANPDB_5360	-6.7
FAdV_serotype4	Fiber2	mol_ANPDB_5352	-6.7
[truncated: 5,524 more rows]
